# Supplementary material for: Global Characterization of Differential Gene Expression Profiles in Mouse Vγ1+ and Vγ4+ γδ T Cells
Source: PLoS One. 2014 Nov 18;9(11):e112964. doi: 10.1371/journal.pone.0112964 (PMC4236085; doi:10.1371/journal.pone.0112964)
Supplement: Dataset S1 — Raw data and differential expression analysis in RNA-seq. (XLSX) [file pone.0112964.s001.xlsx]

## Sheet: RPKM
Chromosome	Gene_Name	Accession_Num	GI	RPKM_r1	RPKM_r1-T	RPKM_r4	RPKM_r4-T
chr11:81990167-81993316	Ccl1	NM_011329	257153404	84.8039	10060.5	11.7718	9016.95
chr11:54060771-54063401	Csf2	NM_009969	145301581	2.37033	672.077	0.986368	685.936
chr10:79256460-79283641	Palm	NM_023128	239985638	49.2134	0.682579	57.5157	0.411013
chr3:115413356-115417965	Edg1	NM_007901	284447292	124.714	0.269286	127.692	0.134709
chr11:3230733-3242974	Pik3ip1	NM_178149	111120320	76.5071	0.799447	90.3733	0.533821
chr1:166861778-166865641	Xcl1	NM_008510	6678711	340.582	85945.9	59.158	69513.4
chr10:117878102-117882948	Ifng	NM_008337	145966741	13.718	6648.08	9.37819	5796.73
chr6:54873942-54922405	Nod1	NM_172729	283806723	28.0844	0.17873	38.9114	0.230042
chr1:132916423-132921547	Il10	NM_010548	291575143	0.274941	137.152	0.185919	110.888
chr3:37538897-37543519	Spry1	NM_011896	239985475	0.636634	85.9904	0.158605	46.7826
chr11:83461344-83462880	Ccl3	NM_011337	126432552	80.0344	41426.4	26.2322	41311.8
chr8:35870663-35882948	Dusp4	NM_176933	142364920	1.22523	98.7884	0.460288	83.3068
chr11:74196984-74403660	Garnl4	NM_001015046	116517293	12.2937	0.084466	13.1212	0.0305166
chr10:80791475-80797917	Tbxa2r	NM_009325	142378599	38.5497	0.237589	56.9972	0.275908
chr10:67000625-67004936	Egr2	NM_010118	183583541	10.6423	550.163	2.14157	469.554
chr4:119487282-119808016	Hivep3	NM_010657	124107624	3.17646	199.253	0.772106	177.729
chr7:133920488-133924028	Ypel3	NM_026875	134053874	133.849	0	163.997	0.487172
chr10:42580522-42680586	Scml4	NM_172938	226437662	13.0967	0.188126	13.8629	0.109234
chr18:36664585-36675428	Hbegf	NM_010415	257196256	0.141745	26.8324	0.0718871	23.6518
chr7:112706997-112730049	Apbb1	NM_009685	359751446	10.3564	0.244389	14.7343	0.0990565
chr19:6400582-6415216	Rasgrp2	NM_011242	131888393	122.246	0.907336	163.142	1.16584
chr7:133924996-133929062	Tbx6	NM_011538	48928034	25.3286	0.57779	31.581	0.219186
chr1:175398618-175421170	EG240921	XM_136331	309267515	107.348	0.673961	119.262	0.929373
chr4:130125774-130168392	2610200G18Rik	NM_025998	165377301	0.21663	77.6825	0.0976587	70.4204
chr1:155587503-155592596	Rgs16	NM_011267	190684664	20.4212	1547.2	6.52838	1776.93
chr5:139452924-139470907	Pdgfa	NM_008808	118130644	0.741839	71.9994	0.25082	45.0128
chr4:122624092-122638413	Mfsd2	NM_029662	227430370	0.509829	24.324	0.238675	28.3101
chr6:144947672-145024603	Bcat1	NM_007532	209447050	0.605678	83.6009	0.0906115	70.0062
chr11:69036536-69050147	Gucy2e	NM_008192	258613939	4.70073	0.0372916	9.48692	0.0757858
chr11:48851161-48948889	9930111J21Rik	NM_173434	27734111	29.8251	0.231445	32.2761	0.332642
chr11:97850891-97857487	Arl5c	NM_207231	46402216	39.1215	0.256939	47.1137	0.487352
chr14:56877692-56881097	Gzmb	NM_013542	133892516	829.681	20120.3	554.849	20718.6
chr9:44850639-44862095	Eva1	NM_007962	160333116	0.218693	24.3807	0.203339	20.6398
chr2:31101442-31150992	Freq	NM_019681	118130553	0.0789962	20.3035	0.0267091	15.5411
chr11:20202207-20232674	Slc1a4	NM_018861	254281330	0.144935	21.2704	0.196014	18.547
chr17:31187731-31252722	Abcg1	NM_009593	158937247	14.4024	0.19019	17.1181	0.182715
chr8:3353459-3386724	A430078G23Rik	NM_001033378	283837883	56.6427	0.47231	66.4068	0.713032
chr9:57787941-57810672	Sema7a	NM_011352	40254572	1.89733	182.257	1.33299	165.358
chr2:156923264-156960958	Samhd1	NM_018851	213418054	257.483	1.89742	338.056	2.30076
chr2:119176991-119180117	Chac1	NM_026929	213972582	0.376537	54.5974	0.400115	38.0899
chr3:9427022-9610085	Zfp704	NM_133218	159032051	1.92204	0.00854939	2.08479	0.0138996
chr11:48701702-48709070	EG432555	NM_001024230	184186089	9.97209	0.0838887	10.9796	0.1042
chr1:93312558-93355873	Per2	NM_011066	153792235	0.391882	13.3518	0.173618	15.3676
chr19:5447697-5455938	Fosl1	NM_010235	118129965	0.957404	76.4657	0.715557	63.3882
chr4:4060682-4115850	Penk1	NM_001002927	141801808	4.31257	137.922	1.05823	112.542
chr11:119216870-119242390	Slc26a11	NM_178743	85540462	54.9836	0.655256	73.2507	0.779961
chr7:133920488-133924028	Ypel3	NM_025347	134053931	520.918	4.11456	533.462	4.11877
chr11:71856003-71860872	6720460F02Rik	NM_144526	142388016	47.7578	0.461109	58.6729	0.712186
chr11:52066105-52096073	Tcf7	NM_009331	142348105	321.137	2.69045	311.475	2.69893
chr9:51021794-51048184	Pou2af1	NM_011136	118130242	0.576586	51.8874	0.389895	31.8398
chr9:66561548-66614652	Car12	NM_178396	227496586	0.569317	34.4245	0.399786	33.1886
chr16:91729615-91920824	Itsn1	NM_010587	134288903	6.25508	0.0761345	8.59334	0.103149
chr11:119176100-119216824	Sgsh	NM_018822	115270982	34.879	0.494734	37.1893	0.367697
chr12:71291797-71328604	Pygl	NM_133198	268836254	10.0392	0.159521	12.3557	0.111149
chr11:75007494-75081264	Rtn4rl1	NM_177708	142375536	9.99531	0.206359	12.3969	0.152499
chr5:139835693-139936467	3110082I17Rik	NM_028469	146134370	0.796852	65.6302	0.787503	62.0832
chr5:104865224-104870062	Spp1	NM_009263	323668331	22.7046	1544.63	9.32294	1264.21
chr1:175560998-175576387	AI447904	NM_175026	237681198	86.7606	1.336	90.1447	1.08623
chr4:150294263-150320211	Tnfrsf9	NM_001077509	117422438	18.895	934.987	6.11526	982.41
chr11:98603186-98626425	Thra	NM_178060	118130347	9.26222	0.171058	11.4241	0.0927021
chr4:48064119-48096224	Nr4a3	NM_015743	118131008	3.10675	161.355	2.00948	186.671
chr1:153739714-153937229	1700025G04Rik	NM_197990	237858597	29.8193	0.229465	32.0207	0.410369
chr6:82861879-82889695	Sema4f	NM_011350	164698453	16.7909	0.488734	19.7558	0.273137
chr11:83386418-83392138	Ccl9	NM_011338	85540457	1.21436	55.9644	0.67518	52.24
chr10:126478987-126482517	Mettl1	NM_010792	6754681	1.99106	58.392	0.972383	69.0551
chr16:20097559-20127817	Klhl24	NM_029436	46447824	16.8588	0.274973	16.6923	0.204356
chr4:147965621-147968728	Srm	NM_009272	145966698	9.61966	553.99	5.73155	539.462
chr11:83476085-83478185	Ccl4	NM_013652	126366031	183.383	24858.7	112.702	27031.9
chr15:82037381-82054766	Tnfrsf13c	NM_028075	118130430	15.822	0.171001	16.4392	0.194609
chr14:65994230-66015808	Zfp395	NM_199029	161353466	11.6014	0.15571	17.3774	0.210961
chr11:77328618-77333964	1300007F04Rik	NM_026185	147902336	9.72476	0.242704	11.3036	0.164411
chr2:146681622-146795825	Gm114	NM_001033298	209413789	15.6895	0.26896	13.4719	0.145758
chr15:55470708-55738504	Sntb1	NM_016667	146134372	10.8683	0	10.3678	0.0971223
chrX:8777098-8845211	Lancl3	NM_173414	238637327	0.366576	12.6939	0.179027	11.8221
chr11:5761949-5772053	Aebp1	NM_009636	160707888	0.189771	9.91395	0.142584	9.61545
chr2:38406072-38443561	Nek6	NM_021606	227499784	1.85977	65.775	0.928229	72.0037
chr8:13567217-13677587	Rasa3	NM_009025	120444917	196.352	2.46991	230.327	2.50368
chr11:104469369-104528689	Itgb3	NM_016780	160358855	48.5886	0.552676	65.3746	0.937606
chr6:118101765-118147762	Ret	NM_001080780	124256486	10.9873	0.171801	12.7568	0.153785
chr1:175451441-175465982	BC094916	NM_001024721	160333316	38.0341	0.697729	42.435	0.686929
chr12:27154079-27164702	Tyki	NM_020557	117606365	5.9573	0.0780297	8.55393	0.111003
chr7:147129754-147131011	Utf1	NM_009482	118130372	1.02796	71.1926	1.01594	61.8789
chr7:150793567-150813858	Tnfrsf26	NM_175649	148747386	33.7815	0.541571	34.3004	0.538074
chr4:135728308-135750629	E2f2	NM_177733	160333363	28.1639	0.456074	37.4323	0.578357
chr15:100405748-100416796	Pou6f1	NM_010127	133892217	17.6781	0.17321	20.8993	0.335758
chr15:9435913-9459613	Il7r	NM_008372	168480108	291.564	3.15703	216.134	2.6614
chr8:74842931-74845248	Klf2	NM_008452	170784839	176.782	1.69882	190.394	2.69112
chr19:53966720-54004341	Pdcd4	NM_011050	270309157	104.493	1.95475	104.318	1.50312
chr4:41039756-41045216	Aqp3	NM_016689	121949812	8.78153	0.0373344	10.8593	0.151746
chr9:119957810-119977400	Cx3cr1	NM_009987	87299631	10.9274	0.0826013	6.46014	0.0805757
chr9:21711953-21722565	Rab3d	NM_031874	133893108	11.05	0.174832	11.8996	0.20672
chr15:100135247-100144779	Mettl7a	NM_027334	142374935	26.806	0.269803	26.2505	0.461139
chr19:45095879-45104505	Lzts2	NM_145503	194473726	6.7324	0.142298	9.58085	0.134953
chr17:35649678-35653699	Tcf19	NM_025674	254939670	17.8879	0.627584	26.7289	0.476152
chr8:123260275-123280594	Irf8	NM_008320	118130835	8.41689	322.094	4.81447	413.887
chr5:65194761-65221368	Klf3	NM_008453	158508629	7.207	0.331099	8.0497	0.0897166
chr9:65062527-65087025	Parp16	NM_177460	158711724	10.64	0.285014	11.817	0.189562
chr8:3393007-3456600	Arhgef18	NM_133962	41056260	64.784	0.777158	74.9312	1.0684
chr7:26587494-26601549	Cyp2s1	NM_028775	133892669	9.32862	0.120445	12.4046	0.215401
chr1:172981325-172989529	Fcgr3	NM_010188	190570187	29.4191	0.677637	27.851	0.508625
chr19:46150352-46160020	Nolc1	NM_001039353	86198332	0.142838	2.11695	0.127306	18.0875
chr9:66006071-66120049	Dapk2	NM_010019	164565399	38.165	0.419552	40.6554	0.744115
chr3:87752614-87757294	Crabp2	NM_007759	118131164	0.108552	51.4562	0.220213	28.4517
chr7:52348433-52358462	Fcgrt	NM_010189	170172527	15.9611	0.158823	16.7014	0.129107
chr5:105364075-105411736	Abcg3	NM_030239	66932958	7.00535	0.0205753	6.47284	0.0501769
chr12:36182650-36219661	Ahr	NM_013464	142369296	0.185996	6.57284	0.145123	7.8311
chr9:92352215-92387354	Plscr4	NM_178711	47578124	10.4776	0.190607	10.0497	0.185933
chr8:49195350-49227014	Dctd	NM_178788	238859569	0.900575	16.7267	0.359852	19.2562
chr14:101841576-102008439	Tbc1d4	NM_001081278	163644269	11.3331	0.37538	12.4505	0.227085
chr7:39005691-39012978	Plekhf1	NM_024413	170650666	22.8442	0.537778	21.9724	0.399972
chr5:37554087-37556969	EG330070	XM_897537	94374698	5.96176	0.130455	7.60428	0.106047
chr10:40069142-40201951	Cdc2l6	NM_198164	269973874	27.2071	0.679851	29.3821	0.527529
chr7:150964269-150970223	Mrgpre	NM_175534	262231772	5.09283	0.0690576	6.59186	0.112274
chr5:34519228-34530359	Mxd4	NM_010753	31560565	284.243	5.54878	358.097	5.52912
chr11:68997386-69011341	Alox8	NM_009661	133893229	9.13488	0.303976	10.3342	0.20077
chr4:11631603-11641899	Gem	NM_010276	260593674	24.2641	329.951	4.99611	347.443
chr4:134052892-134064725	Paqr7	NM_027995	142388621	55.9143	0.718679	50.0014	0.939821
chr5:93696282-93705250	Ccng2	NM_007635	161621246	28.2107	0.470464	28.2307	0.546342
chr11:48718157-48740661	OTTMUSG00000005523	NM_001045540	113865922	3.31752	0.0848341	3.39647	0.0552914
chr12:12283148-12383169	D12Ertd553e	NM_029758	225735643	6.85906	0.204977	6.78842	0.135383
chr14:51544695-51550524	Apex1	NM_009687	326439061	1.99305	61.8171	1.11196	67.223
chr4:116492511-116494113	Hpdl	NM_146256	142348524	0.324591	10.9486	0.146328	11.1336
chr6:88674821-88778351	Mgll	NM_011844	261878513	0.227445	5.52117	0.111855	6.06611
chr9:107490048-107495369	Ifrd2	NM_025903	141801695	2.72598	91.6428	1.87214	102.419
chr10:126432667-126437025	Ctdsp2	NM_146012	164698409	64.2896	1.26057	72.9509	1.30197
chr7:28043779-28067169	Numbl	NM_010950	87042276	18.011	0.782776	23.2457	0.505311
chr19:5026105-5031964	Slc29a2	NM_007854	194248085	0.372241	8.94348	0.223746	11.3839
chr16:32609106-32632876	Tfrc	NM_011638	291045184	2.62685	84.81	1.58639	91.1199
chr14:119274741-119322389	Dzip1	NM_025943	57242787	6.64337	0.190855	8.15807	0.188391
chr7:111477859-111485301	Trim34	NM_030684	154350233	24.3641	0.550577	20.3204	0.471119
chr13:109106530-109179751	Depdc1b	NM_178683	146198721	6.01769	0.150185	7.94051	0.162781
chr6:48345664-48366900	Krba1	NM_133922	256985193	6.34835	0.340106	9.61811	0.226204
chr15:77252638-77277890	BC085284	NM_001024848	256355164	25.9862	0.620233	23.3918	0.547894
chr6:34813145-34828021	Tmem140	NM_197986	141802935	13.4249	0.368777	15.2793	0.217891
chr7:54333171-54389310	Ptpn5	NM_013643	254675196	1.2672	24.5573	0.507141	22.0656
chr4:117507862-117541910	Slc6a9	NM_008135	116686111	0.271312	12.1661	0.216822	9.19554
chr1:40496606-40522257	Il1rl1	NM_001025602	190610023	0.139268	5.40012	0.119669	5.67792
chr18:56591785-56663446	Gramd3	NM_026240	118403331	77.4264	1.18822	89.6478	1.79382
chr4:150294263-150320211	Tnfrsf9	NM_011612	117422436	0.00393549	107.746	1.30761	87.0461
chr2:118354492-118375414	Bmf	NM_138313	85785855	4.18653	0.170942	3.85938	0.0748239
chr1:192994174-193007212	Atf3	NM_007498	160333688	0.597317	27.0534	0.750124	31.5196
chr17:35340107-35342128	Lta	NM_010735	257467660	24.1217	898.324	19.5379	1232.7
chr17:24109093-24112181	Tmprss8	NM_013921	255958186	9.50554	0.139771	10.5219	0.113619
chr5:101108504-101148702	Hpse	NM_152803	142353962	8.70274	0.424879	8.14285	0.197362
chr4:111392614-111501742	Spata6	NM_026470	110347524	27.4949	0.608102	29.415	0.702403
chr8:121961061-121970156	Osgin1	NM_027950	30794397	23.8517	1.09331	29.4628	0.727158
chr19:4270179-4283137	Ankrd13d	NM_026720	142363887	16.3644	0.300541	23.5577	0.586342
chr9:118980644-119002614	Plcd1	NM_019676	118130605	6.24595	0.0475877	6.96265	0.154736
chr7:150874666-150927868	Osbpl5	NM_024289	118130695	53.9331	1.4751	69.5784	1.44892
chr5:23246513-23289479	Pus7	NM_178403	142351846	1.19418	41.9024	1.09869	49.6936
chr10:83062777-83111409	Appl2	NM_145220	141803546	28.1476	0.658295	29.465	0.707748
chr4:141586907-141640219	Tmem51	NM_145402	118130125	9.33071	0.522826	11.1795	0.283336
chr2:31661687-31666038	BC094274	NM_183424	227908791	18.1553	0.459854	20.0509	0.51622
chr8:109127267-109194146	Cdh1	NM_009864	118129809	11.7594	0.179874	14.0677	0.359925
chr11:75345209-75388543	Slc43a2	NM_173388	313151186	11.3987	0.534159	14.7859	0.377083
chr1:138027977-138074591	Kif21b	NM_001039472	86990453	194.496	3.12965	221.656	3.67007
chr11:101526874-101529143	Arl4d	NM_025404	156713453	33.3853	1.66245	36.7041	0.755036
chr2:155343778-155388479	Acss2	NM_019811	133892533	22.5356	0.398656	25.1451	0.648134
chr6:39331426-39340379	Rab19	NM_011226	33859607	68.7798	2.23783	68.9186	1.77682
chr9:83284961-83334705	4930431B11Rik	NM_027448	261245085	3.30725	0	3.46257	0.0598392
chr3:88987146-88993211	1110013L07Rik	NM_001014995	67846100	58.0967	0.734229	59.5379	1.42582
chr19:4425456-4439424	Rhod	NM_007485	145966812	10.0016	0.102618	9.87425	0.125127
chr14:20570478-20643045	Nid2	NM_008695	84370360	2.43796	0.0995861	2.89634	0.0607289
chr17:84230693-84246130	Haao	NM_025325	124249069	33.4276	0.627393	37.9409	1.06638
chr5:104418783-104450815	Hsd17b11	NM_053262	118131125	23.1204	1.01221	21.1765	0.601295
chr8:37157914-37210598	D8Ertd82e	NM_172911	161333827	4.03048	61.7324	1.66622	72.642
chr3:37019643-37024875	Il2	NM_008366	291575157	0.514018	56.4048	0.069517	48.5522
chr4:120602741-120622023	Zfp69	NM_001005788	238859628	6.23215	0.198445	9.76546	0.268859
chr11:120090285-120092794	LOC100043389	XM_001480755	149262577	3.80761	0.0505176	4.39484	0.0821313
chr19:41844074-41876524	Arhgap19	NM_027667	254750663	6.00711	0	7.25759	0.0501025
chr11:88692105-88725900	Akap1	NM_001042541	110347476	2.21445	32.5361	0.639328	30.069
chr11:68781632-68787322	Slc25a35	NM_028048	142354306	10.3303	0.215684	10.6915	0.292694
chr12:25265583-25302253	Grhl1	NM_145890	238637260	0.026156	2.83797	0.070748	3.63227
chr14:21655928-21662610	Plau	NM_008873	270309138	0.108388	7.95144	0.122156	4.94949
chr4:153432952-153514317	Trp73	NM_011642	187826947	7.20558	0.181373	8.1512	0.231687
chr2:32828508-32837576	Slc2a8	NM_019488	118130693	12.0379	0.805507	14.1296	0.428136
chr10:128143313-128181937	Dgka	NM_016811	31560473	303.461	6.35794	339.555	5.99177
chr13:64393143-64414018	1110018J18Rik	NM_025370	142385356	22.6307	1.13574	24.4185	0.738594
chr8:124405049-124431571	Slc7a5	NM_011404	254939570	6.55533	326.543	7.20135	334.121
chr9:96336222-96338557	BC043934	NM_177770	142351520	10.7218	0.382478	11.4755	0.355332
chr7:148449087-148452300	Irf7	NM_016850	357588523	41.4952	1.00233	46.8708	1.36768
chr11:61486283-61534301	2310040C09Rik	NM_178618	117647254	0.482897	14.2751	0.414785	15.4289
chr4:43509013-43512502	E130306D19Rik	NM_001013377	225543123	10.0658	0.41869	13.2453	0.408423
chr1:132335605-132359317	Cd55	NM_010016	114326521	7.19802	0.251328	9.05199	0.285234
chr5:121250207-121262523	Oas1c	NM_033541	146149087	8.03065	0.167774	8.3299	0.250605
chr4:141349526-141381918	Casp9	NM_015733	118131034	8.05559	0.247232	8.87089	0.282086
chr11:95198331-95243184	5730593F17Rik	NM_172543	262263416	35.9104	1.46166	38.9692	1.14334
chr9:40780880-40812669	Crtam	NM_019465	119360369	25.018	692.717	13.7359	605.416
chr7:31374699-31377961	Zbtb32	NM_021397	134032010	10.5922	496.908	10.9067	457.244
chr9:14267024-14304926	Jmjd2d	NM_173433	116174755	6.24883	0.213927	6.2446	0.192555
chr6:134870434-134874076	Cdkn1b	NM_009875	158749541	72.4077	2.75255	76.7437	2.08947
chr11:3417525-3439242	Smtn	NM_013870	226529498	7.67041	0.264856	9.45931	0.307573
chr11:48798831-48805750	Tgtp	NM_011579	158749627	26.2747	0.621829	23.272	0.717449
chr6:85381982-85395777	Smyd5	NM_144918	154689580	3.15556	115.306	3.32626	120.061
chr7:116592516-116637252	Trim66	NM_181853	284004878	0.13421	2.45283	0.0680659	2.11458
chr4:134301336-134323862	Ldlrap1	NM_145554	160333774	11.4754	0.606489	14.4963	0.473293
chr18:38745918-38760922	Spry4	NM_011898	31543766	0.0873552	3.054	0.0466731	2.13719
chr4:135451397-135476122	Cnr2	NM_009924	157012010	2.4562	0.146645	2.41978	0.052981
chr19:5850973-5875208	1200004M23Rik	NM_026169	142367845	109.98	4.36426	135.783	3.61162
chr5:37442154-37516534	Jakmip1	NM_178394	254588015	66.5384	2.17356	78.8182	2.25892
chr15:79489656-79498090	Pgea1	NM_028634	118130505	20.3223	0.635707	21.5071	0.723471
chr7:149836672-149845394	Igf2	NM_010514	170172554	0.0334953	1.77849	0.0339749	2.12669
chr6:48986623-49008107	Gpnmb	NM_053110	171846252	4.74493	0.187684	4.99279	0.166438
chr7:3958693-4014781	Lair1	NM_178611	164698420	3.327	0.0396927	2.84272	0.0806653
chr5:144956190-144984447	2210010N04Rik	NM_027410	124249057	127.392	2.93741	162.772	4.27668
chr9:74823917-74879892	BC031353	NM_153584	164452924	18.819	0.405419	20.3212	0.645946
chr12:112916353-112922111	6720458F09Rik	NM_177374	152963550	3.14519	63.7783	1.93984	64.8822
chr2:128926773-128952331	Rpo1-2	NM_009086	224967091	1.85564	52.9426	1.92657	67.0978
chr5:138172175-138181226	6430598A04Rik	NM_175521	37537543	3.72429	0.0879112	5.06773	0.171511
chr10:61111368-61136913	Ppa1	NM_026438	146135028	4.16955	138.876	4.04129	134.367
chr16:23610012-23614303	Rtp4	NM_023386	257196210	6.35805	0.214589	6.37366	0.104663
chr1:188544964-188573237	Rrp15	NM_026041	126362984	5.46958	136.416	4.20526	138.92
chr11:60602398-60624767	Shmt1	NM_009171	67846102	1.70728	77.7007	2.36394	78.2415
chr9:22280158-22692724	Bbs9	NM_181316	189339275	7.29248	0.128263	8.07312	0.283253
chr11:96805503-96839002	D030028A08Rik	NR_003293	281332098	0.853886	18.1862	0.636919	18.6055
chr7:53040749-53059514	Lmtk3	NM_001005511	148747242	15.5537	0.34023	19.4869	0.622288
chr19:41904605-41907073	Frat1	NM_008043	261824061	9.42399	0.514657	9.4911	0.334819
chr10:81038276-81053590	Tle2	NM_019725	356991190	5.94611	0.25166	7.92104	0.278964
chr17:46767579-46782093	Klc4	NM_029091	142366781	14.7882	0.494774	17.8985	0.625645
chr11:77029926-77269050	Ssh2	NM_177710	342672078	27.2443	0.629368	30.541	0.955009
chr6:91106808-91124677	Hdac11	NM_144919	118130074	2.84136	0.101697	3.48527	0.103336
chr10:128143313-128181937	Si	NM_021882	142353045	18.3878	0.206736	13.4442	0.367928
chr13:109444370-110741682	Pde4d	NM_011056	312922380	15.006	0.718584	16.678	0.584084
chr7:58877436-58926489	Slc17a6	NM_080853	188219543	0.80135	4.76777	0.0264333	2.83649
chr6:82675016-82724453	Hk2	NM_013820	163965442	2.27402	49.4213	1.76983	61.5777
chr2:124436031-124493506	Sema6d	NM_199241	227497688	1.29545	14.3641	0.685974	25.5941
chr16:33829844-33949232	Itgb5	NM_010580	225007616	2.79337	0.147518	2.83337	0.0856551
chr17:26852594-26909832	A930001N09Rik	NM_029870	261599061	13.6691	0.630452	12.5818	0.44506
chr16:55902375-55934961	Lrriq2	NM_028815	226823267	14.1139	0.514059	16.6467	0.551243
chr10:59569004-59596662	Spock2	NM_052994	40254122	16.1467	0.56478	12.2145	0.433603
chr7:53080599-53086146	Grwd1	NM_153419	163937860	4.60614	86.8589	3.1803	100.058
chr7:148381042-148404610	Lrrc56	NM_153777	285026457	5.08249	0.300851	6.00126	0.195649
chr1:60965868-60972674	Ctla4	NM_009843	118129863	90.4928	2.35939	91.907	2.93172
chr9:45574811-45636722	Cep164	NM_001081373	160420303	10.0682	0.339811	13.8554	0.465648
chr1:97484258-97564171	St8sia4	NM_009183	229093140	18.4093	0.346609	16.2411	0.545338
chr9:43942753-43950807	Mcam	NM_023061	160333900	3.08553	0.0435664	2.85215	0.0708301
chr11:99005512-99016391	Ccr7	NM_007719	116268120	21.4849	1.24902	24.4932	0.881728
chr5:135408242-135418507	Wbscr27	NM_024479	50355998	7.86055	0.224031	8.32747	0.309594
chr13:24706478-24825675	6330500D04Rik	NM_029679	123314463	22.4126	0.56477	22.1623	0.63689
chr13:52692250-52744161	Syk	NM_011518	56550044	0.787897	0.0237765	1.61925	0.0289918
chr4:53675628-53676775	LOC666483	XR_032465	149252395	18.0364	0.740231	21.6826	0.802311
chr1:90594799-90598766	Arl4c	NM_177305	237858614	116.262	2.66184	128.718	3.82439
chr4:11083587-11101524	Trp53inp1	NM_021897	146149153	44.7724	1.90845	44.7575	1.41449
chr2:49643205-49804366	2310010M24Rik	NM_027990	146141198	5.0897	0.0839274	4.52341	0.045483
chr17:56418384-56429934	M6prbp1	NM_025836	146261991	33.395	1.4591	42.2335	1.45237
chr19:41920467-41922622	Frat2	NM_177603	257471024	11.9429	0.358741	12.7695	0.485433
chr11:62062485-62079954	Adora2b	NM_007413	145966718	0.36898	6.35308	0.187132	6.49158
chr4:137869323-137882211	Pink1	NM_026880	126215544	97.3779	4.03739	97.3295	3.15071
chr15:98462650-98474961	Cacnb3	NM_007581	113680270	7.62817	6.84077e-06	9.23	0.324371
chr6:7625170-7643182	Asns	NM_012055	146134364	3.64391	121.115	3.35468	101.942
chr14:103375797-103381854	Kctd12	NM_177715	123701965	16.2549	0.537354	17.9698	0.614776
chr19:5495277-5510489	B930037P14Rik	NM_001024560	142356128	17.3651	1.20747	19.6651	0.752525
chr4:151356747-151363106	Thap3	NM_175152	225543556	94.4873	6.06967	99.1738	3.44354
chr7:53038301-53039837	EG545963	NM_001033792	85702114	5.19376	0.190318	5.9371	0.15471
chr7:112527123-112548525	4632419K20Rik	NM_199009	334358875	33.2706	1.45261	49.3679	1.65316
chr4:120212470-120242869	Ctps	NM_016748	172072612	2.12397	49.0804	1.91501	56.7459
chr10:17933490-17954787	Ccdc28a	NM_144820	142354973	16.8949	0.907041	14.7722	0.54071
chr10:60760581-60767058	Prf1	NM_011073	225735599	37.3668	1369.67	31.4637	1343.09
chr16:36694123-36726827	Ildr1	NM_134109	19527337	4.27285	0.0871002	5.28121	0.19471
chr5:42152686-42155459	Bapx1	NM_007524	161016804	4.53254	0	5.64598	0.149225
chr4:128292890-128295733	Tlr12	NM_205823	148539900	8.17155	0.0441274	7.03801	0.0179355
chr12:31758832-31764805	9030611O19Rik	NM_027828	31560094	0.705696	17.7316	0.436797	11.0936
chr12:109148612-109241624	Bcl11b	NM_021399	120586998	0.00245757	0.980076	3.88572	0.0949643
chr12:26991661-27100121	Rnf144	NM_080563	126517495	3.81263	0.0744494	3.87815	0.0386821
chr11:108781679-108812097	Axin2	NM_015732	158966712	5.09654	0.129768	5.90439	0.234418
chr3:87847045-87859910	Gpatc4	NM_025663	160948591	5.48589	92.6911	2.67253	74.9057
chr11:100436288-100443039	Cnp1	NM_009923	226423906	106.113	3.64035	115.482	3.86977
chr3:94943442-94946282	Tnfaip8l2	NM_027206	141802951	153.896	6.33633	149.502	5.2023
chr10:19311763-19330031	Ifngr1	NM_010511	111154110	338.089	8.84726	302.532	9.51432
chr5:121203106-121227668	Oas3	NM_145226	118130089	18.7949	0.528977	27.4254	0.964888
chr3:102538692-102576215	Tspan2	NM_027533	341823655	4.02851	0.129768	3.87713	0.152372
chr16:17070403-17111306	Ypel1	NM_023249	158508597	8.54186	0.286428	8.93826	0.327952
chr5:8966047-8997146	Crot	NM_023733	142387204	36.3914	1.14256	28.7622	1.05626
chr11:97864214-97884337	Cacnb1	NM_145121	226693334	8.03063	0.386688	8.84548	0.239387
chr2:44839153-44968799	Zeb2	NM_015753	125490363	1.38491	32.2525	1.10311	33.1698
chr13:43880571-43898501	Cd83	NM_009856	161621257	0.0820035	8.2665	0.194081	5.82214
chr8:37279117-37312570	Lonrf1	NM_001081150	124487240	0.189962	2.04745	0.0781331	2.47115
chr14:27852186-27920472	Il17rd	NM_134437	124378058	1.69025	0.0581308	1.78788	0.0708816
chr9:21092906-21095463	Cdkn2d	NM_009878	154350216	39.4727	1.92389	46.6235	1.83301
chr13:49326201-49343532	Susd3	NM_025491	118130318	74.5469	3.58919	93.1516	3.42069
chr13:13450882-13485854	Gpr137b	NM_031999	148612871	5.20492	0.278525	5.63145	0.191057
chr11:115015498-115023542	Rab37	NM_021411	254939624	80.3754	2.27543	73.5931	2.61839
chr4:155114749-155135202	Atad3a	NM_179203	239985512	6.37046	133.703	5.07207	150.936
chr17:34118436-34122303	AA388235	NM_001013793	142380530	3.53284	0.158981	2.66836	0.0904649
chr10:80961222-80962882	Edg6	NM_010102	289546498	183.472	9.67346	221.576	7.57109
chr19:5878465-5885768	Slc25a45	NM_134154	146149102	84.788	4.10913	85.7508	3.10793
chr5:151374218-151397075	B230342M21Rik	NM_133898	164519081	34.9327	1.42394	37.9965	1.46808
chr17:26336127-26338295	Arhgdig	NM_008113	118130965	0	10.4656	0.185167	9.02133
chr11:110260435-110374951	Map2k6	NM_011943	141802082	4.39251	0	3.71283	0.0763245
chr15:25552304-25743426	Myo10	NM_019472	130507684	1.75324	21.3464	0.832127	23.2247
chr4:132338271-132352279	BC013712	NM_001033308	142385534	5.3396	0.149415	5.0331	0.202432
chr6:142513458-142519876	Kcnj8	NM_008428	145966749	15.7863	0.616195	16.1671	0.667872
chr9:123836661-123839661	LOC100043858	XM_001481149	309269388	27.8359	1.36958	32.4468	1.33599
chr14:56197330-56204091	1500005A01Rik	NM_033146	14994309	14.9548	1.3541	11.1324	0.39306
chr13:33096409-33109824	Serpinb9	NM_009256	89337275	10.5463	202.628	7.22453	223.689
chr11:102057060-102091486	Hdac5	NM_010412	118136298	54.5188	1.50063	55.1801	1.64877
chr13:38737559-38750897	Eef1e1	NM_025380	93102406	10.4995	182.973	7.03866	192.279
chr7:108570211-108661333	Pde2a	NM_001008548	344217713	19.9306	0.759545	23.3992	0.890528
chr15:83314201-83341307	Ttll1	NM_178869	188219534	8.77138	0.411955	9.77414	0.412157
chr8:69000244-69010406	1810029B16Rik	NM_025465	133891762	2.36788	59.0632	2.7946	70.2982
chr6:65069357-65094724	Ptgds2	NM_019455	254281299	7.53799	0.45495	9.1951	0.323599
chr2:172695186-172765794	Bmp7	NM_007557	31982486	3.30199	0.197995	3.74074	0.134125
chr7:35424033-35437860	Kctd15	NM_146188	22122736	0.205499	3.1627	0.0694804	3.25654
chr14:56244465-56254515	Ipo4	NM_024267	142376112	5.90828	116.141	4.52095	130.258
chr5:141096593-141124978	Ttyh3	NM_175274	254588051	77.8738	3.30704	107.431	3.76793
chr9:21931189-21935098	Acp5	NM_007388	156151431	95.1256	2.69842	89.5034	3.46978
chr6:39036793-39068348	Parp12	NM_172893	171543896	3.17899	0.0440773	3.46659	0.125406
chr8:54672220-54724349	Neil3	NM_146208	256542294	11.0095	0.500084	13.1834	0.573907
chr15:85969558-86016571	Cerk	NM_145475	274316150	34.4023	1.37698	37.0836	1.41564
chr9:68501608-69226838	Rora	NM_013646	7305438	8.75298	0.403327	11.3061	0.491796
chr14:78304197-78402460	Epsti1	NM_178825	285402781	421.095	16.0294	539.209	16.3847
chr2:93675609-93689933	2610203E10Rik	NM_183220	118130731	14.8004	0.87609	15.7109	0.685795
chr17:56915467-56970386	Rfx2	NM_009056	226958464	2.70535	0.242995	4.56449	0.197157
chr7:38968834-38982581	1600014C10Rik	NM_028166	145864498	64.2021	2.2211	57.0944	2.19592
chr2:29725013-29738360	Ceecam1	NM_207298	118131058	16.669	1.41445	21.1505	0.885917
chr2:172805345-172819066	Spo11	NM_012046	145312257	5.80641	0.11656	4.91649	0.0631676
chr8:114435917-114457691	4932417I16Rik	NM_001033321	75677479	4.17392	0.173616	3.52807	0.141132
chr17:43778848-43803964	Slc25a27	NM_028711	146141161	3.23008	0.140695	4.2242	0.171556
chr15:3220766-3230508	Sepp1	NM_009155	110735409	63.1045	1.97702	61.4774	2.22895
chr18:17987320-17987766	LOC100040647	XM_001475210	149269680	2.7263	54.8864	2.1836	51.1671
chr11:100602916-100620919	LOC380728	NM_001081194	241982811	0.132613	2.44914	0.143479	3.51727
chr13:91600693-91843034	Ssbp2	NM_024186	255982508	36.4693	1.62789	39.5507	1.53093
chr10:80965057-80986970	Gna15	NM_010304	34328487	53.6144	2.38404	65.5262	2.66473
chr15:76491070-76498626	Kifc2	NM_010630	117168296	11.2771	0.574566	12.2917	0.547592
chr11:4157570-4172517	Lif	NM_008501	88014750	5.86339e-06	5.04783	0.228278	4.95632
chr6:115372090-115440419	Pparg	NM_011146	187960102	1.40789	17.9694	0.820716	17.9175
chr12:34642535-34644696	Twist1	NM_011658	54020725	1.32593	16.6109	0.430374	9.52177
chr5:138092069-138125921	Hrbl	NM_178162	31341133	15.4744	0.689958	16.8331	0.671806
chr17:57328914-57367559	Tnfsf14	NM_019418	133892635	17.8839	318.702	9.59445	253.907
chr10:5151833-5326349	Syne1	NM_022027	119120815	8.27445	0.397715	6.83965	0.234148
chr14:52524955-52533026	Ndrg2	NM_013864	225543194	10.3878	0.225626	9.48859	0.445428
chrX:71099118-71126173	L1cam	NM_008478	112293278	15.6201	0.400952	19.0161	0.800864
chr11:50624586-50641233	Zfp354c	NM_013922	113681198	0.908872	0.0112805	1.12016	0.0366797
chr10:80730984-80754012	Tjp3	NM_013769	114052810	19.8071	0.86508	22.6247	0.98786
chr9:88271612-88333767	Snx14	NM_172926	238814327	18.9393	1.2316	21.0018	0.923373
chr16:19946589-19983050	Klhl6	NM_183390	241982772	163.452	6.30129	174.496	6.88172
chr7:135517138-135561686	Rgs10	NM_026418	142388581	196.917	7.191	160.109	6.76112
chr15:61816895-61821916	Myc	NM_010849	100913213	22.0596	487.428	19.5319	576.89
chr19:46131028-46147399	Pprc1	NM_001081214	124487054	4.39995	79.7462	3.48303	90.1226
chr12:72224158-72237683	Timm9	NM_001024853	67846108	2.82366	17.3396	1.00446	27.3515
chr13:54685551-54691435	D13Wsu177e	NM_178605	146198541	4.3999	87.7362	3.57697	84.9374
chr9:20692700-20696622	Ppan	NM_145610	255683373	15.9017	291.619	12.8962	332.085
chr17:35336334-35338941	Tnf	NM_013693	133892368	22.1814	320.65	15.3969	403.655
chr4:59818521-59917612	Snx30	NM_172468	84781798	1.62722	0.063805	2.29181	0.110217
chr14:78677252-78707850	Tnfsf11	NM_011613	114842414	2.71921	60.1945	1.98989	45.9495
chr11:11714105-11790404	Ddc	NM_016672	299522782	4.29652	0.0333964	3.81512	0.0542958
chr11:86749926-86807264	Ypel2	NM_001005341	115496192	1.83655	0.148761	2.08068	0.0906954
chr7:28258858-28262383	Sertad3	NM_133210	40254112	16.5856	0.77351	17.6728	0.853351
chrX:72233859-72330244	Gab3	NM_181584	211065517	8.5569	0.306983	9.43011	0.420638
chrX:131071796-131076168	Timm8a1	NM_013898	142373281	2.70321	46.2295	1.87978	40.0433
chr11:97864214-97884337	Cacnb1	NM_031173	226693329	3.90728	0.0188952	6.75834	0.225009
chr15:85662773-85688163	AW124722	NM_001033337	162138919	10.8331	0.591604	12.2406	0.590212
chr6:90554873-90596406	Slc41a3	NM_027868	82734230	4.79057	0.311928	5.48213	0.253566
chr1:165992234-166010802	Sell	NM_011346	255708469	35.1638	1.1201	30.7977	1.38975
chr17:53706639-53812045	Pcaf	NM_020005	300116312	6.79595	0.17198	6.97919	0.337399
chr11:61330750-61393153	Epn2	NM_010148	356582236	0.0566888	1.67225	0.0899777	2.17495
chr7:25368856-25393944	Ethe1	NM_023154	62990178	11.4025	1.04565	12.145	0.591311
chr10:33845874-33847778	A630077B13Rik	NM_175449	227430373	47.1969	2.98783	59.6877	2.75265
chr3:87885972-87924970	Iqgap3	NM_001033484	118344445	2.4482	0.0851495	3.50743	0.173045
chr1:65205201-65225688	Idh1	NM_010497	162417974	2.96018	0.317177	2.78719	0.117197
chr14:31825618-31832247	Gnl3	NM_153547	158517943	8.66963	124.145	5.98658	142.065
chr12:20421499-20465075	EG668455	XM_001004798	309269741	3.70915	48.4473	2.44817	51.3117
chr6:34334246-34346949	2310005E10Rik	NM_172398	71067101	32.364	1.56091	31.1936	1.49757
chr7:53652911-53694074	Kcnc1	NM_008421	163838649	1.07857	0.0491108	1.52341	0.0759075
chr18:78950740-79283678	Setbp1	NM_053099	197927409	0.386297	6.39625	0.378317	7.88258
chr11:120140449-120153596	Bahcc1	NM_198423	169658368	0.890946	0.0587625	1.08441	0.048166
chr13:24706478-24825675	6330500D04Rik	NM_178658	123314453	16.582	0.467626	10.3334	0.409497
chr2:150443846-150493965	Acss1	NM_080575	227452247	27.233	1.58551	33.408	1.499
chr17:57285419-57289200	Cd70	NM_011617	133892213	0.355197	13.6665	0.0800628	19.5527
chr15:98554798-98558629	Fkbp11	NM_024169	85861215	0.283854	13.4335	0.287918	11.0088
chr18:38132281-38156769	Centd3	NM_139206	158937295	41.0429	1.82955	40.935	1.80185
chr12:101787987-101963238	Rps6ka5	NM_153587	118130094	3.90832	0.180174	3.56846	0.180262
chr11:118884342-118892584	Cbx2	NM_007623	31542345	3.12463	0.131751	3.47329	0.174038
chr6:72494432-72512974	Capg	NM_007599	142354781	0.00144861	493.936	17.7021	495.663
chr2:116947185-117005073	Spred1	NM_033524	51036620	0.731222	9.16973	0.439522	8.63993
chr6:88785910-88792448	Abtb1	NM_030251	172088122	86.4524	4.64642	85.7121	3.8649
chr2:165480797-165597131	Eya2	NM_010165	118129931	34.6059	1.80587	39.3174	1.81855
chr5:65344344-65351273	Tlr6	NM_011604	157057100	2.44284	0.0996825	3.45382	0.159465
chr11:70572021-70586430	Zfp3	NM_177565	83423531	8.12933	0.251664	8.85722	0.411745
chr10:80800506-80806011	Gipc3	NM_148951	22507362	6.26725	0.283691	8.60063	0.345918
chr17:26551909-26578740	EG240055	NM_001081656	219521888	1.78948	0.121503	4.19964	0.0658464
chr5:34537542-34630973	Zfyve28	NM_001015039	62632712	1.74364	0.0154225	1.39591	0.0376108
chr11:16851412-16854775	A630050E13Rik	NM_176982	31342516	3.95454	0.243447	4.25183	0.197897
chrX:137074066-137135061	Tsc22d3	NM_010286	116517341	33.0591	1.12981	44.8466	1.75814
chr19:11543961-11556682	Ms4a6c	NM_028595	261823996	32.8202	1.39406	33.9527	1.65856
chr16:48732022-48772248	Trat1	NM_198297	148747429	20.4748	0.814105	9.16611	0.468009
chr13:91600693-91843034	Ssbp2	NM_024272	255982509	2.12616	0.0523279	2.44386	0.0810664
chr11:106172654-106175984	Cd79b	NM_008339	158518426	26.5141	1.89677	19.1004	1.00014
chr5:92687284-92707207	Asahl	NM_025972	255683417	7.60602	0.825878	10.0026	0.525408
chr5:35925708-35956450	Acox3	NM_030721	34328333	27.1488	1.16409	30.3336	1.42573
chr17:5491786-5753891	Zdhhc14	NM_146073	51799027	0.362947	1.59715	0.0878885	1.94803
chr15:102065370-102087914	Rarg	NM_001042727	112181195	5.78597	0.0866259	7.47587	0.350495
chr15:54577482-54585317	Nov	NM_010930	118130184	0.209963	1.77727	0.0946532	2.53924
chr17:23863302-23877297	Paqr4	NM_023824	118130648	13.837	1.17689	14.0032	0.626752
chr5:130577459-130611599	Tpst1	NM_013837	7305590	0.292036	5.4309	0.230392	5.17593
chr1:130484775-130488876	Cxcr4	NM_009911	116268122	12.3091	0.976127	15.7258	0.82288
chr13:33119282-33132428	Serpinb9b	NM_011452	142385898	0.525916	4.73512	0.208686	4.63319
chr15:76456666-76470341	Nfkbil2	NM_183091	187608796	14.1104	0.6284	18.1072	0.879095
chr10:80165437-80168127	9030607L17Rik	NM_027829	89886472	47.4569	3.08945	50.2595	2.5758
chr19:27842630-28085630	Rfx3	NM_011265	261878531	3.8874	0.208894	5.08836	0.267142
chr3:86799759-86803262	Cd1d1	NM_007639	161484594	15.9414	0.747143	14.1856	0.751511
chr19:11661095-11679294	Ms4a6d	NM_026835	119637843	37.2781	2.92522	45.2311	2.25631
chr3:96025043-96027661	Hist2h2be	NM_178214	141801732	3.80306	0.184093	3.68828	0.189769
chr9:53109774-53185619	Exph5	NM_176846	257796248	0.0789373	0.728923	0.0177928	1.07809
chr1:69583963-69732395	Ikzf2	NM_011770	161484673	21.0454	0.803711	16.7737	0.849336
chr19:4445907-4477143	Syt12	NM_134164	158508601	1.5021	0.0568472	1.84831	0.0308073
chr9:75234707-75257821	Mapk6	NM_027418	76573875	1.08003	17.4514	0.547595	13.3597
chr2:25217011-25221146	Uap1l1	NM_001033293	142383016	17.5598	1.2925	17.3466	0.923319
chr11:58762412-58763034	Hist3h2ba	NM_030082	260447093	22.8193	1.3498	18.4947	0.910592
chr8:125641273-125659085	Cpne7	NM_170684	92373430	4.05616	0.34387	3.53313	0.172019
chr4:97444589-97779083	Nfia	NM_010905	171846257	2.68029	0.0456309	3.04746	0.148373
chrX:56315326-56387613	Fgf13	NM_010200	31542808	8.12762	0.330514	8.75785	0.475347
chr4:47220883-47326037	Col15a1	NM_009928	134288881	1.92358	0.0910908	1.51087	0.0740476
chr17:35998262-36002345	Nrm	NM_134122	142365394	34.2696	1.47789	45.1702	2.29012
chr8:125756157-125760109	Spata2L	NM_030176	27753957	11.3347	0.668881	13.4249	0.717727
chr17:66460885-66469843	ORF19	NM_001037757	83649761	14.1101	1.11036	21.9991	0.888629
chr14:59895750-59916353	Phf11	NM_172603	256222932	4.1125	0.141405	4.23481	0.165524
chr9:96096766-96224065	Tfdp2	NM_178667	182765447	6.64599	0.459781	7.29136	0.372452
chr11:97943867-98010930	Fbxl20	NM_028149	111494220	21.3038	1.24082	25.8818	1.24532
chr1:175653558-175671940	AI607873	XM_980696	309267518	1.85827	0.0560991	1.84322	0.0608038
chr17:47737028-47748433	Bysl	NM_016859	164698439	4.23731	60.1409	3.04219	62.9431
chr2:31922404-31942355	A130092J06Rik	NM_175511	146198626	129.458	4.62462	136.021	5.46454
chr12:77356394-77420790	Mthfd1	NM_138745	261878542	4.18808	65.4904	3.26907	67.8723
chr9:114239252-114239696	Bcl2a1c	NM_007535	113679690	4.67185	42.27	1.94399	37.1729
chr11:102291820-102298119	Grn	NM_008175	224967125	23.7482	1.5904	29.0852	1.51238
chr13:111185269-111191052	Plk2	NM_152804	165932299	1.70099	36.199	1.84434	36.4891
chr8:107788639-107793225	Fbxl8	NM_015821	255683410	45.0819	2.90304	51.531	2.62536
chr17:25971409-25974072	Rhbdl1	NM_144816	21450188	20.2197	0.912703	25.3215	1.37788
chr4:147451169-147462173	Agtrap	NM_009642	116268116	35.7057	1.97925	38.7522	1.93072
chr15:100183630-100214866	Ubie	NM_199477	61098177	3.42695	0.0184778	3.62637	0.100415
chr7:150851711-150871777	Tnfrsf23	NM_024290	84875522	9.42108	0.775516	14.0708	0.753389
chr13:56390003-56397912	Cxcl14	NM_019568	119392097	0.0932105	4.33948	0.0630301	3.52756
chr18:61205094-61244713	Pdgfrb	NM_008809	226371751	1.09509	0.0593443	1.40802	0.0675373
chr10:5151833-5326349	Syne1	NM_001079686	119120864	17.4292	0.553551	21.5921	0.865759
chr2:29952802-29981849	Zer1	NM_178694	31542270	36.1984	1.85629	41.4594	1.85147
chr7:88006993-88021400	Zscan2	NM_009553	31982821	12.6031	1.3695	12.1327	0.68159
chr8:119505727-119517349	Gcsh	NM_026572	146134992	2.98195	59.0918	3.10685	59.147
chr18:11979596-12104073	Cables1	NM_022021	226371629	15.9993	0.233075	8.64159	0.489454
chr14:78304197-78402460	Epsti1	NM_029495	285402707	401.388	10.9493	401.581	16.2566
chr6:89593981-89625523	Txnrd3	NM_153162	110735448	0.488722	8.95954	0.44712	7.76874
chr2:30247935-30271268	Crat	NM_007760	86198337	7.04595	0.44488	7.89207	0.440752
chr7:112702928-112706896	Smpd1	NM_011421	254750745	39.9082	2.95706	50.1824	2.60227
chr10:84039691-84077100	Tcp11l2	NM_146008	118130244	32.2957	1.45814	31.2415	1.65945
chr17:74233247-74299522	Xdh	NM_011723	77682554	87.5444	4.7303	82.6446	4.07208
chr15:9592490-9678561	C230086A09Rik	NM_177123	125991757	2.57558	0.0625881	2.40163	0.118715
chr2:56960566-56967666	Nr4a2	NM_013613	213417693	3.48936	50.2428	2.90406	55.8276
chr19:32197219-32322525	Sgms1	NM_144792	270483846	18.905	0.66126	14.8859	0.822115
chr6:118101765-118147762	Ret	NM_009050	124256483	0	1.47088e-05	1.58259	0.0392471
chr12:72224158-72237683	Timm9	NM_001024854	67846098	1.68177	21.0012	0.554828	20.8142
chr9:44947124-44962144	Scn4b	NM_001013390	61889069	4.10245	0.288301	3.20481	0.187488
chr4:144482979-144518112	Dhrs3	NM_011303	289063389	7.41309	0.218354	4.96486	0.288437
chr12:109792929-109926726	Evl	NM_007965	254281244	245.262	8.41176	254.978	12.5156
chr5:89194037-89212302	Dck	NM_007832	124286803	10.6355	0.775562	11.299	0.647044
chr16:19760326-19772393	B3gnt5	NM_054052	226874879	6.94355	0.269404	6.22096	0.364996
chr17:75117089-75262910	Ttc27	NM_152817	164519038	1.96684	29.3132	1.40823	25.7646
chr2:131012814-131024201	Cdc25b	NM_023117	327412388	92.8275	4.42312	111.779	5.71466
chr3:89240668-89252886	Pbxip1	NM_146131	256542300	124.301	6.92115	146.878	7.48051
chr7:90791572-90884000	Il16	NM_010551	118130040	90.9947	4.57644	89.0516	4.46224
chr4:32744093-32862192	Mdn1	NM_001081392	124487132	3.69228	55.1457	2.81679	63.1585
chr11:59120431-59147054	Wnt9a	NM_139298	70778750	2.62446	0.130898	1.92258	0.0912057
chr2:30122068-30137668	Phyhd1	NM_172267	357588420	3.48563	0.361072	5.30331	0.251584
chr11:97897937-97914776	Stac2	NM_146028	146149186	3.80338	0.184202	5.84521	0.349388
chr8:109459649-109538092	Sntb2	NM_009229	145966767	11.2113	0.883436	13.3672	0.740586
chr11:120497025-120504984	Pycr1	NM_144795	142352287	0.0279213	3.13695	0.132165	2.60242
chr1:59741849-59768354	Nol5	NM_018868	120407049	15.8378	201.044	10.2767	202.55
chr11:83664370-83719317	Tcf2	NM_009330	111185899	2.89295	0.160652	3.79149	0.223875
chr9:106379639-106387746	Rrp9	NM_145620	133893319	9.13411	176.158	8.97717	171.696
chr7:29477867-29484353	Fbxo27	NM_207238	254911069	6.39802	0.602864	7.26957	0.435615
chr3:88548622-88576521	Syt11	NM_018804	124378013	17.485	0.907681	16.2692	0.900614
chr14:70838602-70843254	Polr3d	NM_025945	256225459	6.01583	85.2642	5.19317	97.4946
chr4:135004815-135050419	Npal3	NM_028995	142364504	40.2518	2.24698	48.3123	2.55326
chr5:64300136-64360136	AA536743	NM_145923	142348252	9.17225	0.556217	10.062	0.592469
chr2:72314275-72324947	Cdca7	NM_025866	146134935	1.22762	17.7329	1.11475	19.2859
chr19:34658043-34663217	Ifit3	NM_010501	146231982	3.29738	0.120135	3.78364	0.0976572
chr14:32420411-32454147	Hacl1	NM_019975	270341334	4.61506	0.0724769	3.94872	0.235665
chr11:117729264-117734795	Tha1	NM_027919	213512207	12.0976	0.914514	13.3114	0.781531
chr6:142770060-142912972	St8sia1	NM_011374	70980542	6.67307	0.377674	7.19658	0.403961
chr6:30162964-30254345	Ube2h	NM_009459	281332140	48.5392	2.61484	52.5125	2.85857
chr2:117937657-117952869	Thbs1	NM_011580	118130112	0.0135204	1.31093	0.0182853	0.913414
chr3:142283626-142300972	Gbp2	NM_010260	6753949	27.9645	1.42254	27.5846	1.55593
chr16:96502638-96541464	B3galt5	NM_033149	172073165	1.3822	0.0247355	0.999871	0.0201075
chrX:70961935-70983626	Abcd1	NM_007435	6671496	31.339	1.60287	35.7892	1.96926
chr7:75445720-75507975	EG434197	NM_001013811	126506292	53.7842	2.29812	67.0007	3.6437
chr11:17103200-17111592	Pno1	NM_025443	114145526	8.72412	165.525	7.92844	147.034
chr9:39999910-40020774	Zfp202	NM_030713	257796268	0.372775	4.26699	0.283585	4.60541
chr10:80858935-80889918	Nfic	NM_026756	84370350	14.7136	2.67294	19.7916	0.920109
chr14:54878971-54888840	Abhd4	NM_134076	326937490	23.2324	2.12895	24.2726	1.39781
chr3:96361879-96365789	Txnip	NM_001009935	118131130	303.006	14.0553	349.865	16.8927
chr18:67647862-67712375	Spire1	NM_194355	116686104	0.484733	4.82687	0.290416	5.23526
chr3:97432797-97456474	Fmo5	NM_010232	239937549	4.69229	0.237202	4.84047	0.299944
chr17:34272572-34276046	H2-DMa	NM_010386	148539978	30.0681	2.37806	21.9139	1.35841
chr2:84667199-84670370	Timm10	NM_013899	158937239	12.177	170.251	7.65437	132.282
chr4:24825247-24832148	1110007M04Rik	NM_026742	229892314	2.13044	19.5021	1.30557	22.9053
chr14:55160621-55173173	D14Ertd500e	NM_145462	269954703	49.2302	2.52842	54.7554	3.13528
chr2:34749274-34769496	Phf19	NM_028716	158508606	6.30812	0.427828	8.34329	0.508295
chr9:95304919-95307141	Chst2	NM_018763	157266318	7.03173	119.164	4.70152	84.7352
chr1:20880702-20928837	Paqr8	NM_028829	40254345	1.25656	0.027627	1.01964	0.0561449
chr14:59967568-59984280	D14Ertd668e	NM_199015	307746922	3.53738	0.12166	3.7938	0.131863
chrX:98926874-98929486	Cxcr3	NM_009910	118129823	272.193	20.1042	313.081	16.747
chr14:100269850-100549015	Klf12	NM_010636	118130075	1.81769	0.0420675	1.89455	0.119688
chr15:75487462-75509220	Top1mt	NM_028404	141801374	1.52091	21.9616	1.3007	21.2943
chr10:79460359-79478317	Abca7	NM_013850	15451839	42.8434	2.55218	57.534	3.13422
chr9:21330720-21349237	AB124611	NM_206536	311771695	146.418	7.58361	149.194	8.80672
chr2:181572607-181592155	Pcmtd2	NM_153594	31559900	26.1481	1.19812	25.7329	1.48958
chr10:84850563-85123037	Btbd11	NM_028709	205360835	2.13215	0.22973	2.44768	0.155086
chr1:182872648-182905235	Tmem63a	NM_144794	133892318	19.7717	1.63083	23.4858	1.37249
chr16:35694988-35769442	Dirc2	NM_153550	118130106	3.82758	0.508749	4.62357	0.293846
chr13:35985340-35998216	Rpp40	NM_145938	172072662	0.2908	3.20278	0.196642	3.08104
chr9:96723761-96789841	Acpl2	NM_153420	118130104	3.97032	0.319501	3.82537	0.243489
chr7:106683995-106755281	Arrb1	NM_178220	79750060	9.8068	0.532471	10.2747	0.604764
chr10:79482419-79494213	Hmha1	NM_027521	218156341	759.695	30.6194	926.495	37.719
chr12:99672203-99816150	Kcnk10	NM_029911	146149097	0.747182	6.94963	0.461319	7.15312
chr3:86790507-86793455	Cd1d2	NM_007640	110665732	3.99475	0.338115	4.02706	0.227151
chr6:116214252-116279645	Anubl1	NM_001081317	124486776	3.40666	0.0748996	3.24702	0.202952
chr19:11593048-11604893	Ms4a6b	NM_027209	118130332	279.96	17.6476	298.154	16.228
chr4:116692036-116745009	Eif2b3	NM_175135	162287107	2.35217	25.8639	1.55224	26.2188
chr1:72305750-72330878	Pecr	NM_023523	227908836	0.781753	9.44468	0.634357	9.97595
chr3:145812796-145858476	Mcoln2	NM_001005846	91754183	8.82855	0	8.68989	0.406848
chr9:36620626-36640140	LOC627681	XR_032917	149259873	3.57533	44.632	3.18082	52.0827
chr15:76346632-76352559	Scrt1	NM_130893	126722996	0.855008	0.030602	1.03532	0.0373145
chr10:5987069-6080163	Akap12	NM_031185	226423882	2.04563	0.0971698	2.42502	0.157978
chr1:87546624-87606023	Sp100	NM_013673	141803419	171.002	6.49187	177.882	9.95461
chr9:49245065-49294330	Ttc12	NM_172770	146198597	0.927715	0	1.20986	0.069086
chr2:127680363-127949609	Acoxl	NM_028765	227452354	2.95435	0.22072	3.16151	0.197366
chr8:26702131-26708461	D030041N04Rik	NM_173012	165905626	2.63867	0.173909	2.49708	0.115929
chr17:88035318-88050467	Tacstd1	NM_008532	112293274	1.71095	17.2413	0.964141	15.0602
chr8:90796301-90853860	Adcy7	NM_007406	157951647	26.2468	1.34759	36.7069	1.73421
chr15:102537209-102552500	Calcoco1	NM_026192	298676544	55.3379	3.3417	60.7288	3.54649
chr17:46153941-46168699	Vegfa	NM_001025257	160358806	0.28521	8.43466	0.586892	10.2945
chr16:11405740-11755565	4933437K13Rik	NM_028964	343790937	2.82682	0.0410431	2.99353	0.0667278
chr10:80695920-80705162	9130206N08Rik	NM_001034895	163954930	1.56042	0.0654965	2.37256	0.141979
chr6:129300303-129315321	Clec12a	NM_177686	323668260	4.09655	0	3.5727	0.0239491
chr8:26629243-26686186	Fgfr1	NM_001079909	120952632	1.65144	0.0513386	1.46633	0.0852137
chr1:85022923-85038530	EG665317	XM_979163	309267469	3.64922	0.177714	4.25965	0.278929
chr10:79516254-79519184	Gpx4	NM_001037741	90903232	6.04195	0.575813	14.0508	0.568108
chr19:34715378-34724499	Ifit1	NM_008331	145301610	2.81846	0.0717626	2.8729	0.0194452
chr13:109046860-109075251	Elovl7	NM_029001	227499997	1.37317	0.0566078	1.2436	0.0460164
chr13:54890821-54898129	Tspan17	NM_028841	270133059	2.22939	0	3.25311	0.0733984
chr5:31117128-31168479	Mapre3	NM_133350	39930508	13.7331	0.547204	14.0951	0.917444
chr4:44025514-44045718	Clta	NM_001080384	122939191	147.074	29.5241	141.812	6.99437
chr2:90875795-90885886	Rapsn	NM_009023	224967080	3.07045	0.20726	2.87765	0.168481
chr1:173051791-173057098	1700009P17Rik	NM_001081275	124486892	14.2959	0.980978	13.731	0.911354
chr10:77633654-77647894	Pwp2	NM_029546	141802993	3.77663	46.4989	2.86082	48.4492
chrX:71422597-71453837	Tktl1	NM_031379	125347420	2.13594	0.0256819	1.82801	0.0417536
chrX:159339536-159470251	Ctps2	NM_018737	270483768	20.9885	1.21038	21.7377	1.33751
chr11:31900458-31959202	Nsg2	NM_008741	145966865	2.37462	0.0285517	1.85664	0.0696288
chr6:124780252-124783716	Cdca3	NM_013538	229577259	50.9281	4.57138	69.4623	4.25799
chr7:104480836-104498719	EG622320	NM_001039039	148352322	2.44177	0.337795	1.89234	0.102972
chr13:115750286-115892172	Itga1	NM_001033228	153791388	48.4099	2.9734	54.2476	3.24363
chr17:51878793-51974048	EG628919	XM_893730	309271029	2.46285	0.153195	2.73771	0.0747495
chr16:55811490-55838967	Nfkbiz	NM_030612	226874839	3.62427	45.3013	3.61655	61.0774
chr11:67416606-67498461	Gas7	NM_008088	167555082	15.1921	0.432984	15.2995	0.981818
chr5:31338408-31350375	Slc5a6	NM_177870	294979173	0.944646	17.9052	1.22713	19.5779
chr2:119435267-119475896	Nusap1	NM_133851	111118997	23.8521	1.5879	23.9112	1.36484
chr3:142193301-142213047	Gbp6	NM_001083312	134032013	27.4109	1.12415	28.462	1.72415
chr4:53043660-53172767	Abca1	NM_013454	90568037	0.888235	0.0637172	0.972216	0.0659217
chr8:26212991-26220134	LOC100042390	XM_001478131	149258563	12.7347	0.904574	13.3807	0.735327
chr11:31259440-31270061	Stc2	NM_011491	31982532	1.57085	17.8755	1.31974	20.0099
chr16:43861519-43963810	Qtrtd1	NM_029128	54144621	2.50777	37.2867	2.26105	36.513
chr10:128345974-128349878	Cd63	NM_007653	110431342	1.94716	25.7012	1.31562	19.2021
chr15:76476196-76490538	Cyhr1	NM_180962	30725866	9.04513	0.429381	8.77252	0.549699
chr4:101017809-101028853	E130102H24Rik	XM_001472210	149252800	3.53271	0.156235	3.62449	0.228605
chr2:91043086-91077135	Ddb2	NM_028119	295054331	36.4342	2.26728	40.6441	2.18231
chr11:103635537-103679271	Wnt3	NM_009521	254028153	0	1.33187	0.0548617	1.42101
chr4:43071855-43277745	Unc13b	NM_001081413	124487232	0.0245345	0.71743	0.0248858	0.644587
chr16:36750266-36785048	Slc15a2	NM_021301	225543356	2.18043	0.0984783	2.51363	0.171795
chr6:87898457-87931476	H1fx	NM_198622	38348565	6.46538	0.545428	7.8065	0.502222
chr11:97784551-97847694	Plxdc1	NM_028199	254750634	3.50383	0.0668493	4.22955	0.289822
chr4:43494954-43496557	Sit1	NM_019436	227330567	29.8345	1.07616	29.0533	1.94402
chr12:45322729-45324430	LOC100039062	XM_001472023	309269781	0.934668	5.97087	0.547989	8.0071
chr13:115626119-115722249	Itga2	NM_008396	41054730	3.94047	0.406236	4.46224	0.30664
chr14:120877682-120906416	Rap2a	NM_029519	118130630	19.7682	1.1149	24.2127	1.52238
chr10:41634798-41696550	Armc2	NM_001034858	167900461	1.06931	0	1.28204	0.00948774
chr17:6874263-6942185	Sytl3	NM_183369	34368585	1.88579	0.146591	0.141228	4.75764
chr2:17268360-17652695	Nebl	NM_028757	142365246	2.67127	0.188778	1.99067	0.119356
chr10:79179378-79198853	Hcn2	NM_008226	88014633	0.885479	0.175215	1.28308	0.0791288
chr11:103221050-103224698	5730442P18Rik	NM_183288	327365338	8.4777	0.999988	11.6328	0.812889
chr15:97575383-97598103	Rapgef3	NM_144850	295317402	1.61529	0.119191	2.99254	0.207621
chr10:34017226-34021126	Tspyl4	NM_030203	113865975	10.9339	0.598736	9.40128	0.627602
chr15:58011633-58046429	Fbxo32	NM_026346	341926178	12.9116	1.08852	11.7024	0.790726
chr17:56262507-56272288	Sema6b	NM_013662	194394219	1.31357	0.171324	2.42387	0.167123
chr2:28048612-28086256	Olfm1	NM_001038613	84370352	13.7499	1.09513	19.2953	1.01816
chr9:88618125-88626688	Bcl2a1d	NM_007536	118131097	16.6066	175.287	8.69952	135.175
chr10:67558340-67741474	Arid5b	NM_023598	74136556	13.8696	1.58831	14.4225	0.938005
chr17:27194480-27259168	Itpr3	NM_080553	162287074	35.7409	1.79768	50.7363	3.04998
chr7:16820074-16829503	Gpr77	NM_176912	225579145	0.0714567	1.8329	0.0966398	1.69361
chrX:12196497-12203161	LOC668986	XR_035069	149271046	3.11015	33.6226	2.55684	38.1526
chr17:22984460-22988672	A630033E08Rik	NM_177358	159110644	1.09516	0.0726506	0.944857	0.0590576
chr19:4261667-4269172	Ssh3	NM_198113	118130790	29.9478	2.07616	38.252	2.45655
chr2:25036277-25038859	Nrarp	NM_025980	110815819	3.72261	0.31829	4.77637	0.338349
chr2:174106737-174172245	Gnas	NR_003258	117959932	76.3728	23.7675	50.2148	2.81557
chr14:122277827-122420257	Ebi2	NM_183031	88853592	14.7576	1.27598	17.7908	1.17554
chr12:85714806-85749979	Entpd5	NM_001026214	71061461	12.6322	1.99563	21.4993	1.29306
chr17:34766630-34769205	Prrt1	NM_030890	13562101	6.21738	0.243273	5.27315	0.131838
chr10:75246559-75261329	Gstt1	NM_008185	160298218	1.18232	15.4668	1.476	20.7084
chr7:147404165-147417044	E430002D04Rik	NM_172909	145301588	1.07107	0.0537526	1.65323	0.101956
chr7:150191595-150205549	Tspan32	NM_020286	189303573	5.84003	0.431424	7.77184	0.555282
chr8:64406885-64516492	BC013672	NM_001081215	124487048	0.457921	0.0100679	0.60161	0.0245526
chr11:76230235-76391229	Abr	NM_198894	38683819	76.359	3.97688	88.3152	4.88049
chr3:130813388-130926252	Lef1	NM_010703	118130133	53.5581	3.12265	58.8549	3.79711
chr19:41937340-41970643	Rrp12	NM_199447	40804766	4.15543	56.4687	3.81706	60.6485
chr17:86565906-86567363	LOC545228	XM_001480818	149268830	1.78301	0.304901	3.08121	0.165236
chrX:68468256-68568440	Mtm1	NM_019926	255958299	1.25557	0.092902	1.1266	0.0604159
chr10:75012873-75023075	AI646023	NM_198860	190570178	0.430696	0.0132571	0.850427	0.0215534
chr15:97998090-98000565	AI836003	NM_177716	226053364	0.533045	2.69186	0.202754	3.06349
chr2:181145254-181194131	Btbd4	NM_028125	295814566	0.319515	0.9589	0.0864239	1.61894
chr8:88016515-88051457	Gpt2	NM_173866	146198526	0.156168	8.58387	0.5205	7.36857
chr13:33057381-33070906	Serpinb6b	NM_011454	15826843	30.7137	423.513	23.1488	393.687
chr7:52003998-52032885	Vrk3	NM_133945	19527165	57.8143	3.00602	61.4818	4.03192
chr18:68092910-68415203	D18Ertd653e	NM_172631	142365012	19.138	0.864798	20.5184	1.38531
chr6:85461115-85463536	Egr4	NM_020596	118130510	0.199498	1.59658	0.080942	1.97175
chr5:31224267-31233619	Khk	NM_008439	118130797	7.28568	0.573388	6.99811	0.466106
chr10:39943051-39966845	Bxdc1	NM_023323	110347518	4.36208	63.135	3.51257	59.1876
chr2:132694251-132706598	B430119L13Rik	NM_177303	141802321	1.34181	0.0178025	1.12637	0.0723583
chr5:138046334-138052632	Pcolce	NM_008788	125490381	2.83244	0.0871843	2.75807	0.070872
chr7:50606774-50614840	Siglecf	NM_145581	21704167	0.84365	18.498	1.11815	16.1347
chr19:34885383-34952407	Pank1	NM_023792	12963828	2.72344	0.250577	2.92258	0.203694
chr9:121592145-121614077	Sec22c	NM_178677	257096011	10.5738	0.852855	12.376	0.861921
chr5:114268560-114280442	Selplg	NM_009151	159110802	2196.57	90.0842	2521.22	110.132
chr13:36817493-36826325	Nrn1	NM_153529	23956285	13.5091	156.225	8.03444	124.28
chr3:75361494-75446276	Serpini1	NM_009250	239985471	2.75405	0.149849	2.91576	0.20882
chr11:72115166-72122270	Fbxo39	NM_001037713	161333844	7.92248	0.685548	9.48819	0.676698
chr9:37421431-37455903	Siae	NM_011734	141802058	9.39763	0.739394	7.86029	0.557073
chr13:51942061-51943844	Gadd45g	NM_011817	254553385	20.3252	405.03	28.7973	462.885
chrX:133515654-133572839	Zcchc18	NM_001035509	78482618	8.68627	0.719881	10.6382	0.682953
chr8:90796301-90853860	Adcy7	NM_001037723	157951649	38.8317	2.55372	57.8479	3.00047
chr11:72254879-72265052	Mybbp1a	NM_016776	31982723	21.3518	287.728	18.1656	332.869
chr1:135603233-135649858	Atp2b4	NM_213616	256985206	48.7236	2.55024	61.3982	3.98143
chr15:101097292-101105223	Nr4a1	NM_010444	237649074	1.71189	14.3873	0.998714	14.1941
chr19:11017220-11023756	Ccdc86	NM_023731	165905618	6.39668	79.4341	5.94346	90.6266
chr4:138903359-138908213	Mrto4	NM_023536	118130329	6.66124	103.06	6.81498	101.539
chr11:49988352-50013611	3010026O09Rik	NM_026543	238550121	5.28325	0.312735	6.04594	0.406754
chr5:37637030-37683372	Crmp1	NM_007765	40068506	20.1051	1.26954	22.1609	1.50428
chr6:91414269-91423417	Chchd4	NM_133928	118129894	4.5028	66.6729	4.56727	67.6002
chr10:110182520-110224440	E2f7	NM_178609	115270983	2.0673	0.309326	2.67937	0.197568
chr3:51465114-51486597	Mgst2	NM_174995	95007016	152.033	10.7041	134.205	9.19159
chr4:155387803-155390698	Tnfrsf4	NM_011659	118130086	10.8104	191.027	8.27768	124.209
chr13:33971684-33997577	Serpinb6c	NM_148942	142347363	1.74968	17.0135	1.2587	17.1685
chr8:90796301-90853860	Adcy7	NM_001037724	157951651	83.8487	5.8635	91.3616	5.08736
chr7:104601713-104607003	Kctd14	NM_001012434	210033128	0.140664	4.92505	0.190237	3.43163
chr11:107069205-107332034	Pitpnc1	NM_145823	84490397	72.8523	4.0276	74.6519	4.73002
chr11:74711581-74739335	Tsr1	NM_177325	126506293	4.62672	67.5933	3.89631	72.1964
chr6:124999992-125013261	Acrbp	NM_016845	188035921	12.2761	1.52709	15.1045	1.09702
chr5:72994934-73033991	Cnga1	NM_007723	112181172	2.80569	0.0918734	2.44219	0.16806
chr13:54676425-54682489	Arl10	NM_019968	242332491	5.91592	0.660832	9.16224	0.656564
chr1:36321446-36330270	Lincr	NM_153408	118130116	124.008	7.7826	132.349	8.63423
chr3:87422672-87541955	Arhgef11	NM_001003912	51491849	1.06786	0.16215	1.02508	0.0702173
chr3:123149830-123209515	Prss12	NM_008939	239937463	1.19898	0.0971191	1.94156	0.118422
chr19:5435925-5436847	LOC383425	XR_031076	149270259	8.00822	107.415	7.91796	115.647
chr12:87397693-87419484	Tgfb3	NM_009368	225637539	1.04738	0	1.22509	0.0531225
chr3:95682425-95686151	Gm129	NM_001033302	238624243	2.02827	38.3857	2.74309	38.9748
chr19:29175864-29218333	Rcl1	NM_021525	31581584	6.8591	81.539	5.21399	77.0243
chr18:21103125-21142349	Rnf125	NM_026301	142350216	66.9128	4.63415	65.0204	4.47865
chr13:117643630-117814323	Parp8	NM_001081009	124486597	40.9569	3.08911	38.0392	2.5932
chr5:149139901-149211455	Slc7a1	NM_007513	161016789	4.61608	65.1742	4.3853	68.1592
chr10:79516254-79519184	Gpx4	NM_008162	90903234	229.233	14.0542	242.614	13.8314
chr2:19120744-19231861	Armc3	NM_001081083	124487326	1.57246	0.0417254	1.19165	0.067837
chr5:123585486-123591572	4932422M17Rik	XM_001473799	309271767	13.9547	1.38875	16.0022	1.12891
chr1:95721869-95748751	D2hgdh	NM_178882	170014722	10.0135	0.810878	9.6088	0.704407
chr2:124436031-124493506	Sema6d	NM_172537	227497667	2.4993	25.1575	2.16063	39.2372
chr18:67448876-67478495	Impa2	NM_053261	118131116	56.9356	4.52898	72.5022	5.04219
chr7:75097142-75378553	Igf1r	NM_010513	112983655	6.59635	0.752	7.57334	0.526844
chr9:44307218-44318506	Bcl9l	NM_030256	91206399	38.8376	3.20979	50.6213	3.41137
chr4:3829755-3865529	Plag1	NM_019969	227330576	0.870065	0.275689	1.1767	0.0800382
chr16:56075521-56190124	Senp7	NM_001003972	51593106	0.178749	0	7.79658	0.167931
chr15:88692623-88696156	Pim3	NM_145478	118130143	8.53927	134.156	8.1303	120.914
chr8:23897826-23916103	Ap3m2	NM_029505	170763480	14.077	0.916452	17.8461	1.26647
chr19:3316736-3385732	Cpt1a	NM_013495	162287141	44.765	3.46631	51.163	3.50654
chr16:4594712-4615957	Glis2	NM_031184	95006994	3.96656	0.187574	3.5963	0.277234
chr9:107242970-107252014	6430571L13Rik	NM_175486	146198615	0.515575	7.51334	0.653697	8.5869
chr3:145239171-145268209	2410019A14Rik	NM_001081094	124487365	3.5092	29.6596	2.09841	29.7705
chr10:79872338-79896352	Tcfe2a	NM_011548	255918167	79.9012	9.8004	115.172	7.80451
chr3:10012605-10016610	Fabp5	NM_010634	118130073	3.72666	51.2115	2.92317	39.0977
chr11:82714272-82721873	Nle1	NM_145431	238624155	7.38638	105.191	6.65969	96.0134
chr11:98902573-98913960	Igfbp4	NM_010517	118130042	30.584	2.12251	35.3009	2.51196
chr13:47107926-47110189	Nhlrc1	NM_175340	253795493	0	3.39294	0.19877	2.80409
chr15:77218651-77229542	Apol3	NM_029419	257467560	2.09663	0.0800537	2.03241	0.0508403
chr8:91150726-91160027	9130017C17Rik	NM_027840	146141134	71.0083	6.67059	74.457	5.26868
chr6:142438768-142456463	Ldhb	NM_008492	31982224	7.65823	0.642888	5.46106	0.391952
chrX:71137440-71156568	Arhgap4	NM_138630	244790126	165.736	8.81533	169.599	11.1414
chr1:175850530-175872623	Ifi203	NM_001045481	116325980	31.7854	1.82035	27.3812	1.65925
chr12:81268533-81361303	Actn1	NM_134156	256000812	21.8425	1.49145	23.5468	1.67559
chr4:109333480-109337977	Cdkn2c	NM_007671	31982862	15.3354	1.74111	17.5666	1.36292
chr3:96500391-96509885	Pias3	NM_146135	260099689	24.1912	1.50799	23.276	1.52119
chr5:150331253-150414469	4930434E21Rik	NM_029440	119508423	10.5285	0.76674	13.6102	1.01803
chr2:173032112-173044391	Zbp1	NM_021394	213417961	30.4394	1.96028	34.7146	2.5118
chr8:18932729-18950959	Xkr5	NM_176951	164519141	1.38187	0.0787682	1.64392	0.112053
chr10:80532894-80545303	Thop1	NM_022653	239916004	3.97596	62.6516	4.11436	58.3907
chrX:71137440-71156568	Avpr2	NM_019404	9506412	4.25296	0.488287	5.26609	0.412208
chr8:35870663-35882948	LOC675578	XM_001479008	149258588	0.337263	5.45012	0.228062	4.99299
chr2:130100147-130118046	Nol5a	NM_024193	126090931	23.7011	276.884	20.5885	311.452
chrX:71518556-71527073	Dnase1l1	NM_027109	288541365	15.2542	1.64172	16.5185	1.26783
chr14:122580942-122801450	Clybl	NM_029556	256220112	18.674	0.869151	18.7886	1.46016
chr10:12897945-12912928	Ltv1	NM_181470	148539946	6.3199	62.5968	4.59849	64.3863
chrX:50945665-50946859	Cxx1a	NM_024170	255958195	22.8322	1.54843	22.6513	1.75161
chr11:74462377-74484359	1300001I01Rik	NM_001081158	148539945	7.8755	105.026	7.78614	120.389
chr17:32173106-32197550	Rrp1b	NM_028244	254911008	7.47584	79.2744	6.6895	95.2017
chr7:31338320-31340458	Hspb6	NM_001012401	141803573	8.43117	1.24568	10.1254	0.801652
chr1:95864382-95882693	EG666009	XM_980899	309271631	3.73139	0.338574	3.87176	0.299691
chr14:66437874-66452721	Esco2	NM_028039	170932557	3.81382	0.403255	3.89796	0.309594
chr2:172799208-172805037	LOC100043751	XM_001480886	149250141	5.8024	0	4.84687	0.142338
chr15:80502298-80530854	AW544981	NM_145986	156564375	1.42253	0.0421023	1.16542	0.0342249
chr11:69588907-69593175	Zbtb4	NM_029348	161168991	19.5274	1.51259	21.7899	1.61256
chrX:7299374-7305327	Wdr45	NM_172372	27363471	45.5763	4.3093	49.6407	3.64175
chr11:3414704-3417354	Selm	NM_053267	110825969	23.9757	1.47946	25.0837	1.98083
chr18:35020860-35024610	Egr1	NM_007913	76559936	82.5815	268.261	26.7795	442.493
chr2:152606403-152657418	Bcl2l1	NM_009743	118129881	13.7209	166.329	14.2597	209.66
chr1:163917432-164408161	Dnm3	NM_001038619	84490430	1.01405	0.111476	0.923615	0.0712002
chr4:137818165-137857407	Kif17	NM_010623	300795156	0.79656	0.10817	0.982232	0.0293105
chr5:31555651-31593487	Ift172	NM_026298	281182703	4.97397	0.279792	6.16634	0.47308
chr6:115494721-115528354	Tsen2	NM_199033	39841064	1.58984	9.37949	0.781871	9.73414
chr4:154634228-154735500	Prkcz	NM_008860	84872199	14.6726	1.131	19.5969	1.3049
chr13:45485110-45507309	Mylip	NM_153789	118130050	13.3419	0.733345	13.1279	1.00491
chr8:32222317-32241954	Rnf122	NM_175136	118129848	2.66395	0.104235	0.885434	0.0423663
chr14:57893870-58017320	Cryl1	NM_030004	133892190	7.53878	0.338166	8.20151	0.666968
chrX:50972353-50973585	Cxx1b	NM_001018063	65787324	27.0638	1.88646	26.7883	2.10157
chr11:69413251-69419462	Atp1b2	NM_013415	146134451	0.219724	1.37379	0.185725	2.33658
chr7:52377755-52379752	Rnu35b	NR_000004	23466421	2893.3	174.622	3491.07	248.415
chr19:38863620-38893690	Noc3l	NM_021315	188497643	4.18066	40.3734	3.03295	40.942
chr7:133903139-133909330	Mapk3	NM_011952	93102422	83.8546	5.99495	92.7535	6.84482
chr16:91373143-91405611	Ifnar2	NM_010509	160358844	55.7505	4.79002	61.279	4.51757
chr9:107199019-107204292	Cish	NM_009895	118129844	20.8361	439.514	30.7148	474.028
chr12:36818425-36883331	Bzw2	NM_025840	255982503	9.32334	84.953	6.17523	83.5338
chr4:128561383-128588570	Trim62	NM_178110	31342487	5.83831	0.525118	5.86209	0.474297
chr2:131818585-131855546	Rassf2	NM_175445	227497708	53.4742	4.32524	53.4001	3.91381
chr5:117769326-117789057	BC023744	NM_001033311	148664202	2.84836	0.0782809	3.12991	0.0318172
chrX:153862670-153868258	Gm1947	XM_357943	149272491	1.15777	14.224	1.24608	15.1023
chr3:96474053-96494957	Ankrd35	NM_001081139	124487270	1.47426	0.0302524	1.19633	0.0122961
chr4:144858878-144905050	Tnfrsf8	NM_009401	118130411	4.63367	53.6127	3.58097	46.7217
chr14:73595308-73725547	P2ry5	NM_175116	270483758	28.4563	2.28316	24.6459	1.89816
chr11:22913386-22923731	4930430E16Rik	NM_028672	255982595	1.58049	0.0337838	1.75156	0.0549255
chr15:98420408-98438064	Adcy6	NM_007405	86604720	0.311633	0.026385	0.59707	0.0343199
chr7:88679239-88711867	Fsd2	NM_172904	116063549	1.41945	0.105028	1.03369	0.0512263
chr6:125081956-125094771	Nol1	NM_138747	158966688	11.9431	150.274	11.4321	158.391
chr19:46150352-46160020	Nolc1	NM_001039351	86198326	11.3088	167.614	10.0797	162.756
chr11:72904084-72960943	Itgae	NM_172944	144227222	99.4703	4.25387	91.0758	6.13704
chr2:156687685-156712928	Sla2	NM_029983	260436966	62.9213	3.58388	64.0925	4.10168
chr10:41206977-41210146	Smpd2	NM_009213	77539780	12.2804	1.124	13.6085	1.11674
chr2:144296292-144353134	6330439K17Rik	NM_172859	124378023	0.502545	0.00878903	0.679655	0.00714459
chr19:11482190-11501519	Ms4a4c	NM_029499	255958173	28.9423	1.7061	29.9172	2.36161
chr9:72308912-72339763	Tex9	NM_009359	341823704	21.1323	1.20864	15.6417	1.29511
chr7:108496582-108561100	Centd2	NM_001040112	92091596	8.58834	1.03329	8.72676	0.610292
chr15:100592177-100654402	Slc4a8	NM_021530	111494231	1.16266	0.140737	1.37807	0.114405
chr10:43198945-43235217	AK122525	NM_199028	158966700	0.811041	10.2101	0.800122	10.2847
chr11:53915017-53945150	P4ha2	NM_011031	226874875	0.116506	1.7333	0.131305	1.7491
chr6:42265311-42274591	6330503C03Rik	NM_029528	164519054	0.539416	0.0153737	0.783558	0.0249945
chr4:140857154-140885293	Epha2	NM_010139	342187227	0.204368	2.12307	0.234933	2.78691
chr9:41776571-41932372	Sorl1	NM_011436	142372316	74.3866	3.73654	79.9589	5.70221
chr8:125153891-125222879	Cbfa2t3h	NM_009824	158081726	2.76815	0	1.80946	0.0192398
chr12:117285934-117299065	Zfp386	NM_001004066	93102384	12.3345	1.12665	25.3886	1.81662
chr9:107301942-107431389	Cacna2d2	NM_020263	161353446	0.758578	0.0330418	0.919457	0.0716257
chr19:4855128-4860912	Ctsf	NM_019861	9845245	1.92211	0.0657377	1.58859	0.0801571
chr15:101858655-101862452	Krt18	NM_010664	254540067	3.2626	0.24614	2.46577	0.16007
chr11:78776896-78798333	Lgals9	NM_010708	226531118	79.3065	3.93082	87.6432	6.82399
chr4:134093806-134108081	Sepn1	NM_029100	111118963	9.73643	0.772592	11.8889	0.949361
chr11:95693704-95703474	Abi3	NM_025659	254750622	19.7614	1.31823	25.071	2.02837
chr17:46434369-46464972	Egfl9	NM_207666	102468233	0	2.50552	0.154265	2.8922
chr17:34264891-34266355	LOC100043522	XM_001480724	149268774	7.92325	0.27714	6.94079	0.225287
chr1:85151778-85210347	EG665378	NM_001081746	126215546	5.33004	0.161224	5.83714	0.493427
chr14:21203859-21208102	Dnajc9	NM_134081	270309121	88.7849	10.2066	103.894	8.02602
chr13:46844455-47025087	Kif13a	NM_010617	120300943	2.03371	0.218572	2.88873	0.24164
chr19:34625435-34651013	Ifit2	NM_008332	162461505	6.45481	0.91983	5.52584	0.462232
chr9:110782677-110803028	Als2cl	NM_146228	225690619	1.5525	0.143361	1.59573	0.135961
chr1:45852345-45880458	Wdr75	NM_028599	141801733	5.62436	56.3371	4.41944	57.2356
chr9:89094066-89102664	Bcl2a1b	NM_007534	260436936	28.3009	253.269	15.6292	201.572
chr11:87190146-87217941	Rad51c	NM_053269	254281256	0.786577	0.159285	0.839832	0.0647414
chr14:73542351-73583500	Rcbtb2	NM_134083	282395056	19.1273	1.69109	20.5294	1.62925
chr18:35097084-35113977	Hspa9	NM_010481	162461906	18.8222	246.666	18.112	257.91
chr2:25475623-25477460	Tmem141	NM_001040130	158517815	3.63673	0.0777367	3.82542	0.252768
chr10:76496003-76513171	Slc19a1	NM_031196	312922383	6.11464	94.8859	7.29094	94.7636
chr8:73279408-73282506	Rab3a	NM_009001	288541371	6.39731	0.439539	5.44605	0.464491
chr7:52661329-52666752	Kcna7	NM_010596	128485673	0.115006	1.30978	0.0777683	1.00717
chr5:72594581-72895447	Atp10d	NM_153389	160333456	3.39965	0.259613	4.1854	0.349026
chr6:134780216-134807901	Crebl2	NM_177687	142367492	10.9987	0.973694	10.1798	0.8524
chr15:54082173-54110039	Tnfrsf11b	NM_008764	113930715	0.0289462	0.846434	0.0195738	1.75638
chr11:101631055-101646624	Etv4	NM_008815	121582413	0	1.01036	0.023996	2.15319
chr4:106406519-106472371	Acot11	NM_025590	254911012	20.4598	1.32073	25.3233	1.71444
chr5:125314801-125342591	Ccdc92	NM_144819	110625892	33.7347	3.29103	36.823	2.92896
chr11:72904084-72960943	Gsg2	NM_010353	253683471	44.6006	3.06219	44.2175	3.48841
chr5:37561827-37620581	Gm1043	XM_355598	94374701	2.32703	0.102913	3.67165	0.3179
chr13:12361692-12432999	Actn2	NM_033268	157951642	8.16268	0.586448	7.85636	0.663788
chr1:172890688-172906202	Fcgr2b	NM_010187	116063577	2.57929	0.19767	2.93543	0.122973
chr4:129296517-129301152	Ccdc28b	NM_025455	70887805	19.4783	2.28489	18.7935	1.6345
chr3:108926066-108971327	Slc25a24	NM_172685	146198678	31.3498	1.33718	29.7302	2.36755
chr13:55565668-55574513	Prr7	NM_001030296	281182413	23.3901	3.45332	33.1507	2.72213
chr11:71842666-71850960	Aipl1	NM_053245	165932347	1.9936	0	3.22371	0.216883
chr11:72996634-73012521	Ctns	NM_031251	146149070	9.35739	0.705541	8.8258	0.74222
chr8:73292077-73300580	Pik3r2	NM_008841	244792920	3.5947	0.577117	4.47683	0.388252
chr1:95813209-95839227	LOC100041596	XM_001477538	309271630	2.11933	0.220691	2.16796	0.181477
chr2:25911055-25978331	Btbd14a	NM_026495	80861478	0.534196	0.0503549	0.680654	0.0409509
chr4:40751634-40801031	B4galt1	NM_022305	118129977	109.404	9.89632	112.225	8.49651
chr15:3976689-4105341	Oxct1	NM_024188	168480111	28.8066	2.2805	27.784	2.23086
chrX:72341254-72376288	Dkc1	NM_001030307	262263422	11.0714	112.614	9.59584	124.706
chr9:44182646-44200452	Hyou1	NM_021395	255759885	16.3553	202.056	13.6607	191.914
chr13:97907952-97968225	Hexb	NM_010422	225690524	36.1954	2.38416	40.6318	3.29165
chr5:105443171-105482580	5830443L24Rik	NM_029509	115292436	35.9371	1.33451	37.8031	3.04137
chr4:100741642-100937887	Raver2	NM_183024	33942105	1.34148	0.0461866	1.23157	0.10013
chr11:75162097-75219188	Smyd4	NM_177009	148747496	4.66455	0.595142	4.15116	0.362843
chr11:70791347-70796528	C1qbp	NM_007573	112181166	33.5103	395.518	31.5433	415.057
chr15:80541742-80771516	Tnrc6b	NM_144812	67782331	15.1807	0.955473	13.8612	0.908558
chr6:83069037-83071455	Wbp1	NM_001083922	145046261	7.07167	4.07148	25.8244	1.88849
chr8:86649887-86656466	Podnl1	NM_001013384	170932476	32.6406	2.17624	33.2009	2.70274
chr2:25278803-25281891	Fut7	NM_013524	293651535	15.8866	1.41058	20.4783	1.69609
chr2:129072111-129094386	LOC671466	XM_001480876	149250132	9.59267	0.968095	11.3783	0.983704
chr9:45061921-45077229	Il10ra	NM_008348	110624777	55.9788	4.05448	61.7046	4.90784
chr19:53277903-53321577	Add3	NM_013758	255759886	54.9444	2.562	45.1754	3.61657
chr17:35035443-35050992	Ehmt2	NM_145830	22164771	20.6224	3.67061	20.3978	1.42523
chr7:91394787-91510178	Arnt2	NM_007488	34328094	0.799234	0.953288	0.135113	1.53319
chr3:104442590-104462385	Slc16a1	NM_009196	141802927	4.55305	49.0511	4.26672	53.9683
chr2:34627614-34631977	Hspa5	NM_022310	254540165	57.7417	887.866	55.0189	874.088
chr15:102046427-102062317	Itgb7	NM_013566	160708007	283.975	20.4828	338.137	24.5355
chr7:31307244-31320028	Snx26	NM_178252	40789296	4.27871	0.652951	8.03699	0.677595
chr10:57514349-57531636	Smpdl3a	NM_020561	114431241	60.5301	4.43783	50.5033	4.14416
chr5:148373771-148537564	Flt1	NM_010228	118129969	0.037371	0.450536	0.0336943	0.490917
chr12:12942898-12948514	Mycn	NM_008709	162287211	2.53979	25.3559	2.82473	34.4087
chr5:66409884-66542168	BC013481	NM_139065	188497699	1.91601	0.382363	3.44024	0.240769
chr7:118011780-118125609	Mrvi1	NM_194464	120431611	0.604853	0.0310297	0.518079	0.0420399
chr16:30511940-30550664	Tmem44	NM_172614	100817929	0.468664	0.10098	0.722569	0.0586335
chr10:95403296-95508152	Eea1	NM_001001932	92859696	4.06628	57.2773	3.34655	42.5901
chr9:107877897-107897338	Ube1l	NM_023738	146141173	44.117	3.07092	48.3052	3.93238
chr13:75977359-75987597	Glrx	NM_053108	172072618	238.08	29.5426	251.715	20.171
chr2:160557045-160698726	Plcg1	NM_021280	118129851	70.1896	6.45557	88.2736	6.95967
chr17:30763935-31012209	Dnahc8	NM_013811	153792272	4.21397	0.279351	5.06229	0.421241
chr9:88851757-88857254	Bcl2a1a	NM_009742	118130280	11.8859	114.322	7.2331	85.7763
chr13:113962081-113971105	Gzmk	NM_008196	6680142	53.0468	4.74426	85.8122	7.23112
chr6:39089117-39156610	A630082K20Rik	NM_001033430	160333388	5.5241	0.415125	6.43492	0.566924
chr5:38740544-38893391	Slc2a9	NM_001012363	156231030	3.01735	0.207807	3.2738	0.223341
chr4:126234268-126271147	Clspn	NM_175554	225543338	6.20317	0.782319	7.39665	0.636425
chr2:92054205-92201067	Phf21a	NM_138755	157841173	41.083	3.33896	44.8965	3.74823
chr9:104190569-104240052	Acpp	NM_207668	92373432	8.40781	0.66264	8.34221	0.624007
chr10:110943341-110945704	Phlda1	NM_009344	226442928	4.97674	69.6989	4.71142	56.4687
chr19:60831889-60835817	Nanos1	NM_178421	84872195	4.85686	0.453496	5.12566	0.45763
chr7:123267631-123333355	Plekha7	NM_172743	142374469	0.515834	0.0283531	0.647797	0.0460964
chr8:74084453-74090500	Txnl6	NM_145598	157837993	1.59885	0	1.27774	0.0909223
chr1:55134678-55144689	Hspd1	NM_010477	183396770	16.3298	195.009	15.7194	198.395
chr2:62169796-62250139	Dpp4	NM_010074	227116290	53.1671	3.47814	50.0369	4.15361
chr3:129235303-129341413	Elovl6	NM_130450	91598889	6.12403	0.638473	6.29632	0.543729
chr11:72311657-72363748	9830002I17Rik	NM_029932	146149196	2.57597	0.252287	2.75538	0.234381
chr5:114392227-114443766	Ssh1	NM_198109	146198760	14.8538	1.43123	19.8991	1.68939
chr7:87171219-87237631	Zfp710	NM_175433	225579112	5.63658	0.82881	5.17105	0.460388
chr9:103327253-103382658	Bfsp2	NM_001002896	118131084	1.88239	0.0852078	1.90935	0.0692653
chr11:57458943-57601003	Galnt10	NM_134189	46877106	12.0136	0.725074	13.7444	1.1683
chr18:37821598-38001527	Pcdhgc4	NM_033582	40789290	1.13409	0.0484817	1.67581	0.0159856
chr19:12540825-12575944	Dtx4	NM_172442	188219610	2.99787	0.231851	2.67916	0.245012
chr15:80842710-81021187	Mkl1	NM_153049	127138893	47.005	4.28445	52.713	3.65955
chr7:107307786-107309875	2610209A20Rik	NM_026010	229577003	0.155517	3.55029	0.0350541	2.78874
chr11:70461090-70464923	Rnf167	NM_027445	28076962	152.22	13.9896	144.592	12.0495
chr5:31594618-31598250	Fndc4	NM_022424	146134940	0.732376	0.140894	1.21334	0.0687195
chr10:79379715-79384928	Kiss1r	NM_053244	253970420	0.659367	0.0811831	0.87391	0.0494952
chr7:134171244-134185934	Kif22	NM_145588	21704181	33.1065	3.4114	38.2284	3.25651
chr11:100556197-100565585	D11Lgp2e	NM_030150	70608132	9.83414	1.37112	13.3926	1.17889
chr19:53384995-53450300	Mxi1	NM_001008542	114520595	9.72694	0.738026	12.2042	0.975051
chr7:3290534-3299350	Myadm	NM_016969	148271072	21.8878	1.60623	19.6038	1.68653
chr2:124436031-124493506	Sema6d	NM_199238	227497682	0.771572	0.18461	0.503843	6.73579
chr5:20878520-20884191	Fgl2	NM_008013	229577207	95.5296	6.43185	98.0453	7.99723
chr4:132848122-132895020	LOC100042018	XM_001477989	149253164	25.8974	3.59394	32.9918	2.48251
chr4:88783329-88826987	Mtap	NM_024433	215599201	6.60494	57.713	6.07422	72.5517
chr1:132285104-132319576	Daf2	NM_007827	118026912	1.62096	0.0259748	2.32842	0.168919
chr15:74578285-74583409	Lynx1	NM_011838	146134470	0.908618	0.0776885	0.696341	0.0505223
chr11:109434834-109472703	Wipi1	NM_145940	118130229	1.5475	0.144343	1.61722	0.117336
chr13:34129509-34165943	Bphl	NM_026512	21624608	5.49132	0.463086	4.88324	0.423498
chr13:73901144-73954191	Slc12a7	NM_011390	118130177	25.4842	2.93153	34.4447	2.90193
chr12:85750063-85791900	Aldh6a1	NM_134042	133892341	1.47061	0.259662	2.04522	0.189182
chr4:132809081-132818981	Sytl1	NM_031393	158937303	46.9315	4.05258	57.0107	4.86862
chr6:122527809-122552462	Apobec1	NM_031159	118130296	5.68968	0.67793	6.18071	0.574051
chr11:115024654-115042492	Slc9a3r1	NM_012030	115270973	199.853	17.3476	205.975	16.9112
chr3:8802153-8923823	Mrps28	NM_025434	254587935	8.56302	73.3375	5.57596	62.3934
chr3:27315082-27609299	Fndc3b	NM_173182	170932547	0.183214	2.21172	0.19358	2.07726
chr11:75444521-75462367	Pps	NM_008916	50263040	71.7504	6.9763	74.1109	6.27309
chrX:98449866-98455033	Mllt7	NM_018789	255918238	15.9456	1.47245	18.3161	1.62254
chr12:17551678-17558308	Odc1	NM_013614	131888588	31.0799	309.93	22.8113	293.824
chr17:32550305-32561112	Pglyrp2	NM_021319	158635947	89.7467	4.35463	92.1678	7.85408
chr15:31370964-31383444	Ropn1l	NM_145852	118150640	4.49475	0.247056	3.90781	0.334719
chr6:72382792-72389552	Mat2a	NM_145569	146149255	24.271	215.86	21.155	271.464
chr2:167805665-167836118	2310033K02Rik	NM_001080708	148540127	1.34493	0.120744	1.51576	0.140217
chr4:129190887-129193219	Marcksl1	NM_010807	257467655	1.08278	21.0344	1.50182	16.2795
chr6:125095258-125111800	A930037G23Rik	NM_178787	89179301	23.932	4.17453	35.3842	2.90108
chr19:44277777-44318506	Scd3	NM_024450	86439985	0.992927	0.104131	1.30828	0.119071
chr6:48387584-48395606	Zfp467	NM_020589	146134354	2.58544	0.183247	2.55345	0.234082
chr8:107813823-107819998	Exoc3l	NM_177788	146198586	12.9014	1.34572	16.8457	1.50674
chr2:76467993-76486051	Prkra	NM_011871	118130007	9.63543	0.905274	8.86425	0.841024
chr11:87394632-87404041	Sept4	NM_011129	6755119	1.42601	0.205751	1.67857	0.0991141
chr5:138092069-138125921	Hrbl	NM_145566	21704137	6.36492	0.0879707	7.38855	0.613852
chr17:27070071-27074835	Phf1	NM_009343	111185927	66.8172	5.52111	71.2115	6.18975
chr2:83652884-83721515	D430039N05Rik	NM_175514	141803219	1.06748	0.0182544	0.769969	0.0296779
chr13:73764448-73786489	Tert	NM_009354	6678290	0.728077	0.108439	0.778207	0.0587666
chr2:154412779-154429409	Pxmp4	NM_021534	142365206	17.5294	1.88756	19.0143	1.75894
chr4:115669272-115690507	Faah	NM_010173	226443014	66.0699	5.27345	66.6818	5.75954
chr5:100982751-101001224	Plac8	NM_139198	142372376	1180.2	85.0096	1061.81	87.6279
chr7:19942197-19944768	Cd3eap	NM_145822	285026447	7.04296	52.9697	5.07704	56.9575
chr5:122659745-122714469	Tect1	NM_001039153	109809734	7.68247	0.648767	8.1959	0.70057
chr15:99450926-99482052	Racgap1	NM_012025	359385702	52.2396	4.53297	61.6514	5.41003
chr10:80720289-80725726	Matk	NM_010768	6754645	54.4779	3.3096	40.7498	3.64901
chr19:24369285-24630317	Pip5k1b	NM_008846	110835699	2.8674	0.0752219	2.0271	0.183443
chrX:7156818-7182546	Foxp3	NM_054039	313569789	1.22744	0.167782	1.82122	0.155851
chr17:51878793-51974048	Satb1	NM_009122	254826760	108.505	12.0392	102.495	8.86377
chr6:124946737-124953112	C530028O21Rik	NM_175696	225543539	0.712295	0.0865457	1.16613	0.0703529
chr4:120339167-120340425	Cited4	NM_019563	113866003	2.94098	0.110397	2.27976	0.0897413
chr2:91024218-91035192	Nr1h3	NM_013839	295148191	1.42645	0.033263	1.3738	0.0540788
chr3:142257810-142282140	Gbp1	NM_010259	134031981	1.01234	0.0667727	1.12813	0.0738803
chr10:90545783-90565358	1200009F10Rik	NM_027078	121582656	3.39884	0.744955	4.30389	0.384662
chr7:133416132-133438513	Sbk1	NM_145587	118130171	11.562	1.16832	16.058	1.44894
chr5:73039034-73062317	Npal1	NM_001081205	124487088	1.8726	0.160111	1.70116	0.16565
chr9:121551833-121579752	Vipr1	NM_011703	169808387	4.77258	0.759	7.29365	0.696601
chr4:44313788-44377547	Melk	NM_010790	31981625	4.69078	0.709036	6.02296	0.576374
chr4:11685361-11745042	Cdh17	NM_019753	161484619	0.166053	1.13177	0.032082	0.816142
chr7:4416343-4430844	Eps8l1	NM_026146	142373594	7.47462	1.00469	7.70304	0.735039
chr15:101933418-101966648	Tenc1	NM_153533	119372287	1.56306	0.155201	2.14802	0.21027
chr13:49298319-49311395	1110007C09Rik	NM_026738	142344140	129.908	13.5613	144.366	12.9925
chr13:12487641-12531160	Heatr1	NM_144835	118130041	5.48361	48.7614	4.50429	52.3747
chr3:96500391-96509885	Pias3	NM_018812	260099690	6.85913	1.44382	11.4863	0.928677
chr1:21392243-21951662	Kcnq5	NM_023872	236463666	0.931979	12.0799	1.06349	11.3683
chr12:72224158-72237683	Timm9	NM_013896	67846097	1.67958	14.7963	1.10525	13.4976
chr12:4082611-4110602	C330021A05Rik	NM_153082	300116247	0.593787	5.66592	0.573608	6.09156
chr10:41607254-41628230	Sesn1	NM_001013370	253314526	32.979	2.83061	31.7143	2.87625
chr19:5495277-5510489	1700020D05Rik	NM_023781	268607533	2.69577	0.357662	4.21156	0.348892
chr14:70554211-70577479	9930012K11Rik	NM_001004155	163838622	8.11407	0.726805	8.59314	0.832517
chr7:146398886-146428872	Lrrc27	NM_027164	60650307	2.18642	0.336497	1.98923	0.174069
chr2:122252212-122286866	Slc28a2	NM_172980	142365483	38.3296	2.84361	38.6341	3.48008
chr13:69751121-69774535	Nsun2	NM_145354	295054315	13.1949	120.433	11.2166	132.914
chr12:77634568-77680029	Plekhg3	NM_153804	167621501	13.435	1.34154	16.7854	1.53075
chr7:148381042-148404610	1600016N20Rik	NM_028050	260436946	8.72392	0.945522	9.25043	0.896716
chr11:70353665-70371612	Pld2	NM_008876	118130632	3.8501	0.275225	5.17852	0.500102
chr17:71845444-71876197	Ndc80	NM_023294	217035141	8.46918	0.90597	11.1714	1.06906
chrX:92217848-92222021	9630042H07Rik	NM_178753	159131894	0.228811	2.71448	0.232088	2.3378
chr5:130417982-130458761	Vkorc1l1	NM_001001327	47717108	2.07871	5.03615	0.328388	6.37413
chr16:4626156-4679725	Vasn	NM_139307	190610052	14.7652	2.19028	21.6329	2.00304
chr3:94737004-94748680	Selenbp1	NM_009150	118130509	1.83887	0.315794	2.07218	0.193273
chr8:73980603-73987545	Abhd8	NM_022419	257153456	61.7165	6.26629	69.1211	6.32711
chr8:88160486-88214908	Neto2	NM_001081324	124486762	0.389421	4.1097	0.413806	4.28036
chr13:96397131-96661877	Iqgap2	NM_027711	118344443	39.9975	2.69922	42.9707	3.87811
chr2:155890962-155894960	Spag4	NM_139151	151301070	0.113536	1.10666	0.102366	1.30205
chr7:81420303-81699666	Slco3a1	NM_001038643	84579877	14.6047	1.29088	21.8356	1.81465
chr7:121458992-121681451	Pde3b	NM_011055	112983647	66.7139	5.06279	66.4344	5.83579
chr12:17273400-17331518	Pdia6	NM_027959	146141148	21.8563	237.646	17.7354	202.395
chr16:91621639-91647217	Gart	NM_010256	93102414	7.99097	68.1441	6.28782	69.5723
chr10:126760782-126778635	Gli1	NM_010296	90186272	0.909028	0.0515111	0.838241	0.0697135
chr9:86465659-86468503	Rwdd2	NM_027100	225543230	1.63334	0.47133	2.02488	0.127714
chr16:4886251-4938296	Mgrn1	NM_029657	356995927	13.4627	1.40909	13.6904	1.29065
chr5:38611788-38625536	Lyar	NM_025281	188219566	15.6007	160.785	14.2941	157.222
chr19:25746900-25753481	Dmrt2	NM_145831	146149265	0.744856	0.163765	1.19924	0.110937
chrX:96238003-96277741	Stard8	NM_199018	262263307	1.13695	0.187644	1.21736	0.121522
chr11:70604433-70626063	A430084P05Rik	NM_001045526	142382084	2.04271	16.6075	1.62154	16.1669
chr11:120898064-120900732	Cd7	NM_009854	327478406	883.774	68.669	934.324	78.7234
chr11:70845451-70846957	6330403K07Rik	NM_134022	145208002	3.83349	0.0951592	3.88838	0.386774
chr12:114172943-114180329	Nudt14	NM_025399	146134990	58.9835	4.14419	51.851	4.973
chr6:100523076-100621135	Shq1	NM_181590	166998469	1.10603	12.4019	1.24652	12.5195
chr17:23797489-23814411	Tnfrsf12a	NM_013749	239915996	1.48385	10.695	0.983469	9.75864
chr19:44368577-44381350	Scd2	NM_009128	188219605	22.5267	2.33383	26.3906	2.45714
chr17:25153667-25236431	Ift140	NM_134126	184186087	8.48243	0.799751	9.8906	0.936932
chr2:112106975-112208184	Slc12a6	NM_133649	156766069	30.1998	1.49296	32.0755	2.52711
chr7:16556610-16584844	Gltscr1	NM_001081418	124487236	44.2869	5.00405	56.7084	5.16049
chr9:108192787-108198827	Nicn1	NM_025449	133892621	3.06743	0.24524	3.42114	0.348872
chr1:40496606-40522257	Il1rl1	NM_010743	190847348	0.101098	2.39243	0.0394679	1.96569
chr8:4643366-4653615	EG623133	XM_887570	94383010	1.19034	8.60016	0.860968	8.46986
chr1:129850762-129998985	Zranb3	NM_027678	141801832	1.76278	0.1327	1.76211	0.179782
chr3:83640193-83645689	Tlr2	NM_011905	158749637	0.700133	0.24866	0.89225	0.0842231
chr17:57205477-57217933	Dennd1c	NM_153551	24025655	160.3	12.8404	181.243	16.2595
chr13:96281686-96304221	F2rl1	NM_007974	171542816	8.95786	0.436571	8.88421	0.87788
chr17:57183135-57199286	Slc25a23	NM_025877	270483862	9.78274	1.08861	10.6849	1.03491
chr13:97556556-97716432	LOC625662	XM_127483	149264621	0.0271211	0.918287	0.0366793	0.865231
chr10:41905591-41996548	Foxo3a	NM_019740	118130536	30.4638	3.27457	39.1229	3.70197
chr8:107793773-107799745	Hsf4	NM_011939	118129985	9.70158	0.975609	13.4189	1.34477
chr15:78237533-78244443	Mpst	NM_138670	244789998	49.152	5.58049	53.649	5.11795
chr8:13952007-13974690	2610019F03Rik	NM_173744	197100600	1.77729	0.187718	2.14444	0.217993
chr10:126662754-126700136	Kif5a	NM_001039000	294979211	2.55963	0.118367	2.64605	0.231282
chr9:106105438-106117718	Twf2	NM_011876	133891654	134.011	18.4642	146.654	13.7843
chr11:72990584-72995548	Tax1bp3	NM_029564	141803240	9.97444	1.24774	11.424	1.16988
chr4:132288880-132313086	Smpdl3b	NM_133888	118130844	5.09861	0.642637	6.12272	0.632377
chr5:123320676-123439101	Fbxl10	NM_001003953	54607021	13.0881	1.59679	13.8619	1.15644
chr18:70138784-70301244	Rab27b	NM_030554	127138857	0.357611	0.0687969	0.763247	0.0768967
chr1:38920716-38955005	Chst10	NM_145142	70908367	7.94064	0.738846	9.17738	0.909026
chr11:76230235-76391229	Abr	NM_198895	38683821	1.82521	0	4.59084	0.388425
chr10:80128071-80134721	Mknk2	NM_021462	133892866	187.377	18.1837	210.922	18.6462
chr19:29485447-29545651	Pdcd1lg2	NM_021396	255958165	11.1081	59.8762	5.31912	55.4224
chr8:75096001-75111183	Tmem38a	NM_144534	21362330	3.19872	0.276915	3.62305	0.375173
chr4:119137887-119165184	BC057371	NM_177572	253795526	0.551248	0.0151498	0.559141	0.0369458
chr16:20611673-20618942	1810009K13Rik	NM_025462	120953155	4.26287	45.5521	4.19288	42.423
chr4:43015817-43022982	Fancg	NM_053081	253735709	8.84493	1.48994	10.8611	1.10106
chr5:121821738-121835580	Trafd1	NM_172275	254553255	54.4697	5.50483	60.8126	5.81733
chr5:38740544-38893391	Slc2a9	NM_145559	156231024	3.00627	0.2966	2.9144	0.275304
chr17:35654120-35667951	Cchcr1	NM_146248	157738616	9.49159	1.24029	12.8568	1.26962
chr12:92236931-92622818	4930534B04Rik	NM_181815	160333188	3.33032	0.439686	3.90789	0.398268
chr7:13864174-13896776	Lig1	NM_010715	133892265	13.3438	1.45068	15.8412	1.45769
chr2:163449008-163470867	Serinc3	NM_012032	213385300	262.275	21.0297	257.423	22.0357
chr17:80963367-80965648	F420015M19Rik	XM_001003844	94402179	10.4176	0.84089	9.89348	1.00255
chr5:138334160-138362845	Cyp3a13	NM_007819	164518933	0.247729	0.0211813	0.781747	0.0344364
chr7:15550578-15572398	LOC671978	XM_001478621	149256195	0.894728	7.49264	1.17133	12.0004
chr1:108434755-108610867	LOC100042085	XM_001478164	149234250	0.578568	4.7926	0.240495	5.71684
chr19:57111629-57290522	Ablim1	NM_178688	157057144	103.298	8.40949	119.325	11.2134
chr6:129217342-129225387	Cd69	NM_001033122	146198635	10.8959	48.7458	6.71786	69.428
chr15:35225866-35233060	Osr2	NM_054049	133893325	0.40178	9.31395	0.543378	5.18367
chr2:59449721-59684206	Tanc1	NM_198294	57164406	9.17586	0.736722	10.6131	0.963147
chr2:24805321-24814933	Zmynd19	NM_026021	146135061	4.19635	53.1354	4.67922	47.5683
chr17:84583263-84587287	Zfp36l2	NM_001001806	76253917	420.87	31.8506	455.761	36.7113
chr15:6477855-6478917	LOC100039396	XM_001472823	149266382	4.58069	0.661158	6.95993	0.734836
chr3:104597753-104621160	Mov10	NM_008619	254540178	18.3326	1.46735	17.5854	1.72448
chr1:171879667-171899336	Hsd17b7	NM_010476	87162469	0.381007	4.35789	0.515283	5.03753
chr15:81702892-81756643	Polr3h	NM_030229	146149315	4.13286	34.8658	3.03956	35.1772
chr15:89302924-89319085	Arsa	NM_009713	293651533	10.4481	1.24238	12.8202	1.26963
chr11:82765603-82776443	Slfn5	NM_183201	238637282	2.32347	0.255421	3.14232	0.329768
chr11:101037430-101052034	Cntnap1	NM_016782	116063559	2.43673	0.0903667	2.00509	0.211194
chr11:53583579-53590825	Irf1	NM_008390	226874836	81.1941	5.10806	85.1759	8.25402
chr19:32059135-32177630	Asah2	NM_018830	9055167	1.06504	0.126087	0.952868	0.0974421
chr10:67442345-67506612	Plekhk1	NM_001081346	124486792	0.385696	0.0468631	0.562806	0.0380949
chr5:66302365-66311743	LOC626641	XR_033040	149253918	3.49918	0.201951	2.42534	0.164166
chr16:58470653-58523425	St3gal6	NM_018784	118130739	104.868	5.23739	78.9764	7.73156
chr5:140981581-141001192	Chst12	NM_021528	157266278	137.919	16.199	159.626	15.3174
chr3:33583102-33610500	LOC100041058	XM_001475724	149250879	35.777	4.40085	42.6412	4.39422
chr6:128728502-128738598	Klrb1c	NM_008527	229577429	32.6217	1.15265	19.2818	1.80644
chr2:30744990-30758817	Ptges	NM_022415	258547108	0.527746	0.0338271	0.609467	0.027498
chr17:80623828-80627837	Gemin6	NM_026053	146135080	0.856971	6.46265	0.811292	7.61227
chr17:87682225-87781098	Ttc7	NM_028639	289063471	39.2948	3.90552	44.6738	4.33709
chr8:79774264-80047934	LOC100039235	XM_001472504	149258939	2.73527	0.502647	2.42935	0.255375
chr5:145955814-145962751	Zkscan14	NM_023322	114158684	10.6424	1.47411	10.7948	1.11841
chr1:40141612-40182070	Il1r2	NM_010555	76253864	0.597463	5.1595	0.448902	4.2772
chr17:66001068-66122021	Rab31	NM_133685	225579123	4.37757	0.546262	3.92022	0.414452
chr19:46150352-46160020	Nolc1	NM_053086	86198330	0.142838	2.11695	0.127306	2.05565
chr4:47104824-47135914	Galnt12	NM_172693	141802625	11.1675	0.810167	13.3742	1.36421
chr14:56850277-56853493	Gzmc	NM_010371	160298222	203.386	644.305	65.8846	712.886
chr11:85871637-86014695	Brip1	NM_178309	323098321	1.6265	0.261136	1.86473	0.198101
chr7:29920005-29941202	Rasgrp4	NM_145149	292658768	19.7995	1.12161	20.7176	1.81396
chr4:86393430-86476071	Dennd4c	NM_001081014	124486609	23.7356	2.47847	32.4382	2.74281
chr2:119860327-119867351	Pla2g4b	NM_145378	167900426	2.96277	0.217133	3.2914	0.353014
chr10:41438651-41529681	2410017P07Rik	NM_026643	340523134	5.32929	0.544885	5.4434	0.582811
chrX:147024463-147078403	Pfkfb1	NM_008824	142361607	2.04421	0.728975	2.76464	0.280697
chr6:83255699-83267598	Mthfd2	NM_008638	160333364	15.4626	170.829	14.1334	146.229
chr14:104049459-104104019	Slain1	NM_198014	51491881	31.3504	3.50862	33.0689	3.29955
chr6:50512561-50516473	Cycs	NM_007808	142370730	2.5674	21.8569	1.7266	17.1203
chr4:40152822-40186734	Ddx58	NM_172689	153945885	23.6708	2.59576	24.4817	2.45571
chr8:90661783-90695851	Heatr3	NM_172757	40789300	3.08647	33.5481	3.21763	32.2911
chr1:164463801-164478476	5630401D24Rik	NM_144877	21536261	2.83707	22.867	2.43269	24.2237
chr7:52273376-52277014	Rras	NM_009101	133891823	38.7993	3.44802	32.5719	3.37621
chr6:125118024-125141604	Ncapd2	NM_146171	22165391	50.6065	5.52655	63.9413	6.22802
chr5:134575617-134617652	Gats	NM_030719	65301482	8.48842	0.765467	8.77813	0.891887
chr19:11505974-11538039	Ms4a4b	NM_021718	114796633	606.056	34.4016	534.355	49.6605
chr7:134234949-134237563	AI467606	NM_178901	142362663	94.312	11.3769	94.0658	9.33112
chr15:77559501-77566811	2310016F22Rik	NM_173743	274326576	2.69247	0.0450414	2.13732	0.0366141
chr7:4944453-4947703	Zfp579	NM_026741	110832844	25.7331	4.19863	30.9556	3.12259
chr8:127578094-127785051	Disc1	NM_174853	119874422	0	0.215723	1.56289	0.134204
chr15:78353777-78359995	C1qtnf6	NM_028331	323668308	10.4133	0.626887	9.93972	1.04135
chr7:148043295-148068208	Sirt3	NM_022433	188035864	34.6542	4.95583	43.9036	4.44336
chr15:99800504-99846789	D330037H05Rik	NM_001024526	124358933	3.3661	20.4016	2.2789	22.9049
chr2:59737419-59964649	Baz2b	NM_001001182	118131072	8.36582	0.921356	8.71371	0.87983
chr11:29445841-29478350	Rps27a	NM_001033865	76443693	16.1737	165.669	10.9208	124.835
chr6:86600519-86619048	Mxd1	NM_010751	187960056	17.3283	2.01022	19.4901	2.06986
chr8:96591853-96622711	Bbs2	NM_026116	31981061	4.96541	0.424551	5.14843	0.552188
chr7:52338282-52347533	Rcn3	NM_026555	188035857	38.1866	3.83075	50.1957	5.0849
chr7:28284342-28305233	Prx	NM_198048	170172588	0.280245	0.0438674	0.991883	0.102098
chr11:29999394-30119772	Spnb2	NM_009260	117938333	7.30122	0.8009	8.92899	0.787323
chr11:95610380-95626029	Zfp652	NM_201609	124378027	28.5694	2.86037	30.7857	3.11306
chr14:67604076-67627661	Bnip3l	NM_009761	159032047	26.9248	2.32544	25.5446	2.58389
chr13:55608133-55614795	Pdlim7	NM_026131	166197676	13.569	1.75419	13.066	1.42598
chr1:120218424-120230166	Mki67ip	NM_026472	224809383	18.1349	119.587	13.1491	132.424
chr5:66693126-67009910	Apbb2	NM_009686	33468878	0.623015	0.221271	1.06943	0.104925
chr5:105508316-105539297	BC057170	NM_172777	254675213	26.8574	1.33084	26.0364	2.64669
chr15:76098518-76123002	Spatc1	NM_028852	58037362	1.78143	0.0415406	1.53316	0.135073
chr5:120566521-120648980	Rbm19	NM_028762	30794153	3.99792	33.6702	3.35882	33.3952
chr17:34726768-34728697	Gpsm3	NM_134116	271398066	272.171	24.3862	262.909	25.8677
chr6:71859066-71929354	Rpo1-4	NM_009088	256985187	6.2634	47.9505	5.45296	55.9945
chr12:114198072-114238832	Btbd6	NM_201646	225543367	23.4296	3.46841	25.7833	2.64166
chr16:35926600-35972691	Dtx3l	NM_001013371	133930783	33.3615	2.53252	32.8116	2.86081
chr14:63801281-63812362	Neil2	NM_201610	118130802	1.23861	0.136162	1.16661	0.0553428
chr5:141039142-141041021	Grifin	NM_030022	115749431	4.9508	0.692677	5.93473	0.281538
chr17:23933287-23935638	LOC100042865	XM_001478950	149268646	0.988025	0.189815	0.929312	0.0661286
chr15:59976588-59995977	LOC100040266	XM_001474378	149266607	45.3366	3.32981	48.7681	5.27113
chr2:30328150-30329719	Ier5l	NM_030244	119508419	7.09184	0.724796	8.20495	0.901454
chr11:119254413-119295044	LOC672511	XM_001477846	309272600	15.1736	1.29593	15.3851	1.58019
chr4:102710673-102786904	Wdr78	NM_146254	334688817	1.94094	0.269925	2.51428	0.277934
chr18:64616203-64648720	Fech	NM_007998	158508616	11.4468	1.68398	11.5538	1.21095
chr10:59412422-59414518	Ddit4	NM_029083	142348052	95.1425	9.15663	77.4594	7.9226
chr11:58768186-58770176	Hist3h2a	NM_178218	142376228	12.2589	1.47258	13.1041	1.39714
chr13:93381092-93481902	Serinc5	NM_172588	40254229	6.45139	0.649022	6.61381	0.694227
chr11:69112997-69137277	Cntrob	NM_172560	145976947	8.36836	0.931616	11.1883	1.16918
chr17:6851827-6869264	LOC100040631	XM_001475782	309270871	1.70169	0	1.92387	0.116772
chr7:52594642-52622296	2410127E16Rik	NM_029741	161016785	0.934313	0.161768	1.08308	0.119607
chr1:58052909-58082741	Sgol2	NM_199007	229576857	4.22638	0.602805	4.45793	0.479757
chr9:94570336-95130864	Slc9a9	NM_177909	294979178	36.3604	3.00552	35.7335	3.67932
chr7:135135616-135137261	Pycard	NM_023258	165377184	197.096	16.0926	181.237	18.4631
chr6:17231340-17239011	Cav2	NM_016900	118131204	1.8673	0.205274	1.7813	0.187726
chr15:10498732-10643295	Rai14	NM_030690	261862327	2.77205	33.8698	2.74636	26.7363
chr19:26679649-26852811	Smarca2	NM_011416	51593083	27.6561	1.54755	26.7073	2.3826
chr4:155213866-155218197	Mxra8	NM_024263	158937316	0.538447	0.236768	1.06631	0.0962342
chr3:146392542-146475894	Prkacb	NM_011100	255958316	97.8427	9.27146	91.7878	9.12708
chr14:75402639-75452224	5031414D18Rik	NM_198642	156151397	0.355063	0.0248388	0.829429	0.0403828
chr5:129490441-129514449	Stx2	NM_007941	170172515	8.60799	1.08975	9.23822	0.990078
chr4:116799417-116806557	Plk3	NM_013807	87299591	9.0942	88.3908	8.79868	85.9006
chr1:9535522-9537533	Rrs1	NM_021511	227908778	12.8102	129.599	12.9653	127.427
chr11:106110457-106117116	Ftsj3	NM_025310	27228962	14.3313	114.111	11.9407	119.051
chr3:159502658-159598042	Gpr177	NM_026582	312434020	10.5869	1.09762	7.43763	0.812944
chr12:113998865-114007197	Pld4	NM_178911	146198804	1.62037	0.131253	1.09572	0.0800216
chr2:32731744-32816771	Lrsam1	NM_199302	357527364	4.67842	0.6644	4.82008	0.527529
chr17:24822036-24826894	Syngr3	NM_011522	142370504	2.32755	0.19901	2.88551	0.323549
chr10:60659859-60736186	Adamts14	NM_001081127	124487464	8.64059	56.1257	6.54114	65.0123
chr6:148791033-148844648	Caprin2	NM_181541	124107628	2.13833	0.294455	1.87215	0.211202
chr2:32502114-32537638	Eng	NM_007932	226437646	12.8559	2.00031	10.3556	1.11349
chr4:118293420-118304526	Ebna1bp2	NM_026932	294661851	10.2223	94.0063	9.50065	93.0861
chr5:92713035-92739050	Sdad1	NM_172713	142366971	5.57887	37.5248	4.29322	41.6614
chr4:43519897-43526597	Car9	NM_139305	145046219	1.93962	0.165841	1.66136	0.161775
chr9:72833384-72887506	Ccpg1	NM_028181	166998814	36.623	2.66388	34.7612	3.2382
chr1:127457612-127492392	Slc35f5	NM_028787	148540181	1.38999	0.255778	1.87985	0.207921
chr7:113740256-113788159	Gm1966	XM_001000891	94380897	7.41136	0.190005	4.38536	0.424131
chr14:79688556-79701442	1190002H23Rik	NM_025427	127138619	13.6213	155.671	9.28283	87.7359
chr11:48678750-48684848	Irgm	NM_008326	6680350	39.5656	3.48212	40.5873	4.28093
chr19:44468944-44482043	Scd1	NM_009127	227908811	1.58237	0.269214	1.84058	0.21006
chr3:14533787-14572643	Lrrcc1	NM_028915	254675305	7.88051	1.13124	6.87705	0.753757
chr11:4838756-4848067	Nefh	NM_010904	124286810	5.57102	45.7741	4.6719	44.729
chr4:63075943-63156985	Whrn	NM_001008793	57526157	0.0496605	1.29787	0.0272846	1.40087
chr19:5651193-5663620	Sipa1	NM_011379	257153343	178.417	19.0491	201.133	19.4332
chr4:132848122-132895020	Wdtc1	NM_199306	158636015	50.9099	5.97296	68.234	5.99721
chr11:77851442-77873934	Flot2	NM_008028	94536789	8.35856	0	5.64848	0.525738
chr12:111723948-111821271	Ppp2r5c	NM_012023	125346019	24.5903	3.97809	31.0685	2.84397
chr9:48793489-48850622	Usp28	NM_175482	46852150	12.4562	0.60905	12.1822	1.30847
chr8:75072358-75073666	LOC100042439	XM_001478638	149258918	9.51964	1.00133	10.9295	1.24239
chr7:111411897-111436679	EG667823	XM_992714	309268908	15.9522	1.35606	14.0597	1.51368
chr11:46268436-46294757	Havcr2	NM_134250	160333698	16.5937	243.562	21.9742	222.503
chr6:48668619-48674635	Gimap7	NM_146167	56549088	193.38	12.1823	138.927	14.7434
chr2:160706468-160731528	Lpin3	NM_022883	312283720	1.16106	0.0971144	1.16061	0.126311
chr9:50570932-50576257	1110032A03Rik	NM_023483	141803197	6.99823	0.959018	7.06602	0.809568
chr12:114394631-114402755	4930427A07Rik	NM_134041	167466267	6.39224	0.910914	7.73021	0.86742
chr15:76127032-76137675	Oplah	NM_153122	118130148	8.15858	0.974198	9.94679	1.08104
chr16:96583400-96625635	Jam4	NM_028078	295444810	8.14097	0.345634	7.6311	0.878016
chr2:22751041-22895760	Pdss1	NM_019501	90577180	1.07682	6.66284	0.874181	8.0503
chr17:29107829-29144882	Stk38	NM_134115	118129944	84.7011	8.81766	93.397	9.74645
chr11:51103421-51394612	Col23a1	NM_153393	157057558	1.11526	0.066016	1.74035	0.196769
chr17:35960301-35969732	Flot1	NM_008027	118131036	71.6242	9.06232	91.2027	9.74823
chr15:34425077-34460403	Pop1	NM_026340	274322539	4.11499	28.3094	3.16584	31.7874
chr11:94401111-94410513	Rsad1	NM_001013381	162952034	1.4986	10.0831	1.22124	11.2131
chr13:75844931-75909809	Ell2	NM_138953	116256446	7.63776	63.4521	6.30752	59.6665
chr11:79153393-79395111	Evi2b	NM_001077496	117320521	78.9521	12.4975	87.3717	8.607
chr12:86940365-86980828	Jundm2	NM_030887	31982607	8.30426	1.45601	10.0936	1.15071
chr11:70246154-70254176	Arrb2	NM_145429	146149233	303.04	27.0393	318.723	32.3183
chr11:115209022-115229033	C630004H02Rik	NM_175454	118129878	32.1845	4.16615	46.024	4.93172
chr4:11484595-11542954	E130016E03Rik	NM_001039556	118130991	1.30136	0.21824	1.58859	0.181006
chr17:26000642-26005683	9530058B02Rik	NM_026633	146141127	3.82593	29.6311	3.00443	26.326
chr11:78286792-78311205	A830091I15Rik	NM_172795	281188263	1.12687	0.212983	1.4839	0.173134
chr12:8320266-8349568	Hs1bp3	NM_021429	160948576	8.90726	0.850532	9.14471	1.05743
chr3:129527837-129534074	Nola1	NM_026578	298286492	24.2691	206.566	21.0286	196.779
chr9:56466281-56533060	Lingo1	NM_181074	55926183	0.220332	0.0376775	0.778064	0.015314
chr17:34375849-34382853	H2-Ob	NM_010389	85861232	1.50344	0.165275	0.975149	0.0191931
chr11:82930346-82936161	Slfn1	NM_011407	6755567	66.5123	6.28557	69.0093	7.45681
chr4:116821506-116821903	LOC625405	XM_889972	309268187	13.8835	85.5114	9.82619	85.9462
chr3:67234036-67278990	Lxn	NM_016753	146134454	67.8398	4.19203	64.9836	7.08162
chr2:19293262-19316597	Msrb2	NM_029619	27753987	4.67693	0.412998	4.14767	0.479607
chr11:119342114-119348729	Rnf213	NM_001040005	142375267	38.7722	3.69103	32.3858	3.52324
chr5:43625197-43677429	Cpeb2	NM_175937	293651585	4.2269	0.406584	5.18064	0.605938
chr12:18223347-18224655	LOC100043324	XM_001480439	309269726	39.9505	3.79452	37.3117	4.09878
chr8:126547372-126572404	AK122209	NM_001029876	71274161	2.39198	21.22	2.33433	21.6025
chr8:109422416-109446994	Cirh1a	NM_011574	163954950	11.1692	80.6335	9.07654	84.025
chr7:53289187-53339574	Nomo1	NM_153057	227908802	11.9737	99.1575	11.5258	112.302
chr14:121310456-121347221	Ranbp5	NM_023579	146149266	15.0554	156.051	13.927	138.934
chr5:34349846-34512097	Poln	NM_181857	145301556	1.39423	0.129729	1.42079	0.160218
chr1:58519614-58561763	Orc2l	NM_001025378	70909305	0.870139	2.52498	0.80734	8.54641
chr15:98885637-98889101	Prph1	NM_013639	254675334	1.43229	0.132261	1.39469	0.107515
chr5:134696128-134705449	Ncf1	NM_010876	170172552	36.0868	2.73219	21.6289	2.37417
chr10:94255930-94407212	Plxnc1	NM_018797	157057550	3.54893	0.386457	4.81098	0.544527
chr19:45122163-45130872	Sfxn3	NM_053197	295821208	56.2026	7.04051	56.796	6.16757
chr5:92872898-92934634	Scarb2	NM_007644	142377768	34.7292	4.48975	38.9169	4.27041
chr17:56301996-56313376	Tnfaip8l1	NM_025566	255982498	13.0829	1.45824	14.4654	1.61853
chr19:5364639-5366645	Banf1	NM_001038231	84042520	1.12976	17.0253	1.59509	17.3323
chr4:129030875-129055272	2410081M15Rik	NM_028603	158508656	3.21293	0.172494	2.57684	0.303809
chr9:124016921-124023289	Ccr2	NM_009915	160333416	191.485	8.97897	177.082	18.2898
chr3:138187349-138220563	Eif4e	NM_007917	83627716	9.04153	73.555	7.22207	66.5974
chr7:13628498-13640014	Mzf1	NM_145819	227908792	0.548032	0.124035	1.43875	0.161325
chr6:127527992-127579956	Efcab4b	NM_001033464	146198659	22.2511	1.76455	29.1741	3.2938
chr13:107737251-107749840	Dimt1	NM_025447	224809360	1.77364	11.9345	1.56196	13.7524
chr9:20472143-20532673	Olfm2	NM_173777	148747132	0.23317	1.79428	0.220741	2.07117
chr14:17263352-17407724	Rarb	NM_011243	45593123	0.412021	0	0.696534	0.0368193
chr13:8971709-8995258	Gtpbp4	NM_027000	146141210	12.8385	88.8415	9.95257	92.1073
chr9:78384315-78435834	Slc17a5	NM_172773	141801900	7.2464	0.796604	7.34162	0.837087
chr1:157625284-157660029	Qscn6	NM_001024945	68131561	9.90314	1.35257	11.3725	1.15373
chr9:108199252-108203928	EG434437	NM_001013814	62000669	2.29328	0.15571	2.46295	0.253153
chr11:101034311-101036757	Ccr10	NM_007721	113865996	2.43666	0	1.81583	0.18664
chr14:73762037-73785078	Itm2b	NM_008410	133892559	639.862	57.6112	680.791	65.589
chr7:28954766-28964288	Fbl	NM_007991	158517896	36.1005	299.642	31.5039	294.076
chr5:105644717-105668552	LOC626578	NM_001039646	116812913	10.4898	0.690807	11.4898	1.28705
chr1:175850530-175872623	Ifi203	NM_008328	113865994	47.0014	1.71441	33.5585	3.23826
chr1:85328938-85342617	LOC639868	XM_001473499	149234150	4.27874	0.857331	4.16897	0.472565
chr9:72266684-72306381	Mns1	NM_008613	293651543	27.996	2.72128	32.6648	3.65575
chr1:138364534-138428088	Kif14	NM_001081258	124486926	2.70104	0.373993	3.75852	0.425626
chr10:82693883-82800562	Slc41a2	NM_177388	142349904	1.42965	0.306367	1.13807	0.135843
chr19:47089191-47099150	Ina	NM_146100	148539956	0.127968	2.75726	0.302867	2.52154
chr11:118941468-118947455	Cbx4	NM_007625	161353507	58.9448	7.27456	72.3748	8.00059
chr17:69733317-69739884	Zfp161	NM_009547	31544059	5.47504	0.650919	5.14058	0.599732
chr1:137625773-137648806	Csrp1	NM_007791	158508608	56.0281	7.80522	61.4682	6.85848
chr2:17966870-17970678	2810030E01Rik	NM_028317	148806917	1.04559	0.127041	1.20941	0.137696
chr15:66357773-66392804	Tmem71	NM_172514	146149303	50.288	3.12791	49.0351	4.78404
chr6:134819177-134837739	Gpr19	NM_008157	266457642	6.90341	1.0426	7.37309	0.887885
chr13:74175282-74199722	Cep72	NM_028959	187960076	2.14908	0.112119	3.02962	0.364564
chr7:120657375-120713972	Mlstd2	NM_027379	68448550	8.85357	20.7957	1.94449	19.8225
chr5:123093919-123141441	P2rx7	NM_011027	84781765	1.27526	0.100929	0.761176	0.0788594
chr7:31844953-31861691	Lgi4	NM_144556	31981705	1.12109	0.0718912	0.787296	0.0409113
chr16:18248975-18253595	Htf9c	NM_001080999	304555600	4.27797	0.0028217	4.91827	0.0274425
chr11:119804405-119868093	Baiap2	NM_001037754	262231774	1.92124	0.351401	4.24419	0.33328
chr5:26333525-26335285	EG272714	XR_002343	309272474	1.11803	9.61343	1.019	8.54453
chr5:123794542-123824088	Bcl7a	NM_029850	256600253	3.55235	0.546719	4.20739	0.498297
chr2:90977516-91023135	Madd	NM_145527	295148166	73.5757	8.32761	85.0814	8.9961
chr5:105752060-105775491	EG634650	NM_001039647	225007563	7.01598	0.396546	7.7442	0.904675
chr12:31596533-31645014	Sh3yl1	NM_013709	141803283	1.08616	0.227951	1.1351	0.061767
chr7:56121833-56141978	E2f8	NM_001013368	254911058	7.09938	1.19505	10.951	1.24901
chr9:58004075-58006949	Islr	NM_012043	306482657	0.819326	0.0900693	0.897014	0.0488114
chr2:79095582-79269145	Itga4	NM_010576	114326553	89.1976	7.41635	75.3276	7.2186
chr8:3493137-3497208	Zfp358	NM_080461	133922566	27.0979	5.05904	29.2955	3.32162
chr17:34319043-34324275	Psmb9	NM_013585	118129789	158.208	16.0266	167.558	18.9141
chr8:108724613-108775594	Prmt7	NM_145404	21703807	4.09639	34.6747	3.64346	32.1576
chr3:68696423-68808387	Ift80	NM_026641	240120055	7.03096	0.955691	6.47469	0.751819
chr10:17620271-17667873	Heca	NM_001033432	146198744	42.1973	4.10308	48.2468	5.41317
chr17:46153941-46168699	Vegfa	NM_009505	160358802	0.59386	5.81762	0.396967	3.96439
chr9:115996824-116084407	Tgfbr2	NM_029575	239787883	8.00666	2.07615	21.7292	2.24376
chr11:94418415-94463100	BC018371	NM_153807	118130052	12.4522	1.69356	13.4062	1.53881
chr5:105699722-105722714	Mpa2l	NM_194336	170650636	15.5587	0.961606	17.7086	2.01359
chr2:22973584-23011436	Mastl	NM_025979	254540065	2.30843	0.268522	2.88602	0.352608
chr4:120640928-120689852	Smap1l	NM_133716	229892323	224.079	25.4607	234.258	24.5271
chr19:22011771-22013095	EG433229	XM_899874	309271236	2.22781	0.207799	1.96298	0.0422298
chr19:11011649-11017001	Gpr44	NM_009962	34328164	0.527156	2.12373	0.314532	2.57986
chr7:52471122-52488989	Tead2	NM_011565	31560533	2.85024	0.426477	3.23905	0.396209
chr11:83325237-83335677	OTTMUSG00000000990	NM_001045543	113865928	32.2758	2.29906	35.5694	4.0776
chr5:138082700-138084127	Sap25	NM_001081962	274326265	95.7541	12.7439	106.567	12.178
chr4:138748148-138748595	9530077C14Rik	XM_001479413	149253181	10.8409	0.715053	7.12133	0.581265
chr13:103522569-104124543	EG621312	XR_002190	309270056	0.359659	3.64513	0.404817	3.33284
chr2:79095582-79269145	Cerkl	NM_001048176	114326540	2.80863	0.180096	1.64021	0.0670578
chr17:47641999-47736638	Ccnd3	NM_001081635	126012503	6.73373	0.491669	18.1555	1.89461
chr2:69218518-69241143	Dhrs9	NM_175512	31342065	0.202701	0.846758	0.0391625	0.706442
chr19:56471618-56516834	Casp7	NM_007611	133891757	3.63122	0.54258	3.93354	0.485169
chr5:139835693-139936467	Gpr146	NM_030258	225903456	15.9572	0.000550555	9.72379	1.02449
chr4:11886957-11893567	Ppm2c	NM_001033453	148277566	5.01272	26.2371	2.59569	22.3168
chr11:69139759-69146543	Kcnab3	NM_010599	226823213	1.13507	0.0748675	1.55702	0.182579
chr7:135390384-135397226	Tgfb1i1	NM_009365	40254611	2.70819	0.350772	2.84669	0.352234
chr2:28547599-28555171	1700026L06Rik	NM_027283	58037188	7.43458	0.373111	6.88529	0.808803
chr10:24889927-25018969	Akap7	NM_018747	145864492	2.93324	0.407732	2.68833	0.335067
chr7:146434380-146453152	Pwwp2	NM_001033206	118131138	7.98808	0.573717	7.5623	0.910539
chr7:107855215-107990160	B930006L02Rik	NM_178764	51592074	14.5698	1.75052	15.7188	1.80947
chr1:88051354-88174859	Armc9	NM_030184	119637816	1.64447	0.232373	1.52327	0.170116
chr11:121098566-121171210	Narf	NM_026272	163954938	12.3726	1.19533	11.9818	1.38973
chr2:118639738-118660375	D2Ertd750e	NM_026412	228008376	43.0298	5.81524	46.6395	5.39747
chr6:134879109-134901594	1190002F15Rik	XM_001481164	149255451	160.393	15.4588	167.542	19.5478
chr17:33153808-33170326	1700065O13Rik	NM_028543	146141201	1.7128	0.192327	1.43974	0.178909
chr8:97605100-97666440	Kifc3	NM_010631	84042514	1.90042	20.1698	2.03612	17.4922
chr14:56503805-56515618	9130227C08Rik	NM_027143	142359903	59.7874	7.58068	78.2798	8.81805
chr18:36894723-36904202	Tmco6	NM_028036	112181163	21.9896	2.16782	21.4945	2.52585
chr14:45754122-45868600	5730420B22Rik	NM_172597	142372751	8.07431	0.944199	7.91784	0.932041
chr6:113588496-113644745	Irak2	NM_172161	165905628	33.0494	4.21333	34.0665	3.95465
chr12:114010404-114013851	AI450948	NM_001033476	85702000	0.350015	0.0359123	0.899402	0.102176
chr2:118687735-118707093	Ivd	NM_019826	118130613	14.6181	2.09354	14.3332	1.70184
chr17:8118884-8127762	Tagap	NM_145968	218505751	22.9766	160.659	20.1479	186.182
chr1:162004865-162008049	4930562F07Rik	XM_001472682	309267477	27.2699	2.97128	26.1101	3.17014
chr15:54907655-54922033	2600005O03Rik	NM_183089	62821773	2.18959	0.26327	2.35975	0.256814
chr7:81420303-81699666	Slco3a1	NM_023908	84579879	11.7394	1.45421	12.4704	1.30965
chr1:178952246-179178898	Akt3	NM_011785	190883483	16.1557	0.989936	12.6984	1.48402
chr17:44215817-44223508	Enpp5	NM_032003	271397927	0.68901	0.0504957	0.909648	0.0205239
chr5:122071035-122110488	Acad10	NM_028037	156255156	0.940473	0.113247	1.66763	0.209174
chr4:131399385-131423682	Mecr	NM_025297	227116357	5.77435	37.691	4.73156	40.1154
chr11:115660665-115674906	Caskin2	NM_080643	31981529	3.16601	0.760537	4.50834	0.544889
chr7:109826092-109835768	Trim68	NM_198012	165377143	10.629	1.23927	10.5997	1.27604
chr17:48439362-48451859	Treml2	NM_001033405	133908635	17.6502	1.85334	16.203	1.90247
chr11:80693666-81781898	1700071K01Rik	NM_001033765	142385139	0.39332	2.39427	0.306395	2.60695
chr4:46519718-46579312	Coro2a	NM_178893	258645146	36.359	132.928	19.5202	179.955
chr11:119008450-119089813	Tbc1d16	NM_172443	264681508	0.562576	0.0432912	0.608674	0.0351913
chr16:13754658-13758630	A930007A09Rik	XM_484524	309270710	2.08897	0.139097	1.99645	0.251969
chr4:134024325-134029754	Stmn1	NM_019641	262050533	75.9958	5.50161	85.5221	10.104
chr19:4184356-4191047	Tbc1d10c	NM_178650	126517464	370.064	40.3125	423.385	45.8536
chr5:65361350-65433113	9130005N14Rik	NM_026667	170650596	1.26071	0.217182	1.81306	0.229511
chr15:100165359-100170600	ENSMUSG00000058057	NM_001081471	125490372	2.55872	0	2.58056	0.0518398
chr2:121692865-121761595	Casc4	NM_177054	158711673	1.81297	5.20965	0.617109	5.6425
chr15:6479653-6480763	LOC100039412	XM_001472840	149266384	6.92576	0.791963	8.077	1.0284
chr11:76057271-76064124	Rnmtl1	NM_183263	166197674	1.99002	22.5527	2.2428	18.4085
chr12:25516463-25645166	Mboat2	NM_001083341	134053902	6.22426e-06	0.0232542	0.818503	0.0189037
chr18:82644514-82755029	Mbp	NM_010777	95104790	0.706244	0.169882	1.82321	0.137011
chr6:146060001-146450434	Itpr2	NM_010586	60592757	8.22687	0.00362513	8.0139	0.839495
chr2:149934223-149962414	Zfp120	NM_023266	91064881	0	0	0.0237386	1.57402
chr5:116295664-116456352	Cit	NM_007708	124487318	5.3483	0.591673	8.56359	1.01853
chr10:59740485-59765348	Psap	NM_011179	225735644	181.379	22.3607	203.277	22.7565
chr2:29050340-29103560	Ntng2	NM_133501	41281647	9.08621	0.339161	10.5343	1.09149
chr17:25854168-25864347	Chtf18	NM_145409	157951665	3.92883	0.44683	5.97514	0.737291
chr10:33871198-33927357	Dse	NM_172508	34328374	13.8335	1.65108	17.3088	2.06033
chr16:4626156-4679725	Coro7	NM_030205	148747330	61.8666	9.26626	73.9854	8.53451
chr11:116081872-116099405	Evpl	NM_025276	111185906	0.549888	0.131646	0.958524	0.122303
chr11:101489262-101497395	Rdm1	NM_025654	142370751	23.3354	2.5374	23.3265	2.85598
chr12:36741141-36769065	Tspan13	NM_025359	118130350	40.5723	4.70686	37.761	4.50291
chrX:7135687-7151246	Ppp1r3f	NM_138605	124248586	2.4465	0.484636	3.22681	0.409112
chr13:55423415-55431091	Mxd3	NM_016662	142372266	47.6757	7.74663	48.6077	5.16525
chr3:121426454-121437961	F3	NM_010171	170172539	0.0454852	1.15505	0.0615153	1.05275
chr11:114536781-114582298	Ttyh2	NM_053273	68989250	1.44273	0.125346	1.36897	0.174674
chr8:126329924-126359187	Rab4a	NM_009003	171184401	5.47003	0.792335	3.78594	0.483066
chr1:59969849-60099931	Ica1l	NM_027407	160333238	0.39561	0.0506965	0.638863	0.0688381
chr15:93228780-93322344	Pphln1	NM_001083114	133779003	4.76635	5.04975	0.114948	1.46774
chr17:23878165-23882796	Kremen2	NM_028416	271397582	2.96604	0.304308	3.66353	0.470006
chr3:130429748-130433242	Rpl34	NM_026724	55742884	13.0059	77.6135	10.3094	94.144
chr2:3246220-3249863	Rpp38	NM_001013376	247300904	2.59592	14.797	1.82041	14.3139
chr11:77321600-77326775	Trp53i13	NM_001024920	67906196	32.2108	3.7055	37.4023	4.51829
chr4:155364637-155366758	B3galt6	NM_080445	148352320	1.61798	10.6286	1.25421	10.0717
chr18:56921369-57085202	March3	NM_177115	31342831	2.87909	0.300408	3.79476	0.488403
chr19:30024139-30035208	Il33	NM_133775	257900485	0.0329672	1.87729	0.0891712	0.845512
chr3:51028368-51055497	Ccrn4l	NM_009834	161353445	4.56289	35.3421	3.83849	32.0255
chr5:36100579-36227619	Ablim2	NM_177678	295148096	0.389128	0.105685	0.58818	0.0715925
chr11:75327042-75340082	Scarf1	NM_001004157	87239975	0.564674	0	0.725496	0.0883064
chr8:107064706-107074243	Car7	NM_053070	156139072	1.58735	0.0436248	1.45674	0.177313
chr16:13256652-13333015	Gt4-1	NM_181860	32469512	4.44894	1.23247	4.57281	0.556597
chr7:71521426-71537122	Mphosph10	NM_026483	68303649	9.42819	52.272	6.29865	52.5582
chr15:6529870-6613312	Fyb	NM_011815	158508660	193.456	14.8326	209.457	23.6364
chr19:8810328-8815114	Wdr74	NM_134139	19527373	15.8758	106.634	12.9848	108.342
chr1:85084713-85106428	A530032D15Rik	NM_213615	126215537	3.30873	0.424272	3.27967	0.427344
chr7:71036252-71083743	Klf13	NM_021366	254750620	103.812	17.2261	138.935	16.626
chr1:20991458-21069306	Tram2	NM_177409	141802928	3.18907	0.886153	3.70821	0.482557
chr4:140368895-140401693	Padi1	NM_011059	118130215	0.745683	0.148065	0.706011	0.0799635
chr10:90452055-90545488	Apaf1	NM_009684	110347470	7.45943	0.889067	11.758	1.26183
chr10:92331453-92544647	4930485B16Rik	XM_989129	309269591	0.469922	2.03755	0.348322	2.80387
chr16:43510420-43619183	Zbtb20	NM_019778	257196200	6.54324	0.989813	6.5613	0.822109
chr7:31536489-31541153	Sbsn	NM_172205	144953884	3.59742	0.449395	3.63665	0.448651
chr5:20692084-20797519	A530088I07Rik	NM_175437	119392089	10.1728	0.476924	7.90503	0.97591
chr19:10257462-10271367	Fads1	NM_146094	255982973	8.2968	1.59613	10.6727	1.31241
chr1:137914602-137931605	Tmem9	NM_025439	236466631	9.41393	0.899604	8.03009	1.0392
chr2:102651297-102741822	Cd44	NM_009851	85540470	0.973647	6.50733	1.0239	9.47391
chr16:35770471-35828548	Hspbap1	NM_175111	120587016	5.08902	0.899642	5.62693	0.699053
chr2:156971633-157030255	Rbl1	NM_011249	213417846	10.1807	1.18968	10.465	1.28179
chr15:79616780-79664763	Cbx6	NM_028763	61657983	22.9168	2.18736	24.4154	2.62166
chr2:11564476-11614818	Il2ra	NM_008367	254540186	38.0675	278.429	34.4084	335.394
chr15:94353070-94373921	Pus7l	NM_172437	261862332	2.30424	16.5347	2.18142	17.7472
chr6:95068514-95079713	Kbtbd8	NM_001008785	156713457	0.399344	1.68265	0.199681	1.5198
chr4:154634228-154735500	Prkcz	NM_001039079	84872204	0.531589	0	0.792731	0.0351841
chr10:126951994-126959491	Shmt2	NM_028230	356640161	35.7683	369.861	37.1122	333.11
chrX:110411864-110949995	Dach2	NM_033605	71043937	0.242354	0.0621651	0.619112	0.0673785
chr9:110379528-110427678	Kif9	NM_010628	254675235	0.520126	0.0706316	0.703431	0.076555
chr17:25975782-25998446	Rhot2	NM_145999	34328359	41.7804	3.82363	45.7407	5.20834
chr2:25048239-25052133	A830007P12Rik	NM_146115	295054097	71.3168	10.5138	68.04	8.24921
chr9:77765174-77832320	Elovl5	NM_134255	258679505	58.2953	8.20776	56.4652	6.91168
chr5:121847990-121890122	C330023M02Rik	NM_172722	142374503	3.54741	22.9824	3.29835	26.7591
chr3:88950696-88964079	Hcn3	NM_008227	6680190	0.544398	3.59893	0.451794	3.43638
chr1:146091798-146096165	Rgs1	NM_015811	237681186	57.4369	316.491	39.033	329.67
chr12:111929245-111934605	Hsp90aa1	NM_010480	146134469	25.975	203.179	20.9744	180.675
chr1:52065087-52164028	Stat4	NM_011487	158508441	92.8975	15.4904	86.9589	10.5403
chr1:58770129-58815728	Cflar	NM_009805	131889125	0.378626	2.75882	0.330678	3.16922
chr19:27463191-27504310	D19Bwg1357e	NM_177474	142377658	10.4754	75.4085	8.68563	71.717
chr8:112229987-112248832	4930566A11Rik	NM_029468	269308252	2.57941	0.527239	3.78825	0.504225
chr9:70446820-70504981	B230380D07Rik	NM_172772	118403315	14.8464	1.98913	15.4781	1.9115
chr11:70037629-70043223	Bcl6b	NM_007528	294862294	0.0481376	0.518597	0.0325512	0.526959
chr5:30643987-30668993	Gm1060	NM_001033460	160333540	0	0.282061	0.0495721	0.802504
chr7:147530950-147531886	Olfr60	NM_146955	22203808	6.81315	0.279669	2.93255	0.23536
chr19:4984354-4989971	Npas4	NM_153553	218749879	0.0492492	0.947453	0.0166515	0.662357
chrX:98274559-98280691	Slc7a3	NM_007515	118131076	0.174566	1.10152	0.141652	1.22302
chr14:60266577-60705671	Atp8a2	NM_015803	118131094	0.371855	0.0352154	0.750531	0.0335063
chr6:88415416-88447560	Ruvbl1	NM_019685	134053923	15.3767	111.467	15.262	124.326
chr1:191464484-191511965	Cenpf	NM_001081363	189458890	12.0084	1.52318	12.3424	1.52928
chr11:49838832-49918237	Rnf130	NM_021540	133892292	56.0327	7.94162	62.0592	7.73229
chr9:50329721-50336746	Pts	NM_011220	31982767	48.9619	4.54361	46.131	5.79594
chr11:33017429-33047400	Fgf18	NM_008005	6679780	0.257091	20.9706	0.0289747	29.9126
chr7:52462894-52467220	Dkkl1	NM_015789	255918173	38.3399	3.84065	47.1729	5.9603
chr11:94098911-94103863	Wfikkn2	NM_181819	267844917	1.20056	0.307951	3.04438	0.406791
chr8:87432522-87435360	Dnase2a	NM_010062	87299638	11.6155	1.65823	9.13398	1.19457
chr14:64479200-64538641	2610028A01Rik	NM_028228	262118319	10.8316	61.7582	8.01269	64.0727
chr12:105625401-105632468	Serpina3m	NM_009253	160333709	0.474198	1.48356	0.239425	1.94854
chr7:116895833-116898792	4930431P19Rik	XR_002355	149257730	1.45567	0.338163	1.54158	0.206169
chr19:5568073-5571261	Gm962	NM_001033448	142349236	17.2666	3.30662	17.8771	2.24542
chr18:24812191-24860057	Mocos	NM_026779	110625678	7.6231	0.782147	8.41957	1.07734
chr18:74354952-74367293	2810433K01Rik	NM_025581	256355202	2.38297	0.560309	2.93185	0.393364
chr17:46633737-46636567	BC048355	NM_207161	141802674	0.3352	2.90185	0.453332	3.56476
chr7:86537223-86611159	BC025462	NM_145946	126722699	1.63795	0.214443	2.08138	0.252071
chr12:16995453-17006862	Pqlc3	NM_172574	238550112	55.5708	7.77503	53.3658	6.69042
chr5:136694018-136720773	Sh2b2	NM_018825	118130730	0.0572359	0.946945	0.0774072	0.698164
chr4:151363741-151366671	Phf13	NM_172705	164565404	9.8771	1.64919	12.6649	1.61263
chr7:31076771-31093386	Clip3	NM_001081114	124487424	0.195534	0.0752334	0.545418	0.0611571
chr17:34324824-34333744	Tap1	NM_013683	239835764	116.246	16.3623	144.937	17.7345
chr13:34056619-34077516	Nqo2	NM_020282	253795449	16.9619	2.16415	18.958	2.47392
chr11:95528303-95542087	Phb	NM_008831	295789164	10.6694	69.3734	9.13576	72.9293
chr1:141351349-141390665	Aspm	NM_009791	90093357	10.2865	1.17559	11.8615	1.48981
chr5:65316072-65323938	Tlr1	NM_030682	13507602	5.15511	0.493108	5.93258	0.781269
chr2:71625139-71694815	Itga6	NM_008397	142352784	5.35299	0.567666	5.02673	0.650769
chr15:78872361-78873903	Galr3	NM_015738	226530467	17.2132	2.94352	24.1793	3.12102
chr6:58783682-58870392	Herc3	NM_028705	188035868	17.0445	2.37423	17.4351	2.20125
chr10:75036337-75048927	Ggt1	NM_008116	118130952	7.86433	0.704435	10.4108	1.3535
chr18:43483935-43552985	Dpysl3	NM_009468	158508635	5.24097	1.84456	4.53304	0.609941
chr7:31350445-31352981	Tmem149	NM_145580	117414140	77.9067	10.13	84.6444	10.6906
chr7:128061330-128089763	Polr3e	NM_025298	255759881	6.79209	39.7979	5.84718	46.5653
chr6:83069037-83071455	Wbp1	NM_001083923	145046223	16.7273	0.512512	21.1254	2.40097
chr4:111087610-111132530	2310026E23Rik	NM_026279	299116706	2.48234	0.139771	2.12894	0.265112
chr9:59139378-59164007	Adpgk	NM_028121	70780371	7.54254	46.6897	6.45444	51.1899
chr14:56736455-56739462	Gzme	NM_010373	116325996	13.3111	34.732	6.08814	47.4394
chr4:133799220-133801443	Zfp593	NM_024215	154759287	7.08191	53.5087	6.82415	53.9354
chr7:106959948-106976927	Neu3	NM_016720	118131105	1.03727	0.204189	1.04396	0.135806
chr15:90532686-90533313	LOC100042462	XR_033619	149266733	1.95563	8.50335	1.22639	9.22128
chr6:86798248-86953221	Aak1	NM_001040106	145046263	9.38365	1.2037	12.8186	1.37213
chr2:24831607-24909575	Pnpla7	NM_146251	225007614	32.9538	4.72603	37.8872	4.77479
chr2:30092314-30119310	Lrrc8a	NM_177725	227908848	22.461	3.5086	26.1691	3.3197
chr15:75447114-75477866	Zfp41	NM_001044718	113462001	2.33102	0.364861	2.4577	0.318102
chr16:91406487-91425993	Il10rb	NM_008349	226693323	52.1468	5.51289	53.4538	6.79835
chr14:26743655-26746696	D14Ertd449e	NM_025311	298566316	46.6268	4.93699	39.8999	5.12568
chr13:55050792-55122695	Hk3	NM_001033245	329755306	0.383075	0	0.604428	0.0159752
chr7:52960601-52965521	Dbp	NM_016974	253795448	10.7895	2.30856	11.7448	1.54739
chr7:150822629-150835543	Tnfrsf22	NM_023680	145386520	6.81916	1.30465	10.1609	1.32547
chr9:103014403-103087600	Rab6b	NM_173781	118129903	10.0409	1.10932	9.38821	1.20484
chr5:122903522-122951904	Atp2a2	NM_009722	160948582	17.5381	129.407	16.0112	133.978
chr18:67247989-67405484	Mppe1	NM_172630	142365099	24.8019	3.02942	23.1355	2.72844
chrX:99373293-99374435	LOC668318	XR_033639	149271811	3.22384	19.8774	2.65177	19.6553
chr13:12531690-12553724	LOC100039900	XM_001473864	149263890	3.21448	0.108969	4.06775	0.221422
chr12:25393147-25398972	Rrm2	NM_009104	237512999	46.7461	7.13946	57.9656	7.41578
chr4:128450328-128483356	BC039093	NM_001081098	124487368	44.5295	7.17504	47.8038	6.11537
chr12:85750063-85791900	2900006K08Rik	NM_028377	268607567	1.99344	0.0600612	1.28218	0.157857
chr15:101981005-101993867	Soat2	NM_146064	22122546	15.9409	2.99856	19.962	2.58525
chr1:123450415-123464505	Ddx18	NM_025860	255982507	12.4567	78.1333	9.70931	76.2475
chr14:73595308-73725547	Rb1	NM_009029	188528629	14.028	1.41265	15.3063	1.97168
chr4:126169395-126210484	Eif2c4	NM_153177	219842350	0.708405	0.0111239	0.840778	0.0241136
chr13:55471131-55486048	Rgs14	NM_016758	255918174	48.8736	5.42783	48.1086	6.18166
chr2:103406466-103558580	Abtb2	NM_178890	49402266	4.98867	55.0817	6.49997	51.5498
chr17:24837597-24844598	Tbl3	NM_145396	141802154	10.2473	80.2153	9.45317	74.3613
chr3:142223015-142236176	Gbp3	NM_018734	134053870	16.3443	1.81724	17.9686	2.32601
chr1:78421410-78485421	Farsb	NM_011811	142362293	8.67158	62.17	7.56196	58.8095
chr14:99476488-99653712	Dis3	NM_028315	145207991	3.94701	29.4349	3.77131	32.7829
chr8:73775023-73796275	2410004L22Rik	NM_029621	251823892	40.0522	3.87009	42.6539	5.53391
chr16:52251025-52454187	Alcam	NM_009655	158937321	10.1872	106.982	11.2677	90.8955
chr5:45884662-45903912	Lap3	NM_024434	255069714	6.21906	48.9364	6.3594	49.2925
chr6:85860149-85865655	Cml1	NM_023160	227498709	3.64029	0.959693	4.59874	0.622072
chr15:12286808-12522311	Pdzd2	NM_001081064	124486715	0.684242	0.151817	1.04949	0.14161
chr16:44811925-44842063	Cd200r4	NM_207244	118131039	3.96584	0.281023	3.63448	0.491473
chr7:111503911-111507160	A530023O14Rik	NM_175648	31342270	0.471614	0.0453644	0.558095	0.0368766
chr5:34916460-34974957	Add1	NM_001024458	156255170	86.1193	9.39825	86.4936	10.2671
chr1:162965296-162968668	Gas5	NR_002840	144226204	28.8799	210.517	26.1257	214.953
chr7:111448410-111464009	Trim12	NM_023835	115299738	64.8816	8.12803	58.1843	7.57415
chr7:111488389-111501851	9230105E10Rik	NM_175677	225579154	23.8808	2.2866	20.3091	2.65485
chr15:76181735-76184803	Maf1	NM_026859	257196233	117.228	23.642	136.075	17.4627
chr13:60943972-60965777	4930486L24Rik	NM_178098	31342510	28.0078	3.58379	26.1125	3.43926
chr14:45470909-45479050	Ptgdr	NM_008962	225543125	0.177571	0.644177	0.106381	0.841014
chr3:94497494-94508328	Selenbp2	NM_019414	118130755	1.01521	0.274875	1.26943	0.129572
chr11:79153393-79395111	Evi2a	NM_010161	76253936	50.3228	8.49733	54.1473	6.30841
chr2:151931465-151937089	Srxn1	NM_029688	146149263	8.45982	73.3718	7.59168	58.7286
chr10:110357234-110376678	Csrp2	NM_007792	160707986	6.50482	0.809724	8.15042	1.13693
chr16:35926600-35972691	Parp9	NM_030253	357394927	28.54	2.95316	29.0776	3.37279
chr5:144632730-144670687	Jtv1	NM_146165	288541335	22.4937	163.469	20.808	160.518
chr1:94803565-94805197	Dusp28	NM_175118	75750527	5.99344	1.71821	5.52298	0.771879
chr11:69710859-69714488	2810408A11Rik	NM_027419	118130354	1.33773	0.158371	1.00897	0.0965544
chr10:79451344-79458145	Cnn2	NM_007725	116268119	510.887	44.4099	541.08	63.5961
chr13:94827750-94965364	Lhfpl2	NM_172589	141803108	0.0730507	1.16643	0.111145	0.833953
chr6:115905757-115944982	Plxnd1	NM_026376	153792703	1.41263	13.8877	1.93725	14.8156
chr7:87239731-87260207	Idh2	NM_173011	225579032	15.6926	1.6233	15.4129	2.05983
chr5:67999121-68003511	D830007B15Rik	NM_001033415	365192550	0	3.04544	0.0278769	1.00573
chr4:40629110-40650220	Aptx	NM_001025444	115292443	0.239189	2.68155	0.214998	1.89033
chr7:19967387-19985205	Klc3	NM_146182	146149112	15.3096	0.962686	15.592	1.8062
chr17:84105548-84214242	Mta3	NM_054082	283806537	131.065	18.8207	143.491	18.3745
chr11:70452623-70455560	Gp1ba	NM_010326	158635961	2.75393	0.737021	2.52991	0.355729
chr7:3581586-3629155	Tmc4	NM_181820	116063551	4.40845	0.921936	3.9669	0.527627
chr18:13165498-13181391	Hrh4	NM_153087	288557342	1.41834	0.218287	1.9182	0.248424
chr5:147656646-147659302	Rasl11a	NM_026864	110625727	1.55771	0.189266	1.82949	0.0512848
chr11:69730223-69734843	Eif5a	NM_181582	262359892	168.999	1228.71	134.669	1203.45
chr4:41464469-41516542	1700066J24Rik	XM_001473370	149252252	3.14558	0.463743	3.34256	0.0936992
chr19:47165255-47205636	Pdcd11	NM_011053	54607127	9.42212	70.1511	9.50007	76.4586
chr9:25289181-25411695	2310005P05Rik	NM_026189	71043967	0.551613	0.023582	0.683847	0.0191697
chr5:30422545-30426282	EG242914	XR_001540	149253830	3.92535	0.848711	4.88936	0.689198
chr7:20286666-20300605	Tomm40	NM_016871	157909796	23.9826	178.091	21.2628	163.731
chr4:41709230-41721007	Il11ra1	NM_010549	254281267	2.0293	0.258835	2.29063	0.3182
chr2:129094616-129122900	Ckap2l	NM_181589	255982612	23.169	3.47111	25.5573	3.37744
chr15:82159972-82169236	Naga	NM_008669	168693634	34.3501	5.13397	37.7988	4.99116
chr8:109580776-109583145	Nip7	NM_025391	257153335	17.2867	134.04	15.5711	118.825
chr3:96381796-96398066	Polr3gl	NM_027241	170172535	28.5716	2.50851	26.6683	3.55854
chr10:62042994-62065046	Ddx21	NM_019553	72384373	31.3969	214.078	26.0116	224.572
chr17:57219488-57227205	Tubb4	NM_009451	31981938	11.5063	1.70199	13.295	1.78089
chr9:113840051-113935858	Fbxl2	NM_178624	258679527	2.28373	0.180109	2.30175	0.288536
chr6:131234406-131243262	2010012C16Rik	NM_025564	142384147	16.1244	77.6532	12.0847	91.114
chr16:84774677-84825012	Jam2	NM_023844	326537273	0	0.302476	0.0379716	0.562017
chr7:29144622-29157681	Plekhg2	NM_001083912	144446220	13.8669	2.03529	13.54	1.62645
chr16:32914185-33056256	Iqcg	NM_178378	226823207	1.00716	0.171048	1.05927	0.131407
chr17:47522341-47529916	Guca1b	NM_146079	22122570	0.671606	1.39142	0.279476	2.06826
chr8:86589103-86620901	Rfx1	NM_009055	239916006	30.1689	4.9403	38.8603	5.13146
chr1:9658911-9690290	Mybl1	NM_008651	118150642	0.810798	0.0693247	1.18792	0.169062
chr9:56991062-56994841	Neil1	NM_028347	118130491	20.8944	4.87777	22.7017	3.08399
chr2:109857995-109884805	Ccdc34	NM_026613	205361117	14.9816	1.8802	15.2613	2.09151
chr12:32860500-32893335	Pik3cg	NM_020272	226246570	46.0363	5.63985	40.7377	5.37582
chr14:52604533-52641583	Zfp219	NM_027248	225543501	22.8744	3.82342	24.297	3.24573
chr5:141139458-141178332	Iqce	NM_028833	118130547	19.5076	2.38276	22.4781	2.99656
chr3:129617896-129673124	Ccdc109b	NM_025779	158631212	10.7716	1.59403	9.19826	1.29578
chr12:32324919-32340103	Dus4l	NM_028002	141801159	1.78594	12.2537	1.54027	11.7437
chr1:93247649-93258981	Klhl30	NM_027551	141802195	1.37041	0.0206776	1.18108	0.168088
chr11:5869674-5965751	Camk2b	NM_007595	291291006	8.9461	1.5976	10.1247	1.36186
chr6:72305476-72312375	Tmem150	NM_144916	146149302	2.72299	29.0971	3.24997	24.0152
chr1:62867928-62878944	LOC100043070	XM_001479581	149233912	3.05807	0.087157	2.45085	0.0708498
chr11:101140516-101163581	Cntd1	NM_026562	142367867	1.00035	0.19254	1.10115	0.120972
chr10:126760782-126778635	Arhgap9	NM_146011	90093350	181.001	18.9049	192.128	24.9359
chr4:124528023-124539415	Yrdc	NM_153566	247494088	12.8227	105.032	14.7212	110.87
chr11:3817192-3831586	Tcn2	NM_015749	194394232	20.6503	2.4688	19.8612	2.68527
chr1:52846265-52874381	Inpp1	NM_008384	170650608	26.3667	3.45005	35.2258	4.74101
chr4:149089492-149112145	D4Ertd429e	NM_177672	68342039	1.40364	9.2643	1.17534	9.34827
chr15:102289662-102293215	Prr13	NM_025385	283945464	359.113	50.2857	363.565	46.5168
chr2:148262386-148269271	Cd93	NM_010740	144922670	11.1052	1.39412	9.45051	1.27308
chr13:54626697-54666701	4732471D19Rik	NM_176987	171184440	2.25585	17.4422	2.87997	21.3976
chr2:13948457-13977662	Ptpla	NM_001012396	145279180	0.443098	8.01294	0.337084	3.75703
chr10:119578709-119638593	Irak3	NM_028679	142380077	3.69444	0.357999	3.99716	0.564915
chr8:120315544-120325829	Mphosph6	NM_026758	146141184	9.51422	70.4082	9.44011	69.9721
chr4:134479554-134483288	D4Wsu53e	NM_023665	148539954	398.708	61.3439	483.271	56.3575
chr17:33980035-33986719	Cd320	NM_019421	88853587	1.66021	18.7569	1.63296	11.8723
chr1:191704370-191746167	Smyd2	NM_026796	30840983	9.66291	65.1772	8.87043	65.9157
chr7:28692410-28714449	1700049G17Rik	NM_028538	74315968	0.932284	0.179776	0.951003	0.137856
chr7:148381042-148404610	Rassf7	NM_025886	118403309	11.7359	2.11457	11.8072	1.64731
chr6:126873436-126889573	Rad51ap1	NM_009013	142347569	3.15362	0.927882	5.04906	0.725263
chr9:113840051-113935858	Ubp1	NM_013699	134031988	9.45248	10.9163	1.7765	14.8335
chr11:58767549-58768014	Hist3h2bb	NM_206882	46049028	6.22426	0.804502	7.00425	0.716401
chr19:29441944-29462585	Cd274	NM_021893	270341382	10.7812	85.0327	10.0458	76.3201
chr7:140178693-140315166	Ctbp2	NM_009980	144922610	0.5057	4.42396	0.612066	4.31216
chr17:45722170-45729342	Slc29a1	NM_022880	312283709	17.8658	111.948	14.4576	108.46
chr5:23009173-23122389	Srpk2	NM_009274	47059479	19.6753	2.1963	20.3266	2.74264
chr17:23003858-23010974	LOC671128	XR_033358	149268582	3.8929	0.366829	3.77315	0.521305
chr5:31351031-31356996	0610007C21Rik	NM_212470	57526830	11.4944	5.15249	18.4558	2.21747
chr14:68737601-68743061	Nefm	NM_008691	112363106	0	0.65427	0.03382	0.484927
chr19:23215715-23241401	Klf9	NM_010638	146134344	2.37478	14.6575	1.65604	12.1162
chr15:5183864-5193831	Ptger4	NM_008965	6679530	14.3339	78.2776	14.4477	108.929
chr8:97447593-97467180	Gpr114	NM_001033468	225543295	13.339	0.806821	16.4053	2.24087
chr6:49317824-49339276	D330028D13Rik	NM_172727	289063475	2.12005	0.0988738	1.34672	0.0401872
chr11:77851442-77873934	Flot2	NM_001040403	94536790	44.0527	5.68915	49.2583	5.9487
chr7:52669064-52672549	Ntf5	NM_198190	38016141	1.11812	0.165464	1.25046	0.161407
chr13:55575147-55589529	Dbn1	NM_019813	293651554	0.891666	0.101652	0.960263	0.123949
chr12:3835026-3914443	Dnmt3a	NM_007872	114145580	8.1096	51.0386	6.8793	56.4253
chr5:130293260-130300376	Cct6a	NM_009838	6753323	41.2846	310.584	36.4701	276.209
chr11:115836038-115874033	Galk1	NM_016905	93102412	10.4549	65.7028	7.81601	57.3337
chr11:29999394-30119772	Spnb2	NM_175836	117938331	43.6339	4.01882	46.1842	5.6567
chr9:100395421-100446528	LOC633385	XM_001475636	149260185	4.38606	0.915858	5.28683	0.731492
chr1:162133051-162142908	Cacybp	NM_009786	324120901	16.7843	98	13.4769	99.0754
chr2:34939565-34956180	AI182371	NM_178885	340745354	0.758876	0.0778624	0.88948	0.0632942
chr10:90545783-90565358	1200009F10Rik	NM_026166	121583480	0.960147	0.111931	0.792843	0.103946
chr4:116375039-116380926	Mmachc	NM_025962	156105690	1.86714	14.2628	1.66291	11.8221
chr1:94540794-94545418	Otos	NM_153114	71896643	11.9278	0.813296	10.9244	1.60559
chr15:78229985-78236289	Tst	NM_009437	145966795	1.10159	0.130414	1.71902	0.212027
chr9:103386768-103664130	Tmem108	NM_178638	287325598	0.932049	0.0896534	0.787829	0.0971722
chr10:42580522-42680586	EG666569	XM_989775	94387959	12.0595	0.883811	11.6497	1.4369
chr8:97056927-97094429	Cpne2	NM_153507	25141333	3.31758	0.527236	3.70647	0.541376
chr8:37630798-37676928	Dlc1	NM_015802	302699222	0.256918	1.9968	0.286657	1.9848
chr6:128763723-128776317	Klrb1d	NM_030599	222136601	1.96273	0.143148	0.942158	0.120269
chr5:124423647-124453209	Hip1r	NM_145070	255308927	117.394	15.0701	139.339	17.8582
chr9:108893946-108934739	Pfkfb4	NM_173019	111120327	1.00673	0.221341	1.02114	0.14994
chr1:87473473-87541612	Sp140	NM_001013817	126215540	24.204	2.31386	19.6879	2.72453
chr7:104698849-104727925	1810020D17Rik	NM_183251	295789040	12.1248	2.52693	11.2735	1.65911
chr18:36508277-36553024	0610010O12Rik	NM_001081365	124486944	1.54338	22.1201	1.30457	8.93037
chr6:42308485-42323267	Epha1	NM_023580	146141154	1.57803	0.341527	1.88407	0.277627
chr5:135499441-135526969	Stx1a	NM_016801	118131152	8.71158	1.4031	10.9872	1.54612
chr15:66357773-66392804	LOC100040881	XM_001476010	149266640	1.41325	0.0618101	1.67199	0.178447
chr4:147234899-147242656	D4Wsu114e	NM_001025365	237681080	54.4395	7.84711	59.1158	8.17297
chr7:108469832-108494826	Stard10	NM_019990	150456475	50.4244	7.14011	54.5664	7.56447
chrX:33428826-33616557	Dock11	NM_001009947	125660463	24.9527	2.97488	25.207	3.45887
chr4:41061459-41071372	Nol6	NM_139236	134031987	12.646	90.9161	12.6895	96.5419
chr10:117578887-117606053	Mdm1	NM_148922	251823815	1.92468	0.537255	2.69213	0.395824
chr7:16534335-16552884	Ehd2	NM_153068	142362471	0.185593	2.73392	0.286857	1.94045
chr14:21139360-21202713	AA536717	NM_172379	294997275	9.52809	1.48617	9.31477	1.23139
chr2:4840076-4859770	Phyh	NM_010726	162287377	15.6709	1.96198	13.6245	1.94499
chr5:120961200-120984028	Slc24a6	NM_133221	170650648	11.6409	1.5294	14.2459	1.98919
chr16:91689701-91729101	Cryzl1	NM_133679	323462198	9.93829	2.27745	10.487	1.51372
chr2:32485023-32490572	Ak1	NM_021515	311771686	3.05898	0.763439	4.02523	0.59474
chr9:72806646-72820871	Dyx1c1	NM_026314	255683352	2.29224	0.373136	2.41449	0.358471
chr12:117519694-117611571	D12Ertd551e	NM_028731	76096371	38.6869	5.05265	41.7342	5.70408
chr7:28964501-28972313	Dyrk1b	NM_010092	6753697	19.163	2.53386	23.1947	2.93995
chr17:55791322-55851926	Pot1b	NM_028370	76677916	7.06596	0.789676	6.51748	0.923123
chr17:47549695-47607093	AI661453	NM_145489	161484643	1.37507	0.233017	1.47042	0.200087
chr11:116142252-116145229	Galr2	NM_010254	161353470	1.01565	0.169904	1.25415	0.165738
chr1:163001071-163016457	Cenpl	NM_027429	229576901	2.83543	0.559833	2.80035	0.408412
chr18:80403536-80422590	Txnl4	NM_178604	109255209	2.62801	34.5938	3.80246	30.5933
chr7:53152444-53172783	Tmem143	NM_144801	160333479	6.33326	1.33726	6.3195	0.917956
chr11:74584364-74632194	Mett10d	NM_026197	146135041	6.50094	34.4391	5.12869	36.8441
chr15:99125839-99147438	Prpf40b	NM_018786	142379827	0.30729	1.69466	0.294374	1.97027
chr4:116667952-116677882	Hectd3	NM_175244	47271517	26.2136	3.77719	30.4496	4.23551
chr8:72404756-72417874	Cilp2	NM_026818	168480099	0.0835976	0.476951	0.0581663	0.522936
chr2:139502718-139584317	LOC100043792	XM_001481030	149250172	0	4.06381	0.0965155	3.1019
chr2:69877182-70266290	Myo3b	NM_177376	198442842	0.683993	0.0800958	1.05576	0.158124
chr2:12998635-13192905	Rsu1	NM_009105	118130544	51.142	5.53952	48.9325	6.85249
chr6:58546665-58642445	Abcg2	NM_011920	110815847	1.22428	0.178202	1.38699	0.206943
chr19:7349885-7416334	Mark2	NM_001080390	122937356	27.5878	2.53568	25.3954	3.13306
chr14:56824099-56830244	Gzmf	NM_010374	116325973	8.48425	17.3599	3.09325	21.2737
chr1:87379222-87423759	LOC100039794	XM_001473524	309271609	4.74887	0.459571	4.43296	0.661757
chr1:158738252-158870326	Ralgps2	NM_023884	229577165	0.999271	0.0213599	0.877238	0.121544
chr19:57527417-57563418	Trub1	NM_028115	268607502	2.76755	18.7784	2.40648	19.2028
chr11:59476033-59589724	AA536749	NM_201245	226874920	28.4983	6.65107	41.194	5.03667
chr1:33802328-33814595	Bag2	NM_145392	92110031	3.19274	18.2097	2.38122	16.7117
chr7:150743132-150785961	Cars	NM_013742	357588500	4.96698	43.2335	6.03201	43.1974
chr16:91485493-91507682	Ifnar1	NM_010508	160358842	76.9078	10.3844	87.0546	11.8412
chr3:134970710-135005498	C80638	NM_178877	254826799	0.387043	1.91939	0.174482	1.31816
chr6:118411967-118429291	Zfp9	NM_011763	123700905	0.0407197	0.28201	0.0688379	0.483963
chr9:122860198-122927851	Kif15	NM_010620	39930324	8.79884	1.77785	10.5259	1.48619
chr1:7079230-7163709	Pcmtd1	NM_183028	145699128	14.4964	1.50516	13.504	1.90439
chr8:114150170-114154222	Ldhd	NM_027570	34328378	0.375078	0	0.634081	0.0469252
chr10:127186657-127188854	Admr	NM_007412	117606338	1.26903	0.156247	0.858136	0.0635064
chr16:93608081-93610594	Cbr1	NM_007620	113680351	33.5259	5.37219	36.4246	5.17569
chr9:70255495-70269361	Ccnb2	NM_007630	86198317	68.895	10.0112	75.8867	10.6857
chr16:35832963-35871586	Parp14	NM_001039530	166197699	24.1494	2.67451	23.9237	3.34376
chr4:125735808-125766578	1810007P19Rik	NM_172701	124244065	0.737955	0.179322	0.892905	0.0971772
chr13:95746302-95793269	Wdr41	NM_172590	123702000	3.78477	0.651735	3.11412	0.46357
chr14:63456514-63575340	Wdfy2	NM_175546	254540213	4.63481	1.01323	5.9477	0.889544
chr2:120289608-120330235	Capn3	NM_007601	295317369	0.903091	0.0514773	0.655917	0.0209229
chr2:30450563-30464465	Cstad	NM_030137	115292434	6.16082	0.284451	2.41629	0.0770766
chr12:105385116-105392082	Serpina3c	NM_008458	118130776	0.259604	1.09928	0.230089	1.64328
chr3:95086865-95111054	4930504E06Rik	NM_133858	300863101	14.4263	2.49441	16.2895	2.31458
chr10:115854923-115910579	Kcnmb4	NM_021452	10946833	1.9813	0.145204	1.85018	0.236073
chr7:148134860-148136138	Ifitm5	NM_053088	110625835	2.3919	1.03534	2.9316	0.374057
chr6:8580526-8728095	Ica1	NM_010492	145386532	0.867597	0.0785447	1.10434	0.159622
chr8:87435751-87461252	Mast1	NM_019945	125628633	3.60933	0.320949	4.16542	0.602074
chr11:21472283-21798689	AV249152	NM_145425	142385577	0.608241	0.0520058	0.731201	0.105689
chrX:99261889-99266535	Rgag4	NM_183318	257467666	2.07862	0.262219	2.4425	0.362367
chr5:114894314-114910600	Mvk	NM_023556	31980640	7.22043	1.15922	8.36004	1.23477
chrX:165233030-165742367	Arhgap6	NM_178754	118130616	0.158034	0.471237	0.14075	0.988562
chr4:137772576-137799075	Hp1bp3	NM_010470	171543868	142.149	19.4925	162.066	21.658
chr17:24292799-24300700	Amdhd2	NM_172935	146198690	34.7173	4.62206	38.4637	5.48561
chr8:72744090-72787004	Armc6	NM_133972	113199754	3.1057	27.5443	3.55267	27.467
chr7:134251283-134265543	Qprt	NM_133686	19526851	6.69956	1.58178	6.58956	1.00009
chr5:148690016-148706378	Slc46a3	NM_027872	141802503	5.39195	0.814989	5.93069	0.87524
chr14:63991673-64036024	Blk	NM_007549	31982489	0.199892	0.179457	1.0363	0.14588
chr7:133610507-133618644	Sh2b1	NM_011363	125347323	46.889	8.94125	38.1511	4.77008
chr7:50814175-50830831	BC043301	NM_001008549	163644259	3.9149	0.39318	3.27214	0.489076
chr8:108117850-108206822	2310066E14Rik	NM_001081241	145301545	17.6118	1.9571	16.8424	2.40362
chr12:117639852-117702004	Ncapg2	NM_133762	91208438	3.61848	0.755358	4.1864	0.604545
chr7:117365274-117427020	Swap70	NM_009302	228008362	34.5194	6.35913	35.997	5.11914
chr6:86315676-86320052	2010309E21Rik	NM_025591	31981258	5.01741	24.8789	3.19818	22.17
chr11:16951936-16979375	1500041B16Rik	NM_029861	141802989	13.8223	2.00524	12.0666	1.7718
chr13:120276067-120284312	EG633640	NM_001039244	295054227	1.70238	9.9586	1.68227	11.5781
chr11:57934791-57981975	Gemin5	NM_172558	262263296	6.23102	42.578	6.69979	47.7703
chr17:34077667-34086640	Wdr46	NM_020603	31982691	14.2812	87.7386	12.763	90.2518
chr11:55017871-55047406	Slc36a1	NM_153139	145207964	24.3286	3.52024	35.1805	5.04685
chr1:67047090-67085439	Lancl1	NM_021295	300795899	9.6787	1.61849	10.5976	1.52524
chr4:101927543-102279867	Pde4b	NM_019840	112181197	13.8939	1.76096	13.1164	1.88592
chr4:32891009-33037801	Ankrd6	NM_001012451	60218881	0.163172	1.14003	0.144839	0.949185
chr8:108292207-108351250	Ranbp10	NM_145824	117676379	41.8464	7.74799	52.7236	7.38361
chr8:97605100-97666440	Katnb1	NM_028805	84095200	15.5058	3.41689	19.7313	2.83637
chr15:79746236-79763076	Cbx7	NM_144811	115270984	64.1012	9.39768	75.5607	10.7021
chr7:113740256-113788159	Gm1966	XM_001478597	149257695	16.6554	1.52222	17.317	2.20556
chr4:134676559-134733905	Runx3	NM_019732	84579890	129.536	15.0997	142.825	19.2977
chr5:31754862-31784122	Zfp512	NM_172993	254553391	24.7583	3.60701	30.3478	4.367
chr12:92876981-93024876	Ston2	NM_175367	209976989	0.382133	0.056011	0.615246	0.0910626
chr7:4691789-4699089	Suv420h2	NM_146177	169234794	33.9126	4.85373	38.7029	5.57741
chr12:17697619-17798732	Hpcal1	NM_016677	158508615	67.8613	8.55161	67.344	9.70043
chrX:92834535-92853771	AK129302	NM_001003916	51491857	0.545936	0.12003	0.738337	0.0243931
chr2:31293581-31316235	BC034076	NM_177649	155969674	1.10689	0.262084	1.38184	0.213048
chr13:12767881-12772704	EG238507	XM_138433	149263872	9.33273	1.47949	11.6489	1.796
chr17:35165549-35183567	Msh5	NM_013600	226246612	0.84638	0.217101	1.3736	0.211777
chr1:64835694-65003398	9430067K14Rik	NM_001039493	87162467	4.03011	0.487835	4.13374	0.600505
chr11:105946215-106016760	Map3k3	NM_011947	146134424	34.0605	4.64733	39.8001	5.73074
chr1:152208440-152297059	BC003331	NM_001077237	116805316	5.03977	0.00222153	0.527241	4.19928
chr2:181092537-181115498	Zgpat	NM_001048148	114326527	41.2413	7.22857	51.9821	6.65861
chr17:35970864-35975177	Tubb5	NM_011655	226958566	620.532	95.8806	709.243	85.5055
chr15:79178107-79189506	Maff	NM_010755	118130100	2.41704	9.37271	1.50624	10.0797
chr4:131477685-131628012	LOC666480	XM_990133	94372617	2.92257	0	4.17163	0.203224
chr11:73012983-73038008	Carkl	NM_029031	124286807	5.02083	0.610044	4.62614	0.697938
chr16:44240292-44332951	Sidt1	NM_198034	226874929	20.0093	2.83486	24.3929	3.53271
chr10:127707631-127729905	Stat2	NM_019963	9910571	17.8636	3.39146	19.8476	2.8812
chr1:167579075-167638225	Rcsd1	NM_178593	84781799	88.5802	8.57066	102.93	14.6246
chr1:174126859-174136912	Pea15a	NM_011063	86439980	58.4503	6.81337	55.2132	7.99554
chr19:3708332-3717881	1810055G02Rik	NM_028077	141803062	2.74982	29.555	3.71892	25.4916
chr8:74092825-74110607	Slc27a1	NM_011977	118129963	6.8043	1.41575	9.18256	1.3518
chr6:39285983-39327643	Slc37a3	NM_028123	267844820	12.5376	1.35251	11.3701	1.6675
chrX:149672587-149830677	Klf8	NM_173780	146198805	2.17096	0.314948	2.56304	0.389596
chr14:47502641-47721877	Samd4	NM_028966	254939672	0	0.272236	0.0899163	0.83005
chr5:135845829-135870380	Nsun5	NM_145414	154146244	7.4711	38.8854	5.86881	40.2678
chr1:137198111-137210314	Timm17a	NM_011590	142345310	13.882	94.1846	13.4717	92.5379
chrX:13094205-13423667	Gpr34	NM_011823	154091029	17.9597	0.987163	11.1841	1.66224
chr2:120181047-120286602	Ganc	NM_172672	124487338	6.89928	0.787064	7.33044	0.994402
chr2:93872853-93998066	Hsd17b12	NM_019657	146134927	9.66907	50.6239	7.72713	53.0463
chr15:76199327-76201858	Brp16	NM_021555	225903449	6.37467	31.3947	4.59801	31.4489
chr2:57088637-57220023	Gpd2	NM_010274	224922802	5.65723	28.2116	4.53075	31.0388
chr6:136855907-136870701	Erp27	NM_026983	142352104	1.71505	0.310533	2.11482	0.315539
chr3:101962118-102008531	Vangl1	NM_177545	260099696	0.603638	0.142926	0.879174	0.116184
chr14:68364402-68367348	Gnrh1	NM_008145	158517802	11.6469	5.2281	18.3767	2.42852
chrX:20937990-20941748	EG331392	NM_198633	262050576	2.01322	14.9317	2.23042	15.0586
chr19:40734283-40816092	Entpd1	NM_009848	110665730	8.92672	0.875081	9.02253	1.32786
chr10:126662754-126700136	Kif5a	NM_008447	294979212	1.26701	0.111329	1.64071	0.220172
chr3:96836338-96857557	Gja5	NM_008121	46575906	1.01587	0.160355	1.16252	0.179234
chr11:107027973-107050574	Nol11	NM_133702	238550123	5.30961	27.3689	4.49254	30.6934
chr4:106851296-106873592	Tmem59	NM_029565	227330570	83.3688	12.9775	82.447	12.0777
chr19:11611338-11632956	Ms4a4d	NM_025658	142374560	0.900253	0.046184	0.960688	0.0750858
chr7:149657747-149680773	Lsp1	NM_019391	133893277	664.069	51.4675	663.793	73.2973
chr6:113187886-113231196	Mtmr14	NM_026849	163937862	20.8467	3.3388	23.3113	3.43504
chr16:91615970-91619238	ORF28	NM_138664	153267501	1.07677	0	0.819137	0.0280649
chr1:193801269-193809795	3322402L07Rik	NM_023727	295444862	1.60307	0	1.21952	0.0417827
chr4:43970573-43991990	Glipr2	NM_027450	118130367	116.604	26.7486	128.18	18.511
chr2:148520392-148558156	Napb	NM_019632	146134982	0.715763	0.0500719	0.806679	0.12211
chr4:107907003-107973693	Zyg11b	NM_001033634	186287293	23.7937	3.84257	27.0133	3.96986
chr11:119925748-119948132	Azi1	NM_009734	294345408	2.70025	0.519472	2.6324	0.408202
chr5:35292099-35376244	Rgs12	NM_173402	254553472	1.91301	0.320982	3.03461	0.45887
chr9:108481156-108499931	4933406E20Rik	NM_028944	133892569	4.52142	0.507399	4.52246	0.707081
chr11:22799727-22882284	Zrsr1	NM_011663	335334932	13.1167	2.54578	13.0593	1.93962
chr1:174560899-174563105	Dusp23	NM_026725	128485684	5.36121	1.53508	6.49185	1.01389
chr17:35035443-35050992	Ehmt2	NM_147151	22219431	74.4883	9.77484	88.7854	12.0303
chrX:136145158-136207674	Rnf128	NM_023270	283484003	1.96918	0.505105	2.36053	0.373272
chr1:43502595-43627359	Nck2	NM_010879	190610035	11.7019	1.54247	14.1118	2.10197
chr1:39608145-39634250	Rnf149	NM_001033135	224809378	14.6149	121.578	15.5525	107.443
chr1:75177438-75195962	Atg9a	NM_001003917	148747447	25.4137	4.30575	30.894	4.27365
chr2:103561415-103601407	Nat10	NM_153126	118130147	11.9152	76.1102	12.5272	87.5614
chr9:106350991-106355247	Abhd14b	NM_029631	171460959	44.7179	5.73519	44.3338	6.5952
chr6:28165575-28168902	6530409C15Rik	XM_994638	309268413	1.82303	0.637659	2.61493	0.414682
chrX:72391395-72409089	EG667190	XR_002058	94407543	3.32859	20.5701	2.69185	17.4298
chrX:104284673-104300309	P2ry10	NM_172435	142347647	49.9629	6.63728	38.4671	5.72024
chr8:113557866-113581501	Exosc6	NM_028274	195546958	11.202	62.7458	8.16751	60.5733
chr3:142159897-142185308	Gbp5	NM_153564	91064875	6.20496	0.661447	6.62984	1.00817
chr7:73205454-73219470	Snrpa1	NM_021336	228480231	15.3014	71.2225	12.8707	86.1447
chr9:58066348-58097593	Pml	NM_178087	160333281	63.0486	8.74064	65.4487	9.57725
chr8:108583502-108654437	Nfatc3	NM_010901	113199768	89.9397	13.2425	92.8836	13.0303
chr4:134453763-134470831	Tmem50a	NM_027935	62990167	169.094	23.279	146.375	21.8388
chr15:100504855-100518349	Ela1	NM_033612	165932340	2.10666	0.324222	2.73513	0.421695
chr4:154783366-154817219	2010015L04Rik	NM_177674	260436909	0.881454	0.06359	0.894075	0.137846
chr5:34981184-35002797	Nol14	NM_029278	114158700	15.7809	92.0214	14.1737	96.783
chr2:32631340-32639925	Ptrh1	NM_178595	141802363	2.4172	22.1699	2.70659	17.3182
chr19:4125959-4132307	Tmem134	NM_025889	118403318	33.4128	4.75444	25.9538	0.0237779
chr18:61889915-61946316	Afap1l1	NM_178928	118130646	1.20641	0.200233	1.19969	0.192364
chr13:40955500-41056261	Gcnt2	NM_133219	39995103	9.17741	1.22015	8.24086	1.16867
chr11:4118253-4122412	2410008K03Rik	NM_028022	58037268	9.50959	0.952612	9.51258	1.47836
chr3:36472067-36512311	Bbs7	NM_027810	170650592	0.601242	0.0974033	0.556355	0.0197947
chr4:137418211-137521144	Ece1	NM_199307	255003772	14.7143	115.19	15.043	106.136
chr13:99612035-99696339	Tnpo1	NM_178716	115385967	9.56218	2.48177	9.13326	1.23176
chr5:68009378-68238670	Atp8a1	NM_009727	84781809	3.62884	0.749426	4.9336	0.746702
chr4:140542842-140563245	Atp13a2	NM_029097	256985105	9.191	2.33129	12.707	1.92071
chr19:5728086-5729648	Mtvr2	NM_181452	255958159	97.6231	18.1567	109.774	16.5275
chr6:121195973-121220935	Usp18	NM_011909	188035916	1.04703	0.153468	1.01145	0.155943
chr16:78360104-78377030	Btg3	NM_009770	118130269	7.14696	38.5463	6.12734	40.5149
chr17:66316840-66427308	5430411C19Rik	XM_001480495	149268787	1.20108	0.497672	1.68684	0.231175
chr6:134559227-134582506	Mansc1	NM_026345	281427212	0.767382	0.0268415	0.636848	0.0872777
chr11:93720556-93747080	Utp18	NM_001013375	61656179	8.44875	49.4014	6.49897	43.1643
chr6:83087082-83102570	Rtkn	NM_009106	209977091	0.881666	0.097444	1.37006	0.217833
chr9:107904978-107951113	Ihpk1	NM_013785	40254567	70.2674	12.1098	76.4362	11.1828
chr12:89157703-89158525	LOC100039076	XM_001472109	309272827	0.55764	3.02688	0.497362	3.41578
chr2:119063095-119075250	Spint1	NM_016907	133778981	0.182652	2.8673	0.222321	1.43963
chr16:22381385-22439643	Etv5	NM_023794	24528549	0.648419	1.07848	0.113153	0.732717
chr2:126454648-126501223	Gabpb1	NM_010249	6753933	2.88554	19.5487	2.72185	20.6498
chr17:24873586-24879723	Sepx1	NM_013759	110832840	48.8522	9.03587	45.9187	6.99877
chr4:155610072-155610501	LOC100042378	XM_001478077	149253345	31.1581	270.245	30.7114	200.852
chr6:28430347-28838832	Lrrc4	NM_138682	124339784	0.132841	1.12446	0.164686	1.03871
chr11:102057060-102091486	Hdac5	NM_001077696	118136294	0.841724	0.0239052	0.851987	0.0254995
chr9:109735307-109745475	Nme6	NM_018757	9055289	2.30133	16.7884	2.24136	14.1654
chr8:119445639-119465403	2610510J17Rik	NM_028131	146141174	6.04522	1.93519	8.50274	1.3311
chr4:106406519-106472371	BC026682	NM_146149	22165387	0.297534	0	1.99542	0.228783
chr11:101023992-101032616	Plekhh3	NM_146030	118130249	2.45658	0.290828	2.40961	0.388394
chr7:86278653-86293946	Mfge8	NM_008594	113865978	39.9065	2.12274	39.9763	6.07976
chr8:3155668-3279176	Insr	NM_010568	157057177	3.28459	0.675972	3.66737	0.573388
chr11:86922762-86936476	1110001A07Rik	NM_025377	146134983	12.5253	1.71194	12.7716	1.99699
chr12:105501353-105506848	EG628900	XM_893705	309272868	5.06892	14.7612	2.55717	16.4173
chr3:33699116-33743232	Ttc14	NM_027619	114687674	0.926454	2.09572	0.269015	2.01646
chr11:53333301-53357598	Sept8	NM_033144	356640206	0.503503	0.120244	0.622248	0.0977465
chr3:130936341-130974955	Hadh	NM_008212	142347244	33.8764	5.5669	33.4674	5.1183
chr1:183745465-183772463	Lbr	NM_133815	229608894	53.2199	9.02337	60.7179	9.1507
chr4:46188110-46209183	Xpa	NM_011728	239937474	51.0599	8.23853	46.1525	7.08346
chr10:127994821-128002990	Pa2g4	NM_011119	142383894	56.2003	361.447	52.7684	385.054
chr11:50039134-50048152	Mgat4b	NM_145926	253683469	17.6513	3.27728	22.5535	3.46653
chr16:56075521-56190124	Senp7	NM_025483	51593108	2.64607	3.99594e-05	3.06286	0.428179
chr17:50837845-50839239	EG654432	NR_002700	84781715	8.45135	48.9953	8.1641	53.3825
chr6:48791520-48797047	Tmem176a	NM_025326	148298741	10.6379	1.70688	10.3464	1.61405
chr5:24098439-24107820	Smarcd3	NM_025891	77404372	2.88421	0.956658	2.85825	0.466599
chr10:51210780-51216419	Lilrb4	NM_013532	118129909	79.3494	627.882	85.4476	613.761
chr17:37182910-37211250	Gabbr1	NM_019439	131888528	53.9596	6.62352	58.8456	8.82266
chr9:122084996-122203492	Tmem16k	NM_133979	141802585	18.8285	2.64981	22.922	3.51758
chr7:57033727-57113635	Prmt3	NM_133740	142347894	6.77006	42.4144	5.85091	38.2177
chr4:136182690-136194202	BC029684	XM_205950	309268217	0.639868	0.105512	0.741749	0.0857705
chr14:55525577-55531915	Slc22a17	NM_021551	270341383	0.411566	0	0.607213	0.0702138
chr17:47832155-47841235	Frs3	NM_144939	118130081	0.509301	0.0301474	0.635808	0.0735203
chrX:45499703-45514740	1200013B08Rik	NM_028773	142379896	281.473	39.973	332.754	46.4541
chrX:71516195-71518465	Snora70	NR_002899	86604685	62.3033	460.315	59.0028	389.752
chr7:13512764-13516421	2310014L17Rik	NM_029809	270483767	0.149597	0.997683	0.185459	1.15414
chr4:124707281-124742901	Gnl2	NM_145552	240120092	22.5677	119.744	19.5965	131.221
chr13:49777512-49829626	Iars	NM_172015	254553371	14.6531	89.9692	13.5185	92.0586
chr10:121024435-121063372	Xpot	NM_001081056	124486685	6.56792	41.8189	6.14586	40.8611
chr1:158682410-158724518	LOC433368	XM_001472239	309267475	6.20994	1.00234	7.32811	1.20261
chr1:23373262-23390014	Ogfrl1	NM_001081079	124487292	4.66496	0.803304	4.51116	0.704021
chr11:3991483-3995434	1700020C11Rik	NM_026443	142362099	1.07842	2.78248	0.643449	3.92852
chr11:69212009-69227177	Jmjd3	NM_001017426	62945393	6.93138	63.9064	8.77375	59.5176
chr5:138714887-138721165	Gpc2	NM_172412	144226221	1.17963	0.20172	1.61751	0.266465
chr1:95206013-95234151	Pask	NM_080850	194328774	1.02627	0.313386	1.43201	0.234371
chr14:76815627-76907568	Tsc22d1	NM_009366	295293203	3.1509	0.0623018	1.3811	0.188863
chr7:97497208-97558949	Sytl2	NM_001040087	91718892	1.02445	0.204985	0.979459	0.0806185
chr19:5038825-5041134	B3gnt1	NM_175383	92110030	7.39539	1.81218	8.6607	1.36974
chr1:74331607-74400266	Pnkd	NM_019999	87239998	1.31225	4.75137	0.999732	6.30141
chr6:48688344-48693794	Gimap1	NM_008376	56549084	190.364	0.00536845	110.224	15.0025
chr16:18239906-18248795	Ranbp1	NM_011239	153792000	58.8836	364.124	46.4783	307.666
chr1:44176851-44201615	Bivm	NM_144558	169790931	1.91062	0.455078	1.72265	0.284563
chr7:19572872-19574311	Nanos2	NM_194064	154090994	0.489843	0.141353	0.910905	0.076604
chr7:52424927-52431509	Slc17a7	NM_182993	218156281	0.811327	0.13874	0.853424	0.131578
chr7:52785362-52809599	Plekha4	NM_148927	158187512	0.956973	0.0950202	0.876739	0.135173
chr3:87600983-87620023	Insrr	NM_011832	160333072	0.173913	1.52079	0.19244	1.16702
chr16:17139156-17148936	Ccdc116	NM_029779	257196214	1.27847	8.54935	1.26383	8.71795
chr17:24359493-24388292	Ccnf	NM_007634	148540011	14.3345	2.91501	20.0267	3.1101
chr11:5701646-5703736	Pgam2	NM_018870	226423878	13.0277	1.19565	14.7095	2.39247
chr7:20341486-20355881	Bcam	NM_020486	119226187	0.824233	0.132138	1.20761	0.193346
chr16:56075521-56190124	Senp7	NM_001003971	51593104	7.09067	1.00277	5.81391	0.845218
chr5:137960365-137966932	Perq1	NM_031408	154091041	34.5211	6.06544	41.5198	6.43483
chrX:34427534-34442894	Nkrf	NM_029891	78191783	1.72878	9.63538	1.58653	10.1345
chr8:47082261-47085204	Ankrd37	NM_001039562	88319965	2.9142	13.206	2.11659	12.9632
chr13:68699656-68721112	LOC100042233	XM_001477772	149264302	0.549845	3.16668	0.200762	3.1563
chr11:117710550-117717057	Birc5	NM_001012273	59859889	3.26324	0.480677	4.85247	0.701841
chr12:105474451-105480144	Serpina3g	NM_009251	86476055	85.2818	243.967	41.7234	284.853
chr5:115572574-115584984	AA407659	NM_175352	146198546	94.7315	14.4102	97.6876	14.7148
chr2:113671648-113688818	LOC100043526	XM_001480156	149250025	14.0133	5.13039	27.6395	3.93857
chr11:54971993-54998579	Slc36a2	NM_153170	238624177	1.27069	0.133789	1.43984	0.236849
chr2:121184376-121206676	Ckmt1	NM_009897	118129846	0.38224	0	1.07083	0.17079
chr12:105452842-105459333	Serpina3f	NM_001033335	269973936	8.80039	24.8908	4.64421	29.7307
chr13:12531690-12553724	Lgals8	NM_018886	312261228	32.6629	4.85049	32.5141	4.80137
chr5:120984165-121038622	Tpcn1	NM_145853	40254191	23.672	3.89219	30.3793	4.72996
chr17:13109330-13133262	Acat3	NM_153151	112181180	3.42508	0.381739	3.61859	0.546403
chr3:152058973-152331104	Zzz3	NM_198416	124053446	4.01418	0.497844	2.52126	0.34187
chr13:55701471-55711315	B4galt7	NM_146045	22122526	71.0112	11.2048	78.0716	12.2011
chr3:88239880-88259601	Sema4a	NM_013658	254553351	113.158	9.266	131.811	19.7804
chr2:29952802-29981849	LOC100041114	XM_001477522	149249267	1.8594	0.30672	1.43609	0.221966
chr8:82207340-82235639	Abce1	NM_015751	114205430	16.6074	96.2345	12.96	85.4956
chr7:63233853-63274943	Nipa1	NM_153578	118130095	0.40508	0.103899	0.913157	0.112597
chr15:78858641-78860934	H1f0	NM_008197	85838505	98.1813	16.8885	88.8484	13.7966
chr13:43290887-43399541	Gfod1	NM_001033399	158508705	10.667	71.3473	11.1728	75.5935
chr6:8459595-8547548	Glcci1	NM_133236	134031971	11.6056	1.4658	12.3006	1.9333
chr7:135206153-135262005	Itgam	NM_008401	132626294	15.4555	2.12478	16.1187	2.29952
chr14:45608265-45622825	Ptger2	NM_008964	225543128	7.83574	54.5812	7.96914	50.9566
chr3:79395310-79407572	Ppid	NM_026352	118129817	13.7625	48.8235	10.9351	69.7829
chr14:56357856-56364429	Dhrs1	NM_026819	255958242	33.8498	4.60545	39.3389	6.19935
chr17:46787286-46801313	Cul7	NM_025611	58761521	4.23559	0.875029	4.19052	0.666827
chr12:112398060-112505359	Traf3	NM_001048206	114842402	5.82507	7.06678	1.1578	8.23623
chr9:123698627-123760687	Fyco1	NM_148925	159131875	27.2477	3.27376	27.7082	4.29934
chr8:4735979-4779534	Shcbp1	NM_011369	141803091	5.92493	1.26253	6.01358	0.981794
chr16:11193129-11203385	Rsl1d1	NM_025546	142385918	43.6265	193.275	34.1621	226.047
chr6:48543881-48549081	Repin1	NM_001079902	120953023	2.1445	8.74869	1.44266	9.90858
chr5:138070410-138081730	Lrch4	NM_146164	274325443	97.2649	16.417	109.881	17.0122
chr7:111557538-111613707	Trim30	NM_009099	125347378	18.2207	2.72104	18.0644	2.85777
chr1:156975007-156993910	Mr1	NM_008209	145966866	8.92819	1.49027	7.5245	1.21144
chr6:15670711-15752165	Mdfic	NM_175088	178557740	11.389	68.7005	9.52201	61.0929
chr3:40754552-40781715	Larp2	NM_001040399	94536724	6.45028	40.6886	5.91768	37.3626
chr11:74989444-75003985	Dph1	NM_144491	118026918	5.77534	36.5927	5.26067	36.8704
chrX:45766415-45777533	Elf4	NM_019680	225543335	67.6949	11.7953	81.338	12.5629
chr12:16543441-16596576	Lpin1	NM_172950	194353983	9.46238	1.5785	11.2064	1.77901
chr12:114047185-114054456	BC022687	NM_145450	142351874	1.81262	0.748451	1.82363	0.304207
chr9:65478388-65508325	Rbpms2	NM_028030	118130420	0	0.997037	0.0583929	0.675214
chr3:88101056-88125688	Cct3	NM_009836	6753319	36.0318	214.046	32.6522	215.109
chr1:58468843-58480932	Clk1	NM_009905	111038131	71.9412	12.8711	57.2268	8.11219
chr11:117710550-117717057	Birc5	NM_009689	59859886	70.6954	9.8804	85.3924	12.3333
chr5:24777611-25004601	Mll3	NM_001081383	124487062	16.7837	2.52418	19.541	3.00489
chr11:101350077-101410434	Brca1	NM_009764	161016834	2.65831	0.492807	3.48077	0.559331
chr14:47773569-47809077	Gch1	NM_008102	118130997	4.64036	32.092	4.49695	28.3062
chr1:136662519-136852517	Ppp1r12b	NM_001081307	124486802	2.57995	0.25809	2.70412	0.45188
chr15:78876028-78881606	LOC100042603	XM_001479325	149266739	4.99263	0.142293	2.87592	0.347009
chr7:17568479-17569557	LOC100042835	XM_001478913	149256288	7.4373	1.13132	7.71923	1.29832
chr19:47969085-47993789	BC063749	NM_001001738	111185915	10.6227	2.07629	12.585	2.00677
chr7:112629129-112630711	Prkcdbp	NM_028444	22324937	0.459708	5.23554	0.248688	1.72539
chr11:51398304-51420383	Hnrpab	NM_010448	114326506	79.7814	618.488	75.1453	586.396
chr11:51433274-51449398	Nola2	NM_026631	146141172	58.3134	430.923	52.3553	337.997
chr18:46757357-46769862	Eif1a	NM_010120	158631224	9.46651	59.0307	8.76709	55.4797
chr3:20115521-20142076	Cpa3	NM_007753	292781752	3.23736	0.141011	2.80871	0.476147
chr19:4100621-4113961	Pitpnm1	NM_008851	145966873	95.6744	16.9951	121.985	18.2811
chr1:71076940-71149492	Bard1	NM_007525	169234730	2.95199	0.814816	2.60371	0.441575
chr11:6157547-6167732	Ddx56	NM_026538	133893145	6.06256	30.0313	5.42738	34.1006
chr17:32673573-32688742	Cyp4f16	NM_024442	13277361	5.09227	0.781476	5.37894	0.893587
chr5:34916460-34974957	Add1	NM_013457	156255169	59.5049	8.56958	69.1773	9.59725
chr17:47506145-47515628	Mrps10	NM_183086	226246597	6.07036	26.6837	4.49847	27.8292
chr11:64792598-64976463	Elac2	NM_023479	257153444	13.1536	77.4468	12.5872	79.9222
chr8:34344844-34495974	Wrn	NM_011721	170763501	11.0692	1.76038	10.7953	1.73106
chr2:130533566-130665846	4930402H24Rik	NM_029432	33695156	5.18086	0.823601	6.21352	1.00266
chr19:15979621-15999515	Psat1	NM_177420	329299027	18.8635	127.044	17.1937	109.001
chr6:136467371-136555900	Atf7ip	NM_019426	34328231	26.6452	4.35136	30.1284	4.8185
chr17:33517123-33531582	Zfp101	NM_009542	119120796	1.9163	0.312134	1.75141	0.29968
chr2:139945616-139996294	Esf1	NM_001081090	124487343	5.91045	31.1432	4.78322	29.8301
chr10:26492317-26638454	Arhgap18	NM_176837	118130381	24.3082	3.54997	22.2567	3.57946
chr7:88492328-88599562	Cpeb1	NM_007755	357430800	0.031421	0.628654	0.0212473	0.530687
chr15:31206202-31206815	EG625796	XM_890363	309270520	1.29892	7.05205	0.873146	5.50043
chr1:173562533-173583168	Slamf7	NM_144539	158508723	27.6797	81.9124	15.7877	102.747
chr13:118009438-118062905	Emb	NM_010330	226437628	194.655	20.9547	194.436	29.9428
chr7:25682529-25687216	Cd79a	NM_007655	142386539	2.76093	0.416339	1.41178	0.213218
chr7:104520137-104540665	Alg8	NM_199035	188528711	3.2244	22.3964	3.55747	22.0277
chr9:107982781-107987329	Mst1	NM_008243	254675204	2.59851	0.457051	2.98715	0.510862
chr12:117316263-117383841	Vipr2	NM_009511	237513002	0.613444	0	0.530046	0.0213185
chr18:62337469-62339613	Adrb2	NM_007420	34328091	3.24637	0.450114	3.13793	0.536649
chr8:86479592-86494094	Asf1b	NM_024184	118130257	21.5232	2.71174	26.8723	4.34092
chr1:78654448-78703562	Utp14b	NM_001001981	209977085	0.214362	0.650146	0.0845573	0.542612
chr8:93594007-93659395	Rbl2	NM_011250	170932487	50.4203	6.33636	53.0198	7.33394
chr11:85166715-85639553	Bcas3	NM_138681	262231841	18.9243	3.37906	19.248	3.10936
chr3:52072295-52153460	Foxo1	NM_019739	239985491	41.0992	7.07726	46.8595	7.44106
chr14:21554096-21613310	Camk2g	NM_001039138	85362741	38.1484	7.48783	42.6344	6.09913
chr15:78427476-78452449	Pscd4	NM_028195	89337279	152.704	24.8476	158.758	24.4981
chr4:149353589-149383132	H6pd	NM_173371	142382659	30.223	5.86886	32.5686	5.23012
chr3:41546585-41560074	D3Ertd751e	NM_028667	153281115	2.67157	0.541004	2.66228	0.439782
chr1:63777224-63799959	Fastkd2	NM_172422	183396788	1.90766	11.1174	1.61678	9.92836
chr2:30851561-30879106	Usp20	NM_028846	294997238	14.5497	2.5274	15.9436	2.58055
chr13:49748718-49774384	Nol8	NM_001081350	124486812	6.61589	32.4211	5.24683	32.6156
chr18:67247989-67405484	Gnal	NM_010307	124517707	2.91522	0.456353	2.32182	0.365666
chr2:128891724-128919485	Ttl	NM_027192	255982564	2.50456	0.718654	4.53544	0.770073
chr17:26250261-26260199	Tmem8	NM_021793	270483857	16.3932	2.84102	17.7427	2.87593
chr15:79554500-79572960	Unc84b	NM_194342	329299033	157.578	25.4232	186.869	28.0106
chr16:20605544-20610817	Alg3	NM_145939	255003747	13.4626	80.0699	11.9112	73.6282
chr12:114146800-114167706	Jag2	NM_010588	146134328	1.29735	0.0605048	1.79444	0.307402
chr3:89038098-89049819	Trim46	NM_001039466	87080828	12.1197	2.41219	12.7601	1.92445
chr2:151822363-151834992	2310046K01Rik	NM_027172	258679444	18.6439	3.21821	20.7674	3.37494
chrX:34452239-34529452	Sept6	NM_019942	293597549	90.3621	14.1252	98.2696	15.7162
chr12:66233720-66273567	C79407	NM_172578	31044420	4.90231	0.99274	4.97922	0.819412
chr1:133534890-133572080	Ctse	NM_007799	166235885	20.6139	4.20165	24.026	3.91052
chr11:96874882-96886048	Sp6	NM_031183	254281240	0.836292	0.0735475	0.646299	0.104627
chr4:128867194-128925687	Yars	NM_134151	165377180	12.1291	75.2935	11.8245	73.7258
chr8:114234373-114267709	Bcar1	NM_009954	311771528	0.4636	1.64501	0.348325	2.01389
chr17:34282257-34288498	H2-DMb2	NM_010388	153792520	3.771	0.152717	1.69987	0.0931075
chr2:181316807-181333852	Samd10	NM_172676	34328388	14.4114	3.10269	16.7908	2.74692
chr1:6199938-6265656	4732440D04Rik	XR_001537	94362692	1.26431	0.425568	1.10739	0.182347
chr3:103819183-104023950	Magi3	NM_133853	226823244	1.9258	0.854962	1.61529	0.277999
chr10:79422896-79431991	Wdr18	NM_175450	141801725	10.8136	68.2636	10.3451	64.2522
chr4:151307839-151350793	Dnajc11	NM_172704	164565393	6.17983	34.2971	5.41707	33.3988
chr11:23641728-23670970	Rel	NM_009044	112181203	8.86954	43.2266	8.36238	51.5251
chr4:133216301-133228535	Pigv	NM_178698	225543174	11.6101	1.94221	11.0459	1.80617
chr7:109416337-109585374	Stim1	NM_009287	145966856	41.7823	7.30265	48.2568	7.81313
chr6:125165598-125172324	Vamp1	NM_009496	123702046	4.29509	1.04104	4.66331	0.699106
chrX:131505910-131543748	B930008K04Rik	NM_175446	111185886	2.1097	0.335277	1.73673	0.301235
chr7:16894986-16903683	Bbc3	NM_133234	254911068	88.0677	11.8656	71.7668	11.6849
chr17:7159845-7165505	Tagap1	NM_147155	148228284	23.7367	119.427	21.7903	135.997
chr15:76001405-76061808	Plec1	NM_011117	254675194	33.6148	5.78109	43.9083	5.99477
chr8:108508956-108520323	Dpep2	NM_176913	32880213	1.98537	0.26084	1.73547	0.302909
chr10:67038633-67049135	LOC100040081	XM_001474865	149260925	0.541886	3.33592	0.36643	4.06765
chr17:33692663-33744707	Myo1f	NM_053214	255069755	248.048	25.0658	260.426	38.1853
chr2:28048612-28086256	Olfm1	NM_019498	84370356	0.878949	8.02352	1.2996	8.44386
chr7:13063734-13080908	Zfp606	NM_001039951	160358839	2.70892	0.580587	2.49914	0.431043
chr15:10404533-10415692	Bxdc2	NM_026396	141802629	7.65891	32.9855	6.34851	38.8298
chr6:41555566-41570501	Ephb6	NM_007680	226437666	4.28557	0.740327	3.65202	0.615488
chr5:35003027-35097952	Gprk2l	NM_019497	124001567	2.09955	0.686804	2.46673	0.389696
chr11:69480440-69485817	Eif4a1	NM_144958	226823307	113.948	721.824	97.1308	672.056
chr16:31092498-31201324	Centb2	NM_030138	75677395	14.9236	2.24124	14.7304	2.41665
chr1:89516953-89617077	Inpp5d	NM_010566	158853998	61.1832	9.08393	72.9625	11.5691
chr17:43153503-43226137	Tnfrsf21	NM_178589	142365760	2.4768	12.7119	2.4674	14.9815
chr19:3896052-3905230	Tcirg1	NM_016921	268370147	71.9137	11.982	79.7701	12.9493
chr11:98308147-98316687	Grb7	NM_010346	116325997	4.41594	0.530959	4.6658	0.79849
chr9:108941140-108960280	Scotin	NM_026381	158508534	1805.1	143.765	1606.85	206.423
chr17:56551854-56615792	Ptprs	NM_011218	158711689	14.5638	111.616	18.9919	127.63
chr7:147362002-147362956	Olfr523	NM_146518	33239353	2.21653	0.15506	1.49884	0.0630239
chr12:85487081-85489376	Pnma1	NM_027438	148287012	0.325632	0.222737	0.538257	0.0226328
chr7:13000499-13007840	Zfp551	NM_001033820	162287257	0.497503	0.273455	0.841044	0.133375
chr5:35994681-36022431	Htra3	NM_001042615	110815866	0.713191	0.126955	0.672215	0.0943176
chr6:70794520-70855234	Eif2ak3	NM_010121	124001563	44.2239	8.3992	47.85	7.78733
chr15:76283425-76307699	Bop1	NM_013481	7304930	24.3095	136.968	22.6985	142.442
chr7:3303657-3331005	Prkcc	NM_011102	126215539	0.817492	0.0465981	1.28986	0.227707
chr9:67688202-67843441	Vps13c	NM_177184	122114536	6.48697	0.895442	6.68387	1.10441
chr14:58308498-58364960	Lats2	NM_015771	68448548	15.6773	3.05977	17.5899	2.905
chr16:91574752-91597925	Tmem50b	NM_030018	141802853	9.14737	3.20219	10.8247	1.80572
chr5:137950829-137958806	EG666372	XM_983418	94375721	38.5391	5.98699	41.1097	6.90408
chr6:50060284-50148582	Mpp6	NM_019939	257900519	5.38045	31.5522	4.80344	30.5378
chr8:26702131-26708461	LOC100042416	XM_001478167	149258565	4.19307	0.669297	3.54279	0.59526
chr7:26412642-26414509	B3gnt8	NM_146184	92087056	1.18444	0.175008	0.81138	0.113811
chr13:30841126-30858796	Irf4	NM_013674	7305518	15.6806	110.913	12.6715	79.7389
chr4:43888471-43957392	Reck	NM_016678	172072642	16.824	3.12757	18.7232	3.10466
chr15:80541742-80771516	Tnrc6b	NM_177124	159110981	6.78142	1.0466	8.47474	1.27881
chr3:96449506-96468442	Itga10	NM_001081053	124486691	0.56294	0.108298	0.719038	0.127162
chr10:74429975-74478622	Gnaz	NM_010311	118129988	1.25475	0.182672	1.55937	0.275775
chr9:5308873-5336717	Casp4	NM_007609	157951737	14.9898	66.8617	8.88047	53.5634
chr13:113450983-113523106	9130023D20Rik	NM_178746	295849287	10.3197	1.16661	9.37033	1.56393
chr12:8778201-8800494	Sdc1	NM_011519	133892957	0.584822	1.36752	0.264003	1.48767
chr17:36047329-36053314	Mrps18b	NM_025878	23956151	14.0656	80.2186	12.4611	75.1219
chr6:48783827-48790977	Tmem176b	NM_023056	255958187	12.3599	1.86175	12.6969	2.13852
chr14:27022840-27026511	LOC100039257	XM_001472657	309272938	59.1228	7.78475	52.3068	7.92735
chr14:34195194-34260343	LOC100040079	XM_001474049	149265375	15.7087	76.5336	13.6018	80.7346
chr7:13533939-13547131	1810019N24Rik	XM_001478400	149256158	0.765057	0.0905729	0.795909	0.0736266
chr14:26883224-26886941	LOC100039192	XM_001472492	309272929	56.9003	7.59384	50.3478	7.67065
chr9:107471493-107475109	Hyal2	NM_010489	45331201	3.63262	21.5136	3.51361	21.0264
chr13:59736356-59777145	Golph2	NM_001035122	93141216	49.7308	8.00908	51.38	7.54691
chr10:92671044-92811627	LOC100041854	XM_001477121	149261015	44.9581	8.19043	31.5624	5.27787
chr16:33955097-33967089	Umps	NM_009471	142374909	6.651	32.2727	5.73642	34.5711
chr15:78730215-78742482	Sh3bp1	NM_009164	85838508	99.1924	16.3025	120.669	19.8087
chr15:31154179-31204090	Dap	NM_146057	239915970	306.706	38.0549	274.043	44.083
chr10:75322097-75322995	Mif	NM_010798	118130170	222.72	1363.95	192.012	1212.77
chr15:103078647-103085847	Nfe2	NM_008685	40254625	1.70368	0.278093	1.81535	0.322945
chr2:32163990-32208824	Dnm1	NM_010065	116063569	0.232525	0.0162666	0.7433	0.132231
chr18:64659311-64676191	Nars	NM_027350	219275595	34.8823	231.685	31.903	203.348
chr19:5988544-6015151	Capn1	NM_007600	160333227	134.344	19.3539	143.821	22.9316
chr12:25336138-25347540	Klf11	NM_178357	254281270	1.64692	0.437174	2.30882	0.402034
chr7:3581586-3629155	Prpf31	NM_027328	228480235	16.5625	85.7546	14.1892	86.2396
chr8:18846278-18884413	Agpat5	NM_026792	127139102	2.63042	15.647	2.47045	14.7958
chr3:98117093-98143892	Phgdh	NM_016966	52353954	13.7561	108.941	14.2991	86.2762
chr12:112110831-112127324	2810452K22Rik	NM_026048	323462190	4.45727	38.742	5.02343	30.0594
chr10:7387313-7398676	Nup43	NM_145706	166295219	3.19161	14.0265	2.15821	12.5556
chr4:58978461-58999950	Ltb4dh	NM_025968	141801462	3.14544	0.398306	2.80009	0.498126
chr16:94533820-94538287	LOC100040857	XM_001475398	149268203	1.40056	0.663231	0.983499	0.168481
chr5:108561932-108661970	Ccdc18	NM_028481	58037312	1.47797	0.183018	1.50488	0.265669
chr12:105644917-105652539	Serpina3n	NM_009252	130503300	1.37861	2.95054	0.798171	4.54685
chr19:7016344-7026383	Bad	NM_007522	133892666	18.6021	3.49707	18.1924	3.07018
chr13:55546821-55562287	Gprk6	NM_011938	163310711	31.5302	7.53436	42.9929	6.45962
chr11:70797592-70817934	Dhx33	NM_178367	109637749	7.66737	39.9393	7.10848	43.2232
chr1:54702183-54983202	Ankrd44	NM_001081433	304376296	55.2839	5.12965	55.0452	8.91958
chrX:147481775-147531061	Tsr2	NM_175146	257196133	3.11151	14.3458	2.33988	13.9448
chr1:133763868-133769462	Rab7l1	NM_144875	229608950	20.5389	4.50714	20.7538	3.51729
chr9:65435011-65443769	Pif1	NM_172453	146149074	8.18584	1.72556	11.4241	1.92021
chr11:75113849-75161805	Rpa1	NM_026653	255982528	59.6261	8.09064	57.1071	9.51961
chr7:128100553-128125798	Cdr2	NM_007672	161484624	2.70329	14.7986	2.66101	15.7971
chr1:165709809-165847231	Kifap3	NM_010629	133893224	2.1663	0.204444	1.87947	0.332384
chr11:72832509-72855575	Camkk1	NM_018883	133922602	1.32516	0.42936	2.13803	0.378112
chr11:120667271-120685861	Fasn	NM_007988	93102408	16.346	99.88	16.1173	108.584
chr11:76024072-76031014	Gemin4	NM_177367	262331525	3.44615	17.1914	2.82854	16.7699
chr4:125825246-125827118	2610027C15Rik	NM_172145	142353701	54.8021	11.6473	57.7926	9.75372
chr17:57201699-57205341	Crb3	NM_177638	118130453	0.948882	0.243393	1.28329	0.197854
chr6:125165598-125172324	Vamp1	NM_001080557	123702072	19.5185	3.26925	21.0345	3.23345
chr9:83728347-83765991	Ttk	NM_009445	159110838	4.42318	0.599395	4.3078	0.748273
chr10:87553816-87609686	4930547N16Rik	NM_029249	126215543	4.00035	0.561243	4.09408	0.677438
chr10:80217950-80257092	Dot1l	NM_199322	40556380	14.8203	102.576	15.6151	98.7434
chr7:25877668-25917479	Pou2f2	NM_011138	254588027	19.966	164.071	21.8122	131.094
chr5:121346264-121357516	Oas1a	NM_145211	281332107	0.397762	0.0349177	0.654631	0.0851536
chr9:50373472-50389942	Il18	NM_008360	6680412	1.36939	0.0878139	1.62049	0.0713838
chr7:108727373-108729675	Art2b	NM_019915	110815850	1.36376	0.196397	1.61078	0.0709559
chr17:31523195-31613254	Pde9a	NM_008804	255003802	0.656739	0.0947573	0.582875	0.025676
chr9:14080744-14130578	Sesn3	NM_030261	142349199	29.9663	4.37954	33.092	5.61869
chr5:134713703-134790616	Gtf2i	NM_001080746	124001573	2.67569	4.1146	5.41434	0.838784
chr1:74331607-74400266	Tmbim1	NM_027154	229577451	5.82008	34.2147	5.87949	36.5037
chr3:30993982-31021499	Skil	NM_011386	84875516	2.7583	0.850653	4.47	0.691152
chr9:38525882-38550922	Loh11cr2a	NM_172767	225543182	7.65857	1.18763	6.70508	1.1464
chr2:126533098-126585033	LOC100043714	XM_001480774	309267772	77.408	443.262	60.7897	357.928
chr12:105576717-105584348	Serpina3k	NM_011458	148747545	0.165803	0.494537	0.112118	0.723615
chr10:89016210-89018279	EG627532	XM_892204	149261106	1.78475	0.406425	1.94754	0.355227
chr11:78137699-78140262	Aldoc	NM_009657	145386580	13.178	2.71973	14.5105	2.49512
chr11:87881842-87898231	Vezf1	NM_016686	117414175	29.3695	5.0814	29.9332	5.0862
chr1:131170050-132115855	Thsd7b	NM_172485	237649066	0.785757	0.00991951	0.571367	0.00805415
chr16:26581853-26716652	Il1rap	NM_134103	226693328	0.534051	3.99515	0.719007	4.59048
chr12:66018897-66025578	Gm527	NM_001025605	71037370	1.0211	0.554648	1.54342	0.263009
chr2:73121928-73150560	1700023B02Rik	NM_025854	157042777	15.8808	3.06581	14.5574	2.50155
chr15:11313417-11329413	Tars	NM_033074	141802320	22.6178	149.03	21.5006	130.332
chr11:94418415-94463100	Chad	NM_007689	145966859	1.15007	0.120731	1.02467	0.164236
chr4:33332397-33335762	Pnrc1	NM_001033225	113461981	123.114	24.6231	122.781	20.7035
chr5:66152683-66218023	B3bp	NM_001024917	67906815	5.84736	1.32776	6.78614	1.165
chr6:85537524-85652636	Alms1	NM_145223	153791437	0.587054	0.0745275	0.629882	0.114249
[truncated: 16,287 more rows]
