# Supplementary material for: Global Characterization of Differential Gene Expression Profiles in Mouse Vγ1+ and Vγ4+ γδ T Cells
Source: PLoS One. 2014 Nov 18;9(11):e112964. doi: 10.1371/journal.pone.0112964 (PMC4236085; doi:10.1371/journal.pone.0112964)
Supplement: Dataset S2 — Differentially expressed genes between the resting and activated Vγ1+ γδ T cells. (XLSX) [file pone.0112964.s002.xlsx]

## Sheet: RPKM
Chromosome	Gene_Name	Accession_Num	GI	RPKM_r1	RPKM_r1-T	q-Value_r1_to_r1-T	F/E
chr11:83461344-83462880	Ccl3	NM_011337	126432552	80.0344	41426.4	2.76448e-11	517.607
chr1:132916423-132921547	Il10	NM_010548	291575143	0.274941	137.152	0	498.842
chr10:117878102-117882948	Ifng	NM_008337	145966741	13.718	6648.08	0	484.625
chr3:87752614-87757294	Crabp2	NM_007759	118131164	0.108552	51.4562	1.50348e-06	474.024
chr4:130125774-130168392	2610200G18Rik	NM_025998	165377301	0.21663	77.6825	5.69884e-13	358.595
chr6:129435264-129457183	Olr1	NM_138648	134053880	0.0449774	14.1732	1.1346e-09	315.118
chr11:54060771-54063401	Csf2	NM_009969	145301581	2.37033	672.077	0	283.537
chr2:31101442-31150992	Freq	NM_019681	118130553	0.0789962	20.3035	0	257.019
chr1:166861778-166865641	Xcl1	NM_008510	6678711	340.582	85945.9	5.26593e-09	252.35
chr18:36664585-36675428	Hbegf	NM_010415	257196256	0.141745	26.8324	1.91631e-12	189.301
chr1:137715174-137729918	Lad1	NM_133664	141802090	0.0271406	4.11437	0.00016215	151.595
chr11:20202207-20232674	Slc1a4	NM_018861	254281330	0.144935	21.2704	1.59568e-12	146.758
chr2:119176991-119180117	Chac1	NM_026929	213972582	0.376537	54.5974	1.76146e-12	144.999
chr6:144947672-145024603	Bcat1	NM_007532	209447050	0.605678	83.6009	2.06128e-12	138.029
chr11:83476085-83478185	Ccl4	NM_013652	126366031	183.383	24858.7	3.10874e-08	135.556
chr3:37538897-37543519	Spry1	NM_011896	239985475	0.636634	85.9904	3.22934e-13	135.07
chrX:35542969-35550223	Zbtb33	NM_001079513	118442829	0.0170073	2.21929	0.0391233	130.49
chr11:81990167-81993316	Ccl1	NM_011329	257153404	84.8039	10060.5	8.45333e-10	118.633
chr11:120497025-120504984	Pycr1	NM_144795	142352287	0.0279213	3.13695	0.000462671	112.35
chr9:44850639-44862095	Eva1	NM_007962	160333116	0.218693	24.3807	9.21925e-12	111.484
chr3:37019643-37024875	Il2	NM_008366	291575157	0.514018	56.4048	2.29453e-11	109.733
chr12:25265583-25302253	Grhl1	NM_145890	238637260	0.026156	2.83797	0.000520055	108.502
chr11:53444825-53448204	Il13	NM_008355	226874824	0.151047	15.6334	2.08082e-06	103.5
chr13:43880571-43898501	Cd83	NM_009856	161621257	0.0820035	8.2665	2.4079e-06	100.807
chr5:139452924-139470907	Pdgfa	NM_008808	118130644	0.741839	71.9994	3.95893e-11	97.0553
chr2:117937657-117952869	Thbs1	NM_011580	118130112	0.0135204	1.31093	0.000759133	96.9594
chr9:57787941-57810672	Sema7a	NM_011352	40254572	1.89733	182.257	1.76234e-10	96.0597
chr2:22751041-22895760	Abi1	NM_145994	116089344	0.0359843	3.24263	0.0130607	90.1124
chr9:51021794-51048184	Pou2af1	NM_011136	118130242	0.576586	51.8874	2.1572e-11	89.9907
chr2:151541797-151567029	Psmf1	NM_144889	74136560	0.0278317	2.49729	0.0441591	89.7283
chr5:139835693-139936467	3110082I17Rik	NM_028469	146134370	0.796852	65.6302	5.52658e-11	82.3618
chr11:33017429-33047400	Fgf18	NM_008005	6679780	0.257091	20.9706	1.53928e-07	81.5688
chr8:35870663-35882948	Dusp4	NM_176933	142364920	1.22523	98.7884	1.64696e-10	80.6285
chr19:5447697-5455938	Fosl1	NM_010235	118129965	0.957404	76.4657	7.50438e-11	79.8677
chr1:155587503-155592596	Rgs16	NM_011267	190684664	20.4212	1547.2	4.35688e-08	75.7644
chr14:21655928-21662610	Plau	NM_008873	270309138	0.108388	7.95144	3.38086e-07	73.3609
chr7:147129754-147131011	Utf1	NM_009482	118130372	1.02796	71.1926	3.49914e-10	69.2562
chr5:104865224-104870062	Spp1	NM_009263	323668331	22.7046	1544.63	4.11954e-08	68.0316
chr4:119487282-119808016	Hivep3	NM_010657	124107624	3.17646	199.253	6.36234e-08	62.728
chr9:66561548-66614652	Car12	NM_178396	227496586	0.569317	34.4245	1.64753e-09	60.4663
chr4:147965621-147968728	Srm	NM_009272	145966698	9.61966	553.99	3.24529e-08	57.5894
chr19:30024139-30035208	Il33	NM_133775	257900485	0.0329672	1.87729	0.00384322	56.9442
chr8:88016515-88051457	Gpt2	NM_173866	146198526	0.156168	8.58387	2.67207e-08	54.9656
chr7:149836672-149845394	Igf2	NM_010514	170172554	0.0334953	1.77849	7.78666e-05	53.0967
chr11:5761949-5772053	Aebp1	NM_009636	160707888	0.189771	9.91395	1.6934e-08	52.2416
chr4:48064119-48096224	Nr4a3	NM_015743	118131008	3.10675	161.355	3.05835e-08	51.9369
chr10:67000625-67004936	Egr2	NM_010118	183583541	10.6423	550.163	2.36508e-07	51.6959
chr2:124436031-124493506	Sema6d	NM_199240	227497686	0.0775387	3.96619	0.00157377	51.1511
chr8:124405049-124431571	Slc7a5	NM_011404	254939570	6.55533	326.543	2.15282e-07	49.8134
chr4:150294263-150320211	Tnfrsf9	NM_001077509	117422438	18.895	934.987	8.93856e-07	49.4833
chr4:122624092-122638413	Mfsd2	NM_029662	227430370	0.509829	24.324	1.46647e-08	47.7101
chr15:98554798-98558629	Fkbp11	NM_024169	85861215	0.283854	13.4335	0.000136778	47.3254
chr7:31374699-31377961	Zbtb32	NM_021397	134032010	10.5922	496.908	2.41952e-07	46.9126
chr13:56390003-56397912	Cxcl14	NM_019568	119392097	0.0932105	4.33948	0.000147869	46.5557
chr5:31390321-31395871	Slc30a3	NM_011773	194272145	0.0784995	3.6244	0.00691987	46.171
chr11:83386418-83392138	Ccl9	NM_011338	85540457	1.21436	55.9644	4.59654e-08	46.0855
chr11:60602398-60624767	Shmt1	NM_009171	67846102	1.70728	77.7007	4.59654e-08	45.5114
chr1:192994174-193007212	Atf3	NM_007498	160333688	0.597317	27.0534	2.16641e-08	45.2915
chr4:117507862-117541910	Slc6a9	NM_008135	116686111	0.271312	12.1661	3.97953e-08	44.8417
chr1:40496606-40522257	Il1rl1	NM_001025602	190610023	0.139268	5.40012	4.78441e-07	38.775
chr17:57285419-57289200	Cd70	NM_011617	133892213	0.355197	13.6665	2.51586e-05	38.4758
chr8:123260275-123280594	Irf8	NM_008320	118130835	8.41689	322.094	1.32417e-06	38.2676
chr17:35340107-35342128	Lta	NM_010735	257467660	24.1217	898.324	1.97069e-06	37.2413
chr10:60760581-60767058	Prf1	NM_011073	225735599	37.3668	1369.67	7.0286e-06	36.6547
chr6:85381982-85395777	Smyd5	NM_144918	154689580	3.15556	115.306	5.45853e-07	36.5406
chr2:38406072-38443561	Nek6	NM_021606	227499784	1.85977	65.775	8.56532e-07	35.3673
chr12:36182650-36219661	Ahr	NM_013464	142369296	0.185996	6.57284	2.43605e-07	35.3386
chr5:23246513-23289479	Pus7	NM_178403	142351846	1.19418	41.9024	5.25122e-07	35.0888
chr7:104601713-104607003	Kctd14	NM_001012434	210033128	0.140664	4.92505	0.000535969	35.0129
chr18:38745918-38760922	Spry4	NM_011898	31543766	0.0873552	3.054	3.78054e-06	34.9607
chrX:8777098-8845211	Lancl3	NM_173414	238637327	0.366576	12.6939	2.65352e-07	34.6283
chr11:53534295-53538605	Il5	NM_010558	6754335	0.113723	3.89427	0.00059342	34.2435
chr1:93312558-93355873	Per2	NM_011066	153792235	0.391882	13.3518	3.88442e-07	34.071
chr13:97556556-97716432	LOC625662	XM_127483	149264621	0.0271211	0.918287	0.0153587	33.8588
chr4:116492511-116494113	Hpdl	NM_146256	142348524	0.324591	10.9486	3.35077e-06	33.7304
chr9:107490048-107495369	Ifrd2	NM_025903	141801695	2.72598	91.6428	9.87927e-07	33.6183
chr10:61111368-61136913	Ppa1	NM_026438	146135028	4.16955	138.876	1.00118e-06	33.3072
chr6:7625170-7643182	Asns	NM_012055	146134364	3.64391	121.115	1.34997e-06	33.2376
chr9:7272544-7283331	Mmp13	NM_008607	291463259	0.0310346	1.00303	0.017167	32.3197
chr16:32609106-32632876	Tfrc	NM_011638	291045184	2.62685	84.81	2.65058e-06	32.2858
chr4:4060682-4115850	Penk1	NM_001002927	141801808	4.31257	137.922	4.17737e-06	31.9814
chr14:51544695-51550524	Apex1	NM_009687	326439061	1.99305	61.8171	2.64588e-06	31.0163
chr17:46153941-46168699	Vegfa	NM_001025257	160358806	0.28521	8.43466	3.88243e-05	29.5735
chr11:61486283-61534301	2310040C09Rik	NM_178618	117647254	0.482897	14.2751	3.04096e-06	29.5614
chr11:61330750-61393153	Epn2	NM_010148	356582236	0.0566888	1.67225	0.000117065	29.4988
chr10:126478987-126482517	Mettl1	NM_010792	6754681	1.99106	58.392	1.13917e-06	29.3271
chr4:43071855-43277745	Unc13b	NM_001081413	124487232	0.0245345	0.71743	0.00114845	29.2417
chr9:107495397-107499406	BY080835	NM_001081244	124486968	0.0805029	2.35404	0.0217466	29.2417
chr15:54082173-54110039	Tnfrsf11b	NM_008764	113930715	0.0289462	0.846434	0.0217466	29.2416
chr3:132545646-132613255	Npnt	NM_001029836	71067127	0.58841	17.2011	2.82368e-06	29.2332
chr2:128926773-128952331	Rpo1-2	NM_009086	224967091	1.85564	52.9426	4.52352e-06	28.5306
chr9:40780880-40812669	Crtam	NM_019465	119360369	25.018	692.717	1.83094e-05	27.6887
chr4:63075943-63156985	Whrn	NM_001008793	57526157	0.0496605	1.29787	0.0142354	26.1349
chr7:16820074-16829503	Gpr77	NM_176912	225579145	0.0714567	1.8329	0.000248984	25.6505
chr11:96132643-96137909	Hoxb9	NM_008270	113680759	0.0303017	0.769484	0.0301654	25.3941
chr3:121426454-121437961	F3	NM_010171	170172539	0.0454852	1.15505	0.0301654	25.394
chr12:31758832-31764805	9030611O19Rik	NM_027828	31560094	0.705696	17.7316	4.184e-06	25.1264
chr8:69000244-69010406	1810029B16Rik	NM_025465	133891762	2.36788	59.0632	4.88112e-06	24.9435
chr1:188544964-188573237	Rrp15	NM_026041	126362984	5.46958	136.416	1.04906e-05	24.9409
chr6:88674821-88778351	Mgll	NM_011844	261878513	0.227445	5.52117	7.94063e-06	24.2747
chr14:56877692-56881097	Gzmb	NM_013542	133892516	829.681	20120.3	0.00341775	24.2506
chr19:5026105-5031964	Slc29a2	NM_007854	194248085	0.372241	8.94348	1.30097e-05	24.026
chr10:93294299-93311283	Usp44	NM_183199	226530265	0.0275956	0.658295	0.0347285	23.8551
chr1:40496606-40522257	Il1rl1	NM_010743	190847348	0.101098	2.39243	0.00222956	23.6645
chr2:44839153-44968799	Zeb2	NM_015753	125490363	1.38491	32.2525	2.4735e-05	23.2885
chr15:35225866-35233060	Osr2	NM_054049	133893325	0.40178	9.31395	1.81383e-05	23.1817
chr4:120212470-120242869	Ctps	NM_016748	172072612	2.12397	49.0804	1.73095e-05	23.1079
chr7:107307786-107309875	2610209A20Rik	NM_026010	229577003	0.155517	3.55029	0.000449281	22.829
chr14:78677252-78707850	Tnfsf11	NM_011613	114842414	2.71921	60.1945	2.4002e-05	22.1368
chr15:61816895-61821916	Myc	NM_010849	100913213	22.0596	487.428	7.57655e-05	22.096
chr7:50606774-50614840	Siglecf	NM_145581	21704167	0.84365	18.498	1.25541e-05	21.9262
chr6:82675016-82724453	Hk2	NM_013820	163965442	2.27402	49.4213	9.58137e-05	21.733
chr19:47089191-47099150	Ina	NM_146100	148539956	0.127968	2.75726	0.000142587	21.5465
chr11:96805503-96839002	D030028A08Rik	NR_003293	281332098	0.853886	18.1862	1.68864e-05	21.2982
chr13:111185269-111191052	Plk2	NM_152804	165932299	1.70099	36.199	2.72798e-05	21.2811
chr1:154969885-155033577	Lamc2	NM_008485	110624797	0.030518	0.645814	0.00400697	21.1617
chr9:107199019-107204292	Cish	NM_009895	118129844	20.8361	439.514	8.63524e-05	21.0939
chr4:155114749-155135202	Atad3a	NM_179203	239985512	6.37046	133.703	5.07789e-05	20.988
chrX:90531984-90543696	Arx	NM_007492	31982501	0.0299422	0.622108	0.0466954	20.777
chr12:112916353-112922111	6720458F09Rik	NM_177374	152963550	3.14519	63.7783	4.8249e-05	20.278
chr18:17987320-17987766	LOC100040647	XM_001475210	149269680	2.7263	54.8864	4.2196e-05	20.1322
chr13:54685551-54691435	D13Wsu177e	NM_178605	146198541	4.3999	87.7362	5.34026e-05	19.9405
chr13:51942061-51943844	Gadd45g	NM_011817	254553385	20.3252	405.03	7.74523e-05	19.9275
chr8:119505727-119517349	Gcsh	NM_026572	146134992	2.98195	59.0918	3.75097e-05	19.8165
chr14:56244465-56254515	Ipo4	NM_024267	142376112	5.90828	116.141	8.90398e-05	19.6573
chr4:129190887-129193219	Marcksl1	NM_010807	257467655	1.08278	21.0344	2.90649e-05	19.4263
chr7:54333171-54389310	Ptpn5	NM_013643	254675196	1.2672	24.5573	4.63647e-05	19.3792
chr9:106379639-106387746	Rrp9	NM_145620	133893319	9.13411	176.158	8.36845e-05	19.2857
chr19:4984354-4989971	Npas4	NM_153553	218749879	0.0492492	0.947453	0.00569202	19.2379
chr13:33096409-33109824	Serpinb9	NM_009256	89337275	10.5463	202.628	0.000130391	19.2132
chr11:17103200-17111592	Pno1	NM_025443	114145526	8.72412	165.525	9.18556e-05	18.9733
chr5:31338408-31350375	Slc5a6	NM_177870	294979173	0.944646	17.9052	4.56221e-05	18.9544
chr3:95682425-95686151	Gm129	NM_001033302	238624243	2.02827	38.3857	4.15346e-05	18.9253
chr7:53080599-53086146	Grwd1	NM_153419	163937860	4.60614	86.8589	8.00313e-05	18.8572
chr13:16106307-16119044	Inhba	NM_008380	6680450	0.171227	3.20622	0.00117951	18.725
chr5:130577459-130611599	Tpst1	NM_013837	7305590	0.292036	5.4309	0.000195796	18.5967
chr8:49195350-49227014	Dctd	NM_178788	238859569	0.900575	16.7267	4.00732e-05	18.5734
chr11:100602916-100620919	LOC380728	NM_001081194	241982811	0.132613	2.44914	0.00012055	18.4683
chr9:20692700-20696622	Ppan	NM_145610	255683373	15.9017	291.619	0.000140264	18.3389
chr6:89593981-89625523	Txnrd3	NM_153162	110735448	0.488722	8.95954	4.39802e-05	18.3326
chr7:116592516-116637252	Trim66	NM_181853	284004878	0.13421	2.45283	4.70722e-05	18.2761
chr19:46131028-46147399	Pprc1	NM_001081214	124487054	4.39995	79.7462	0.000150547	18.1243
chr2:13948457-13977662	Ptpla	NM_001012396	145279180	0.443098	8.01294	0.00761911	18.0839
chr17:57328914-57367559	Tnfsf14	NM_019418	133892635	17.8839	318.702	0.000188921	17.8206
chr4:155387803-155390698	Tnfrsf4	NM_011659	118130086	10.8104	191.027	0.000137185	17.6707
chr13:38737559-38750897	Eef1e1	NM_025380	93102406	10.4995	182.973	0.000142587	17.4268
chr11:62062485-62079954	Adora2b	NM_007413	145966718	0.36898	6.35308	0.000142579	17.218
chrX:131071796-131076168	Timm8a1	NM_013898	142373281	2.70321	46.2295	8.89063e-05	17.1017
chr9:95304919-95307141	Chst2	NM_018763	157266318	7.03173	119.164	0.000192292	16.9466
chr3:87847045-87859910	Gpatc4	NM_025663	160948591	5.48589	92.6911	0.0001608	16.8963
chr18:78950740-79283678	Setbp1	NM_053099	197927409	0.386297	6.39625	0.000102182	16.5579
chr5:136694018-136720773	Sh2b2	NM_018825	118130730	0.0572359	0.946945	0.0095751	16.5446
chr8:35870663-35882948	LOC675578	XM_001479008	149258588	0.337263	5.45012	0.00230997	16.1599
chr9:75234707-75257821	Mapk6	NM_027418	76573875	1.08003	17.4514	0.000718206	16.1583
chr13:94827750-94965364	Lhfpl2	NM_172589	141803108	0.0730507	1.16643	0.000759298	15.9674
chr11:82202401-82259829	Tmem132e	NM_023438	40254490	0.0581996	0.925568	0.00247609	15.9033
chr10:80532894-80545303	Thop1	NM_022653	239916004	3.97596	62.6516	0.000273964	15.7576
chr15:88692623-88696156	Pim3	NM_145478	118130143	8.53927	134.156	0.000327053	15.7105
chr2:119063095-119075250	Spint1	NM_016907	133778981	0.182652	2.8673	0.000328215	15.6982
chr12:77356394-77420790	Mthfd1	NM_138745	261878542	4.18808	65.4904	0.000301908	15.6373
chr10:76496003-76513171	Slc19a1	NM_031196	312922383	6.11464	94.8859	0.000318358	15.5178
chr4:138903359-138908213	Mrto4	NM_023536	118130329	6.66124	103.06	0.000242402	15.4716
chr7:35424033-35437860	Kctd15	NM_146188	22122736	0.205499	3.1627	0.000590827	15.3903
chr2:34627614-34631977	Hspa5	NM_022310	254540165	57.7417	887.866	0.00111423	15.3765
chr8:37157914-37210598	D8Ertd82e	NM_172911	161333827	4.03048	61.7324	0.00036865	15.3164
chr19:5364639-5366645	Banf1	NM_001038231	84042520	1.12976	17.0253	0.00400978	15.0698
chr4:32744093-32862192	Mdn1	NM_001081392	124487132	3.69228	55.1457	0.0007461	14.9354
chr17:75117089-75262910	Ttc27	NM_152817	164519038	1.96684	29.3132	0.000313173	14.9037
chr11:53915017-53945150	P4ha2	NM_011031	226874875	0.116506	1.7333	0.00329546	14.8773
chr16:43861519-43963810	Qtrtd1	NM_029128	54144621	2.50777	37.2867	0.000344229	14.8685
chr19:46150352-46160020	Nolc1	NM_001039351	86198326	11.3088	167.614	0.00103559	14.8216
chr19:46150352-46160020	Nolc1	NM_001039353	86198332	0.142838	2.11695	0.00768612	14.8206
chr19:46150352-46160020	Nolc1	NM_053086	86198330	0.142838	2.11695	0.00768612	14.8206
chr6:91414269-91423417	Chchd4	NM_133928	118129894	4.5028	66.6729	0.000313173	14.807
chr16:35397397-35490959	Pdia5	NM_028295	30794139	0.282765	4.17052	0.000748335	14.7491
chr7:16534335-16552884	Ehd2	NM_153068	142362471	0.185593	2.73392	0.00053389	14.7307
chr11:88692105-88725900	Akap1	NM_001042541	110347476	2.21445	32.5361	0.00039036	14.6926
chr11:46268436-46294757	Havcr2	NM_134250	160333698	16.5937	243.562	0.000635906	14.678
chr11:74711581-74739335	Tsr1	NM_177325	126506293	4.62672	67.5933	0.0012185	14.6093
chr9:107242970-107252014	6430571L13Rik	NM_175486	146198615	0.515575	7.51334	0.000229742	14.5727
chr10:39943051-39966845	Bxdc1	NM_023323	110347518	4.36208	63.135	0.000657884	14.4736
chr17:35336334-35338941	Tnf	NM_013693	133892368	22.1814	320.65	0.000611709	14.4558
chr2:72314275-72324947	Cdca7	NM_025866	146134935	1.22762	17.7329	0.000273042	14.4449
chr15:75487462-75509220	Top1mt	NM_028404	141801374	1.52091	21.9616	0.000272543	14.4398
chr2:56960566-56967666	Nr4a2	NM_013613	213417693	3.48936	50.2428	0.000439524	14.3989
chr18:36508277-36553024	0610010O12Rik	NM_001081365	124486944	1.54338	22.1201	0.0004468	14.3322
chr14:31825618-31832247	Gnl3	NM_153547	158517943	8.66963	124.145	0.000518518	14.3195
chr11:82714272-82721873	Nle1	NM_145431	238624155	7.38638	105.191	0.000510092	14.2412
chr17:47737028-47748433	Bysl	NM_016859	164698439	4.23731	60.1409	0.00052819	14.1932
chr14:70838602-70843254	Polr3d	NM_025945	256225459	6.01583	85.2642	0.000517165	14.1733
chr4:4060682-4115850	A830012C17Rik	XM_001472556	149252061	0.180682	2.55606	0.00291476	14.1467
chr5:149139901-149211455	Slc7a1	NM_007513	161016789	4.61608	65.1742	0.000666695	14.1189
chr10:95403296-95508152	Eea1	NM_001001932	92859696	4.06628	57.2773	0.000700787	14.0859
chr10:110943341-110945704	Phlda1	NM_009344	226442928	4.97674	69.6989	0.00052984	14.0049
chr2:84667199-84670370	Timm10	NM_013899	158937239	12.177	170.251	0.00046882	13.9814
chr13:33057381-33070906	Serpinb6b	NM_011454	15826843	30.7137	423.513	0.000961722	13.7891
chr3:10012605-10016610	Fabp5	NM_010634	118130073	3.72666	51.2115	0.0003807	13.7419
chr4:11631603-11641899	Gem	NM_010276	260593674	24.2641	329.951	0.000961211	13.5983
chr19:41937340-41970643	Rrp12	NM_199447	40804766	4.15543	56.4687	0.000726827	13.5891
chr11:72254879-72265052	Mybbp1a	NM_016776	31982723	21.3518	287.728	0.00142381	13.4756
chr19:5435925-5436847	LOC383425	XR_031076	149270259	8.00822	107.415	0.000615694	13.4131
chr11:74462377-74484359	1300001I01Rik	NM_001081158	148539945	7.8755	105.026	0.00108467	13.3358
chr10:128345974-128349878	Cd63	NM_007653	110431342	1.94716	25.7012	0.000421062	13.1993
chr18:80403536-80422590	Txnl4	NM_178604	109255209	2.62801	34.5938	0.00206105	13.1635
chr18:35097084-35113977	Hspa9	NM_010481	162461906	18.8222	246.666	0.00126326	13.1051
chr18:75099016-75120760	Lipg	NM_010720	188219560	0.0447118	0.58491	0.0205168	13.0818
chr10:75246559-75261329	Gstt1	NM_008185	160298218	1.18232	15.4668	0.000482137	13.0817
chr12:20421499-20465075	EG668455	XM_001004798	309269741	3.70915	48.4473	0.000534664	13.0616
chr1:21392243-21951662	Kcnq5	NM_023872	236463666	0.931979	12.0799	0.00051865	12.9616
chr6:115372090-115440419	Pparg	NM_011146	187960102	1.40789	17.9694	0.000558158	12.7634
chr1:59741849-59768354	Nol5	NM_018868	120407049	15.8378	201.044	0.0011746	12.6939
chr2:24805321-24814933	Zmynd19	NM_026021	146135061	4.19635	53.1354	0.000777648	12.6623
chr10:43198945-43235217	AK122525	NM_199028	158966700	0.811041	10.2101	0.000827022	12.5889
chr6:125081956-125094771	Nol1	NM_138747	158966688	11.9431	150.274	0.00123189	12.5825
chr2:116947185-117005073	Spred1	NM_033524	51036620	0.731222	9.16973	0.000603632	12.5403
chr12:34642535-34644696	Twist1	NM_011658	54020725	1.32593	16.6109	0.000594939	12.5277
chr16:55811490-55838967	Nfkbiz	NM_030612	226874839	3.62427	45.3013	0.00110468	12.4994
chr12:72224158-72237683	Timm9	NM_001024854	67846098	1.68177	21.0012	0.00339168	12.4876
chr9:36620626-36640140	LOC627681	XR_032917	149259873	3.57533	44.632	0.000735721	12.4833
chr19:11017220-11023756	Ccdc86	NM_023731	165905618	6.39668	79.4341	0.00108282	12.418
chr9:44182646-44200452	Hyou1	NM_021395	255759885	16.3553	202.056	0.00191063	12.3542
chr9:107809219-107822714	Mst1r	NM_009074	254826768	0.0504326	0.62094	0.00718247	12.3123
chr10:77633654-77647894	Pwp2	NM_029546	141802993	3.77663	46.4989	0.00119856	12.3123
chr9:86200840-86358523	2610018I03Rik	NM_027394	141803391	0.326036	4.01424	0.00145846	12.3123
chrX:153862670-153868258	Gm1947	XM_357943	149272491	1.15777	14.224	0.000926777	12.2857
chr15:10498732-10643295	Rai14	NM_030690	261862327	2.77205	33.8698	0.00123799	12.2183
chr15:25552304-25743426	Myo10	NM_019472	130507684	1.75324	21.3464	0.00127498	12.1754
chr2:152606403-152657418	Bcl2l1	NM_009743	118129881	13.7209	166.329	0.00151143	12.1223
chr1:72305750-72330878	Pecr	NM_023523	227908836	0.781753	9.44468	0.000867753	12.0814
chr3:27315082-27609299	Fndc3b	NM_173182	170932547	0.183214	2.21172	0.000758395	12.0718
chr1:55134678-55144689	Hspd1	NM_010477	183396770	16.3298	195.009	0.00169058	11.9419
chr19:29175864-29218333	Rcl1	NM_021525	31581584	6.8591	81.539	0.00140257	11.8877
chrX:92217848-92222021	9630042H07Rik	NM_178753	159131894	0.228811	2.71448	0.000900463	11.8634
chr11:70791347-70796528	C1qbp	NM_007573	112181166	33.5103	395.518	0.00177787	11.8029
chr2:130100147-130118046	Nol5a	NM_024193	126090931	23.7011	276.884	0.00200737	11.6823
chr4:144858878-144905050	Tnfrsf8	NM_009401	118130411	4.63367	53.6127	0.00146324	11.5702
chr13:36817493-36826325	Nrn1	NM_153529	23956285	13.5091	156.225	0.0017612	11.5644
chr7:73535777-73579314	Aldh1a3	NM_053080	170650620	0.0712996	0.822994	0.0092433	11.5428
chr9:39999910-40020774	Zfp202	NM_030713	257796268	0.372775	4.26699	0.00104333	11.4466
chr1:171879667-171899336	Hsd17b7	NM_010476	87162469	0.381007	4.35789	0.00100794	11.4378
chr14:79688556-79701442	1190002H23Rik	NM_025427	127138619	13.6213	155.671	0.00169897	11.4285
chr7:112629129-112630711	Prkcdbp	NM_028444	22324937	0.459708	5.23554	0.00197313	11.3888
chr7:52661329-52666752	Kcna7	NM_010596	128485673	0.115006	1.30978	0.00197313	11.3888
chr11:31259440-31270061	Stc2	NM_011491	31982532	1.57085	17.8755	0.00116264	11.3795
chr11:76057271-76064124	Rnmtl1	NM_183263	166197674	1.99002	22.5527	0.00119087	11.3329
chr17:33980035-33986719	Cd320	NM_019421	88853587	1.66021	18.7569	0.00135022	11.2979
chr6:100523076-100621135	Shq1	NM_181590	166998469	1.10603	12.4019	0.00114008	11.213
chr4:40629110-40650220	Aptx	NM_001025444	115292443	0.239189	2.68155	0.00331695	11.211
chr2:124436031-124493506	Sema6d	NM_199241	227497688	1.29545	14.3641	0.00405711	11.0881
chr6:83255699-83267598	Mthfd2	NM_008638	160333364	15.4626	170.829	0.00242292	11.0479
chr2:103406466-103558580	Abtb2	NM_178890	49402266	4.98867	55.0817	0.00230368	11.0414
chr13:35985340-35998216	Rpp40	NM_145938	172072662	0.2908	3.20278	0.0013122	11.0137
chr4:116692036-116745009	Eif2b3	NM_175135	162287107	2.35217	25.8639	0.00193835	10.9958
chr12:17273400-17331518	Pdia6	NM_027959	146141148	21.8563	237.646	0.00289161	10.8731
chr8:90661783-90695851	Heatr3	NM_172757	40789300	3.08647	33.5481	0.0022159	10.8694
chrX:12196497-12203161	LOC668986	XR_035069	149271046	3.11015	33.6226	0.00171464	10.8106
chr8:37279117-37312570	Lonrf1	NM_001081150	124487240	0.189962	2.04745	0.00171464	10.7782
chr3:104442590-104462385	Slc16a1	NM_009196	141802927	4.55305	49.0511	0.00256287	10.7732
chr2:27297841-27299773	D2Bwg1423e	XM_001473037	149249234	0.0875513	0.943211	0.036711	10.7732
chr19:3708332-3717881	1810055G02Rik	NM_028077	141803062	2.74982	29.555	0.00202725	10.748
chr16:20611673-20618942	1810009K13Rik	NM_025462	120953155	4.26287	45.5521	0.00185202	10.6858
chr6:72305476-72312375	Tmem150	NM_144916	146149302	2.72299	29.0971	0.00190807	10.6857
chr8:97605100-97666440	Kifc3	NM_010631	84042514	1.90042	20.1698	0.00231227	10.6133
chr17:32173106-32197550	Rrp1b	NM_028244	254911008	7.47584	79.2744	0.00274155	10.6041
chr9:88618125-88626688	Bcl2a1d	NM_007536	118131097	16.6066	175.287	0.00261581	10.5553
chr8:88160486-88214908	Neto2	NM_001081324	124486762	0.389421	4.1097	0.00171959	10.5534
chr16:52251025-52454187	Alcam	NM_009655	158937321	10.1872	106.982	0.00335653	10.5016
chr4:140857154-140885293	Epha2	NM_010139	342187227	0.204368	2.12307	0.00206254	10.3885
chr14:121310456-121347221	Ranbp5	NM_023579	146149266	15.0554	156.051	0.00421444	10.3651
chr10:126951994-126959491	Shmt2	NM_028230	356640161	35.7683	369.861	0.00451724	10.3405
chr5:38611788-38625536	Lyar	NM_025281	188219566	15.6007	160.785	0.00320663	10.3063
chr11:29445841-29478350	Rps27a	NM_001033865	76443693	16.1737	165.669	0.00612552	10.2431
chrX:72341254-72376288	Dkc1	NM_001030307	262263422	11.0714	112.614	0.00359783	10.1716
chr13:103522569-104124543	EG621312	XR_002190	309270056	0.359659	3.64513	0.0020608	10.135
chr1:9535522-9537533	Rrs1	NM_021511	227908778	12.8102	129.599	0.00357949	10.1169
chr17:88035318-88050467	Tacstd1	NM_008532	112293274	1.71095	17.2413	0.00252657	10.077
chr2:124436031-124493506	Sema6d	NM_172537	227497667	2.4993	25.1575	0.00678524	10.0658
chr1:45852345-45880458	Wdr75	NM_028599	141801733	5.62436	56.3371	0.00352459	10.0166
chr12:12942898-12948514	Mycn	NM_008709	162287211	2.53979	25.3559	0.0031847	9.98346
chr12:17551678-17558308	Odc1	NM_013614	131888588	31.0799	309.93	0.00529132	9.97204
chr18:67647862-67712375	Spire1	NM_194355	116686104	0.484733	4.82687	0.00538481	9.95779
chr10:12897945-12912928	Ltv1	NM_181470	148539946	6.3199	62.5968	0.00370238	9.90471
chr6:115905757-115944982	Plxnd1	NM_026376	153792703	1.41263	13.8877	0.00364123	9.8311
chr4:117545623-117556074	B4galt2	NM_017377	358356394	0.137434	1.34842	0.00772513	9.8114
chr17:46153941-46168699	Vegfa	NM_009505	160358802	0.59386	5.81762	0.00527703	9.79628
chr2:155890962-155894960	Spag4	NM_139151	151301070	0.113536	1.10666	0.0174056	9.74722
chr13:33971684-33997577	Serpinb6c	NM_148942	142347363	1.74968	17.0135	0.00268276	9.72378
chr4:116799417-116806557	Plk3	NM_013807	87299591	9.0942	88.3908	0.00425997	9.71947
chr19:38863620-38893690	Noc3l	NM_021315	188497643	4.18066	40.3734	0.00415754	9.65718
chr9:88851757-88857254	Bcl2a1a	NM_009742	118130280	11.8859	114.322	0.00399519	9.61829
chr12:4082611-4110602	C330021A05Rik	NM_153082	300116247	0.593787	5.66592	0.00318588	9.54201
chr12:99672203-99816150	Kcnk10	NM_029911	146149097	0.747182	6.94963	0.0033633	9.30112
chr9:53109774-53185619	Exph5	NM_176846	257796248	0.0789373	0.728923	0.00777345	9.2342
chr11:69212009-69227177	Jmjd3	NM_001017426	62945393	6.93138	63.9064	0.00640492	9.21987
chr19:55372785-55390522	Zdhhc6	NM_001033573	75992951	0.658441	6.05979	0.0124533	9.20324
chr4:118293420-118304526	Ebna1bp2	NM_026932	294661851	10.2223	94.0063	0.00588702	9.1962
chr2:32631340-32639925	Ptrh1	NM_178595	141802363	2.4172	22.1699	0.00354825	9.17173
chr4:24825247-24832148	1110007M04Rik	NM_026742	229892314	2.13044	19.5021	0.00518126	9.15402
chr7:106302172-106331223	Dgat2	NM_026384	118129808	0.332626	3.0431	0.00512471	9.14871
chr2:28048612-28086256	Olfm1	NM_019498	84370356	0.878949	8.02352	0.00936033	9.12854
chr13:69751121-69774535	Nsun2	NM_145354	295054315	13.1949	120.433	0.0069366	9.12724
chr12:36818425-36883331	Bzw2	NM_025840	255982503	9.32334	84.953	0.00572027	9.11186
chr9:114239252-114239696	Bcl2a1c	NM_007535	113679690	4.67185	42.27	0.00380158	9.04781
chr13:33119282-33132428	Serpinb9b	NM_011452	142385898	0.525916	4.73512	0.00419638	9.00357
chr7:114738779-114888399	Ppfibp2	NM_008905	254588044	0.0730893	0.656174	0.0232333	8.9777
chr9:89094066-89102664	Bcl2a1b	NM_007534	260436936	28.3009	253.269	0.00632282	8.94915
chr9:57862822-57874828	Cyp11a1	NM_019779	148747565	0.241039	2.15161	0.00652347	8.9264
chr6:72382792-72389552	Mat2a	NM_145569	146149255	24.271	215.86	0.00831069	8.89374
chr13:12487641-12531160	Heatr1	NM_144835	118130041	5.48361	48.7614	0.00718387	8.89221
chr8:126547372-126572404	AK122209	NM_001029876	71274161	2.39198	21.22	0.00644972	8.87131
chr8:72744090-72787004	Armc6	NM_133972	113199754	3.1057	27.5443	0.00868738	8.86895
chr12:72224158-72237683	Timm9	NM_013896	67846097	1.67958	14.7963	0.0136143	8.80952
chr15:98620287-98624261	Wnt1	NM_021279	145386529	0.174566	1.53138	0.00706014	8.7725
chr7:140178693-140315166	Ctbp2	NM_009980	144922610	0.5057	4.42396	0.00462459	8.74819
chr3:87600983-87620023	Insrr	NM_011832	160333072	0.173913	1.52079	0.00545826	8.74454
chr4:88783329-88826987	Mtap	NM_024433	215599201	6.60494	57.713	0.00701299	8.73785
chr13:94074753-94174084	Homer1	NM_147176	171846262	0.460096	4.00918	0.0163734	8.71379
chr7:150743132-150785961	Cars	NM_013742	357588500	4.96698	43.2335	0.00712506	8.70418
chr12:112110831-112127324	2810452K22Rik	NM_026048	323462190	4.45727	38.742	0.00678519	8.69187
chr4:155610072-155610501	LOC100042378	XM_001478077	149253345	31.1581	270.245	0.00617473	8.67335
chr2:151931465-151937089	Srxn1	NM_029688	146149263	8.45982	73.3718	0.00742636	8.67297
chr17:46633737-46636567	BC048355	NM_207161	141802674	0.3352	2.90185	0.0130596	8.65707
chr13:113778009-113780986	Ccnu	NM_001081062	124486693	0.407165	3.51615	0.00679868	8.63569
chr1:40141612-40182070	Il1r2	NM_010555	76253864	0.597463	5.1595	0.00679868	8.63568
chr5:26333525-26335285	EG272714	XR_002343	309272474	1.11803	9.61343	0.00513448	8.59854
chr10:43298974-43304071	Cd24a	NM_009846	83816954	0.517326	4.44136	0.00593257	8.58522
chr3:8802153-8923823	Mrps28	NM_025434	254587935	8.56302	73.3375	0.00643546	8.56444
chr16:91621639-91647217	Gart	NM_010256	93102414	7.99097	68.1441	0.00822376	8.52764
chr6:50512561-50516473	Cycs	NM_007808	142370730	2.5674	21.8569	0.00740798	8.51324
chr3:129527837-129534074	Nola1	NM_026578	298286492	24.2691	206.566	0.00810831	8.51148
chr4:59639198-59767175	E130308A19Rik	NM_153158	156523254	0.183533	1.55412	0.0239954	8.4678
chr6:28430347-28838832	Lrrc4	NM_138682	124339784	0.132841	1.12446	0.0114152	8.46471
chr8:108724613-108775594	Prmt7	NM_145404	21703807	4.09639	34.6747	0.00773058	8.4647
chr4:88952228-88956863	Cdkn2b	NM_007670	215598745	6.4406	54.5177	0.00756384	8.46469
chr15:54577482-54585317	Nov	NM_010930	118130184	0.209963	1.77727	0.0114152	8.46468
chr3:145239171-145268209	2410019A14Rik	NM_001081094	124487365	3.5092	29.6596	0.00785307	8.45195
chr15:81702892-81756643	Polr3h	NM_030229	146149315	4.13286	34.8658	0.00795623	8.43624
chr4:118100697-118109854	Elovl1	NM_001039175	85702350	3.59207	30.262	0.0120419	8.42467
chr5:120566521-120648980	Rbm19	NM_028762	30794153	3.99792	33.6702	0.00831069	8.42193
chr15:101097292-101105223	Nr4a1	NM_010444	237649074	1.71189	14.3873	0.00694237	8.40434
chr18:36830812-36843516	Slc35a4	NM_001083317	134031967	1.53748	12.8863	0.0160681	8.38144
chr7:15550578-15572398	LOC671978	XM_001478621	149256195	0.894728	7.49264	0.0488361	8.37421
chr15:88650075-88657111	Creld2	NM_029720	142372255	12.9065	107.644	0.00870012	8.34029
chr1:39608145-39634250	Rnf149	NM_001033135	224809378	14.6149	121.578	0.00958112	8.31877
chr13:75844931-75909809	Ell2	NM_138953	116256446	7.63776	63.4521	0.00930743	8.30768
chr7:28954766-28964288	Fbl	NM_007991	158517896	36.1005	299.642	0.00972908	8.30022
chr1:108434755-108610867	LOC100042085	XM_001478164	149234250	0.578568	4.7926	0.0317985	8.28356
chr7:53289187-53339574	Nomo1	NM_153057	227908802	11.9737	99.1575	0.0104734	8.28127
chr7:25877668-25917479	Pou2f2	NM_011138	254588027	19.966	164.071	0.0100335	8.21752
chr11:4838756-4848067	Nefh	NM_010904	124286810	5.57102	45.7741	0.00959072	8.21647
chr4:124528023-124539415	Yrdc	NM_153566	247494088	12.8227	105.032	0.00956921	8.1911
chr3:138187349-138220563	Eif4e	NM_007917	83627716	9.04153	73.555	0.0101951	8.13524
chr11:70604433-70626063	A430084P05Rik	NM_001045526	142382084	2.04271	16.6075	0.00686987	8.13013
chr1:164463801-164478476	5630401D24Rik	NM_144877	21536261	2.83707	22.867	0.00962297	8.06008
chr11:90197848-90252231	Hlf	NM_172563	124487342	0.263331	2.12236	0.0071117	8.05967
chr6:85461115-85463536	Egr4	NM_020596	118130510	0.199498	1.59658	0.0106505	8.00299
chr11:106110457-106117116	Ftsj3	NM_025310	27228962	14.3313	114.111	0.0118817	7.96236
chr3:98117093-98143892	Phgdh	NM_016966	52353954	13.7561	108.941	0.0114152	7.91947
chr10:51210780-51216419	Lilrb4	NM_013532	118129909	79.3494	627.882	0.0156962	7.91288
chr7:52091658-52104449	Il4i1	NM_010215	254553433	1.56161	12.3337	0.00874452	7.89807
chr19:29441944-29462585	Cd274	NM_021893	270341382	10.7812	85.0327	0.0123136	7.88713
chr5:45884662-45903912	Lap3	NM_024434	255069714	6.21906	48.9364	0.0112683	7.86878
chr4:137418211-137521144	Ece1	NM_199307	255003772	14.7143	115.19	0.0145703	7.82844
chr17:24837597-24844598	Tbl3	NM_145396	141802154	10.2473	80.2153	0.0120497	7.82794
chr12:111929245-111934605	Hsp90aa1	NM_010480	146134469	25.975	203.179	0.0147247	7.8221
chr9:43029360-43047899	Oaf	NM_178644	118130610	0.588907	4.58505	0.00835647	7.78569
chr8:37630798-37676928	Dlc1	NM_015802	302699222	0.256918	1.9968	0.00838921	7.77213
chr8:109580776-109583145	Nip7	NM_025391	257153335	17.2867	134.04	0.0123918	7.75394
chr11:51398304-51420383	Hnrpab	NM_010448	114326506	79.7814	618.488	0.0214859	7.75228
chr3:51028368-51055497	Ccrn4l	NM_009834	161353445	4.56289	35.3421	0.0121061	7.74555
chr17:26000642-26005683	9530058B02Rik	NM_026633	146141127	3.82593	29.6311	0.009152	7.74481
chr13:54626697-54666701	4732471D19Rik	NM_176987	171184440	2.25585	17.4422	0.0115887	7.73199
chr4:118100697-118109854	Elovl1	NM_001039176	85702352	1.00808	7.79428	0.0223476	7.73181
chr6:67484052-67485816	Tacstd2	NM_020047	113866004	0.145457	1.11932	0.0393339	7.6952
chr9:20472143-20532673	Olfm2	NM_173777	148747132	0.23317	1.79428	0.0126391	7.69516
chr17:56551854-56615792	Ptprs	NM_011218	158711689	14.5638	111.616	0.0177045	7.66393
chr6:71859066-71929354	Rpo1-4	NM_009088	256985187	6.2634	47.9505	0.0140142	7.65567
chr4:116375039-116380926	Mmachc	NM_025962	156105690	1.86714	14.2628	0.0104926	7.63885
chr2:102651297-102741822	Cd44	NM_001039151	85540467	42.7961	325.918	0.0420015	7.6156
chr8:112138416-112217164	Pkd1l3	NM_001039700	115583680	1.02768	7.7871	0.0180286	7.57736
chr4:133799220-133801443	Zfp593	NM_024215	154759287	7.08191	53.5087	0.0134862	7.55569
chr17:80623828-80627837	Gemin6	NM_026053	146135080	0.856971	6.46265	0.0106369	7.54127
chr5:130293260-130300376	Cct6a	NM_009838	6753323	41.2846	310.584	0.0155861	7.523
chr7:19942197-19944768	Cd3eap	NM_145822	285026447	7.04296	52.9697	0.0133683	7.52094
chr16:26581853-26716652	Il1rap	NM_134103	226693328	0.534051	3.99515	0.0221997	7.48084
chr14:99476488-99653712	Dis3	NM_028315	145207991	3.94701	29.4349	0.0215625	7.45752
chr19:47165255-47205636	Pdcd11	NM_011053	54607127	9.42212	70.1511	0.0170399	7.44536
chr2:18138761-18314134	LOC100041388	XM_001476627	149248932	0.0968353	0.720325	0.0440391	7.43866
chr7:91257868-91300403	2210412D01Rik	NM_133722	158186615	4.84242	35.9734	0.0143935	7.42881
chr7:20286666-20300605	Tomm40	NM_016871	157909796	23.9826	178.091	0.0154271	7.42584
chrX:20937990-20941748	EG331392	NM_198633	262050576	2.01322	14.9317	0.0124289	7.41682
chr8:120315544-120325829	Mphosph6	NM_026758	146141184	9.51422	70.4082	0.0144332	7.40031
chr11:51433274-51449398	Nola2	NM_026631	146141172	58.3134	430.923	0.0169732	7.38978
chrX:71516195-71518465	Snora70	NR_002899	86604685	62.3033	460.315	0.0229936	7.38829
chr5:122903522-122951904	Atp2a2	NM_009722	160948582	17.5381	129.407	0.0184828	7.37862
chr2:11564476-11614818	Il2ra	NM_008367	254540186	38.0675	278.429	0.0253849	7.31409
chr9:109735307-109745475	Nme6	NM_018757	9055289	2.30133	16.7884	0.0117586	7.29509
chr1:162965296-162968668	Gas5	NR_002840	144226204	28.8799	210.517	0.0195577	7.2894
chr1:58770129-58815728	Cflar	NM_009805	131889125	0.378626	2.75882	0.0374396	7.2864
chr11:69730223-69734843	Eif5a	NM_181582	262359892	168.999	1228.71	0.0276842	7.27052
chr5:144632730-144670687	Jtv1	NM_146165	288541335	22.4937	163.469	0.0164683	7.26732
chr6:88415416-88447560	Ruvbl1	NM_019685	134053923	15.3767	111.467	0.0168142	7.24908
chr8:4643366-4653615	EG623133	XM_887570	94383010	1.19034	8.60016	0.0123363	7.22496
chr8:109422416-109446994	Cirh1a	NM_011574	163954950	11.1692	80.6335	0.0168566	7.21927
chr17:23797489-23814411	Tnfrsf12a	NM_013749	239915996	1.48385	10.695	0.012262	7.2076
chr19:27463191-27504310	D19Bwg1357e	NM_177474	142377658	10.4754	75.4085	0.018022	7.19863
chr4:41061459-41071372	Nol6	NM_139236	134031987	12.646	90.9161	0.0196054	7.18932
chr15:94353070-94373921	Pus7l	NM_172437	261862332	2.30424	16.5347	0.0160681	7.17577
chr1:78421410-78485421	Farsb	NM_011811	142362293	8.67158	62.17	0.0173399	7.1694
chr16:18071818-18089283	Prodh	NM_011172	118601003	0.29112	2.0722	0.0167749	7.11803
chr13:30841126-30858796	Irf4	NM_013674	7305518	15.6806	110.913	0.022133	7.07326
chr17:8118884-8127762	Tagap	NM_145968	218505751	22.9766	160.659	0.0227401	6.99229
chr4:32891009-33037801	Ankrd6	NM_001012451	60218881	0.163172	1.14003	0.0167962	6.98668
chr14:45608265-45622825	Ptger2	NM_008964	225543128	7.83574	54.5812	0.0197636	6.96567
chr7:17366694-17383623	Slc1a5	NM_009201	114326473	88.048	613.027	0.0349207	6.96242
chr7:104520137-104540665	Alg8	NM_199035	188528711	3.2244	22.3964	0.0184104	6.94591
chr10:80217950-80257092	Dot1l	NM_199322	40556380	14.8203	102.576	0.0250053	6.92132
chr13:8971709-8995258	Gtpbp4	NM_027000	146141210	12.8385	88.8415	0.0209619	6.91993
chr14:47773569-47809077	Gch1	NM_008102	118130997	4.64036	32.092	0.0199339	6.91584
chr15:34425077-34460403	Pop1	NM_026340	274322539	4.11499	28.3094	0.0204352	6.87958
chr12:32324919-32340103	Dus4l	NM_028002	141801159	1.78594	12.2537	0.0211366	6.8612
chr11:57934791-57981975	Gemin5	NM_172558	262263296	6.23102	42.578	0.0219555	6.83323
chr10:62042994-62065046	Ddx21	NM_019553	72384373	31.3969	214.078	0.0314625	6.81844
chr4:11685361-11745042	Cdh17	NM_019753	161484619	0.166053	1.13177	0.0235007	6.81572
chr19:5730305-5731721	Sssca1	NM_020491	60687516	18.1726	123.466	0.0211246	6.79407
chr19:57527417-57563418	Trub1	NM_028115	268607502	2.76755	18.7784	0.0291122	6.78521
chr1:137198111-137210314	Timm17a	NM_011590	142345310	13.882	94.1846	0.0213927	6.78466
chr11:100720717-100746483	Stat5a	NM_011488	255759966	20.2375	137.163	0.0264535	6.77767
chr2:126454648-126501223	Gabpb1	NM_010249	6753933	2.88554	19.5487	0.0317229	6.77471
chr4:131907847-131909548	Snhg3	NR_003270	210147548	32.9337	222.955	0.020719	6.76981
chr7:120657375-120713972	Mlstd2	NM_026143	74096447	0.900286	6.08851	0.0345409	6.76286
chr1:191704370-191746167	Smyd2	NM_026796	30840983	9.66291	65.1772	0.0222183	6.74509
chr19:15979621-15999515	Psat1	NM_177420	329299027	18.8635	127.044	0.0237995	6.73491
chr13:107737251-107749840	Dimt1	NM_025447	224809360	1.77364	11.9345	0.0191397	6.72882
chr11:94401111-94410513	Rsad1	NM_001013381	162952034	1.4986	10.0831	0.0212348	6.72835
chr5:92713035-92739050	Sdad1	NM_172713	142366971	5.57887	37.5248	0.0232554	6.72624
chr19:8810328-8815114	Wdr74	NM_134139	19527373	15.8758	106.634	0.0227315	6.71676
chr19:8781371-8788364	Slc3a2	NM_008577	238637278	40.5889	272.167	0.0295251	6.70545
chr13:43290887-43399541	Gfod1	NM_001033399	158508705	10.667	71.3473	0.0274536	6.6886
chr16:17139156-17148936	Ccdc116	NM_029779	257196214	1.27847	8.54935	0.0263936	6.68717
chr2:102651297-102741822	Cd44	NM_009851	85540470	0.973647	6.50733	0.0315787	6.68346
chr7:13512764-13516421	2310014L17Rik	NM_029809	270483767	0.149597	0.997683	0.0298276	6.66914
chr4:86520367-86566779	Asah3l	NM_139306	258679450	0.115131	0.767823	0.0298276	6.66912
chr7:29090844-29097065	Timm50	NM_025616	146134986	12.328	82.1578	0.0232391	6.66433
chr18:64659311-64676191	Nars	NM_027350	219275595	34.8823	231.685	0.0296023	6.64191
chr3:88950696-88964079	Hcn3	NM_008227	6680190	0.544398	3.59893	0.0183065	6.61084
chr4:149089492-149112145	D4Ertd429e	NM_177672	68342039	1.40364	9.2643	0.0377817	6.6002
chr1:120218424-120230166	Mki67ip	NM_026472	224809383	18.1349	119.587	0.0251952	6.5943
chr15:11313417-11329413	Tars	NM_033074	141802320	22.6178	149.03	0.0277804	6.58906
chr5:123320676-123439101	Fbxl10	NM_013910	54607025	1.07062	7.0335	0.0387057	6.56956
chr4:155364637-155366758	B3galt6	NM_080445	148352320	1.61798	10.6286	0.0210485	6.56906
chr4:131399385-131423682	Mecr	NM_025297	227116357	5.77435	37.691	0.0242978	6.52731
chr11:95528303-95542087	Phb	NM_008831	295789164	10.6694	69.3734	0.0261347	6.50209
chr10:60659859-60736186	Adamts14	NM_001081127	124487464	8.64059	56.1257	0.0281962	6.49559
chr16:57302112-57606956	2610528E23Rik	NM_025599	165932363	4.48907	29.1158	0.0235393	6.48593
chr5:121847990-121890122	C330023M02Rik	NM_172722	142374503	3.54741	22.9824	0.0260177	6.47864
chr19:7049537-7051814	Ppp1r14b	NM_008889	62122945	31.8077	205.896	0.0269889	6.47315
chr10:127994821-128002990	Pa2g4	NM_011119	142383894	56.2003	361.447	0.0371157	6.43141
chr4:130348451-130382233	Sdc3	NM_011520	110349994	0.19048	1.22148	0.0214869	6.41264
chr12:45322729-45324430	LOC100039062	XM_001472023	309269781	0.934668	5.97087	0.0214593	6.38823
chr2:103561415-103601407	Nat10	NM_153126	118130147	11.9152	76.1102	0.0301597	6.38766
chr10:121024435-121063372	Xpot	NM_001081056	124486685	6.56792	41.8189	0.0300404	6.36715
chr11:74989444-75003985	Dph1	NM_144491	118026918	5.77534	36.5927	0.0415882	6.33603
chr11:69480440-69485817	Eif4a1	NM_144958	226823307	113.948	721.824	0.0438795	6.33468
chr4:147808605-147818860	Ubiad1	NM_027873	141801778	5.58069	35.2817	0.0292577	6.3221
chr10:79422896-79431991	Wdr18	NM_175450	141801725	10.8136	68.2636	0.030338	6.31275
chrX:98274559-98280691	Slc7a3	NM_007515	118131076	0.174566	1.10152	0.0286666	6.31005
chr3:40754552-40781715	Larp2	NM_001040399	94536724	6.45028	40.6886	0.0289814	6.30804
chr15:76001405-76061808	Plec1	NM_201389	254675243	1.04206	6.57056	0.0460149	6.30536
chr12:3835026-3914443	Dnmt3a	NM_007872	114145580	8.1096	51.0386	0.0380764	6.2936
chr15:89186202-89207467	Ecgf1	NM_138302	19923856	8.3192	52.2825	0.0442165	6.28456
chr11:115836038-115874033	Galk1	NM_016905	93102412	10.4549	65.7028	0.029878	6.2844
chr3:84247959-84284351	6330505N24Rik	NM_001033301	329663585	0.11721	0.736594	0.0371274	6.2844
chr1:123450415-123464505	Ddx18	NM_025860	255982507	12.4567	78.1333	0.0307445	6.27239
chr17:45722170-45729342	Slc29a1	NM_022880	312283709	17.8658	111.948	0.0314704	6.26605
chr7:57033727-57113635	Prmt3	NM_133740	142347894	6.77006	42.4144	0.0303248	6.265
chr11:69413251-69419462	Atp1b2	NM_013415	146134451	0.219724	1.37379	0.0286977	6.25234
chr18:46757357-46769862	Eif1a	NM_010120	158631224	9.46651	59.0307	0.031511	6.23574
chr16:45382247-45409166	Cd200	NM_010818	111955311	0.423647	2.6352	0.0244553	6.22027
chr4:128867194-128925687	Yars	NM_134151	165377180	12.1291	75.2935	0.0324897	6.20767
chr2:132672401-132692509	Crls1	NM_001024385	66932979	3.48953	21.6069	0.0317229	6.19192
chr9:59139378-59164007	Adpgk	NM_028121	70780371	7.54254	46.6897	0.0319527	6.19018
chr19:5092870-5098418	Cnih2	NM_009920	145966854	3.43981	21.2886	0.027938	6.18889
chr2:22751041-22895760	Pdss1	NM_019501	90577180	1.07682	6.66284	0.0299693	6.18752
chr16:18239906-18248795	Ranbp1	NM_011239	153792000	58.8836	364.124	0.0347358	6.18379
chrX:72391395-72409089	EG667190	XR_002058	94407543	3.32859	20.5701	0.0262117	6.17982
chr19:23215715-23241401	Klf9	NM_010638	146134344	2.37478	14.6575	0.031112	6.17215
chrX:99373293-99374435	LOC668318	XR_033639	149271811	3.22384	19.8774	0.0255788	6.16575
chr4:116821506-116821903	LOC625405	XM_889972	309268187	13.8835	85.5114	0.0271062	6.15921
chr2:24909898-24918401	Nelf	NM_001039387	86476078	3.61506	22.2405	0.0465757	6.15218
chr17:34077667-34086640	Wdr46	NM_020603	31982691	14.2812	87.7386	0.0336714	6.14364
chr12:72224158-72237683	Timm9	NM_001024853	67846108	2.82366	17.3396	0.0401014	6.14082
chr13:49777512-49829626	Iars	NM_172015	254553371	14.6531	89.9692	0.0369764	6.13994
chr10:75322097-75322995	Mif	NM_010798	118130170	222.72	1363.95	0.0392471	6.12406
chr11:120667271-120685861	Fasn	NM_007988	93102408	16.346	99.88	0.0475961	6.11036
chr3:58478870-58496310	Siah2	NM_009174	118130495	5.92952	36.1971	0.0335495	6.10456
chr16:98168598-98183796	Zfp295	NM_175428	126157509	1.63998	10.0081	0.046468	6.10257
chr13:68699656-68721112	Mtrr	NM_172480	142372988	3.66727	22.2925	0.0473678	6.07877
chr15:99800504-99846789	D330037H05Rik	NM_001024526	124358933	3.3661	20.4016	0.0440391	6.0609
chr6:15670711-15752165	Mdfic	NM_175088	178557740	11.389	68.7005	0.03678	6.03218
chr16:21934399-21947617	Tmem41a	NM_025693	321267576	2.63689	15.8272	0.0308718	6.00222
chr13:34719709-34744550	1300014I06Rik	NM_025831	115292444	0.226745	1.36097	0.034694	6.00221
chr8:77617520-77624484	Hmox1	NM_010442	195947362	8.00762	47.9694	0.0358279	5.99047
chrX:165749466-165759867	LOC100040950	XM_001475551	149272519	3.86672	23.0833	0.047924	5.96974
chr3:130429748-130433242	Rpl34	NM_026724	55742884	13.0059	77.6135	0.0464667	5.96756
chr7:58877436-58926489	Slc17a6	NM_080853	188219543	0.80135	4.76777	0.0321795	5.94967
chr8:18846278-18884413	Agpat5	NM_026792	127139102	2.63042	15.647	0.0366011	5.94848
chr16:20605544-20610817	Alg3	NM_145939	255003747	13.4626	80.0699	0.0373039	5.94758
chr3:88101056-88125688	Cct3	NM_009836	6753319	36.0318	214.046	0.0420976	5.94047
chr12:14154403-14158844	AW125753	NM_029007	31543344	0.333569	1.98016	0.029095	5.93628
chr9:107471493-107475109	Hyal2	NM_010489	45331201	3.63262	21.5136	0.0361342	5.92234
chr9:106789745-106794269	Armet	NM_029103	142365315	30.4576	180.231	0.0424109	5.91744
chr17:31632568-31649202	Wdr4	NM_021322	255308862	4.2851	25.3526	0.0373906	5.91645
chr6:115494721-115528354	Tsen2	NM_199033	39841064	1.58984	9.37949	0.0321146	5.89964
chr10:67007878-67011690	Gm237	NM_001005419	225703117	8.51572	50.2127	0.0397227	5.89647
chr11:64792598-64976463	Elac2	NM_023479	257153444	13.1536	77.4468	0.0401175	5.88788
chr1:74331607-74400266	Tmbim1	NM_027154	229577451	5.82008	34.2147	0.0465155	5.87873
chr6:50060284-50148582	Mpp6	NM_019939	257900519	5.38045	31.5522	0.046507	5.86423
chr7:128061330-128089763	Polr3e	NM_025298	255759881	6.79209	39.7979	0.0397976	5.85945
chr4:131887837-131901577	Rcc1	NM_133878	308153284	9.34263	54.7381	0.0397976	5.85896
chr13:120276067-120284312	EG633640	NM_001039244	295054227	1.70238	9.9586	0.0358066	5.84981
chr11:93720556-93747080	Utp18	NM_001013375	61656179	8.44875	49.4014	0.0401751	5.84718
chr1:162133051-162142908	Cacybp	NM_009786	324120901	16.7843	98	0.0404076	5.83879
chr5:34981184-35002797	Nol14	NM_029278	114158700	15.7809	92.0214	0.0422574	5.83119
chr1:63777224-63799959	Fastkd2	NM_172422	183396788	1.90766	11.1174	0.0383386	5.82777
chr11:97488700-97491030	E130012A19Rik	NM_175332	111185891	11.174	65.0097	0.0411684	5.81794
chr8:73418620-73421311	Snora68	NR_002901	86604691	318.122	1849.56	0.037891	5.814
chr17:50837845-50839239	EG654432	NR_002700	84781715	8.45135	48.9953	0.0406763	5.79733
chr8:82207340-82235639	Abce1	NM_015751	114205430	16.6074	96.2345	0.0456141	5.79468
chr8:63702967-63874869	Sh3rf1	NM_021506	114145506	1.3235	7.66715	0.0398447	5.79309
chr10:51200484-51206025	Gp49a	NM_008147	6680052	83.2317	481.048	0.0497875	5.77962
chr2:168459937-168567300	Atp9a	NM_015731	118130946	0.500701	2.88976	0.0331234	5.77143
chr7:134005485-134008556	Hirip3	NM_172746	190610051	10.9733	63.109	0.0431088	5.75114
chr11:78355318-78364237	Tmem97	NM_133706	118130934	5.22403	29.994	0.0408589	5.74154
chr2:126533098-126585033	LOC100043714	XM_001480774	309267772	77.408	443.262	0.0433216	5.72631
chr1:90396445-90406641	Glrp1	NM_008132	119709817	0.261069	1.49427	0.0398483	5.72366
chr13:100878002-100884188	Serf1	NM_011353	158517839	5.50718	31.458	0.0353898	5.71218
chr1:33802328-33814595	Bag2	NM_145392	92110031	3.19274	18.2097	0.041344	5.70347
chr17:36047329-36053314	Mrps18b	NM_025878	23956151	14.0656	80.2186	0.0435959	5.70318
chr14:64479200-64538641	2610028A01Rik	NM_028228	262118319	10.8316	61.7582	0.0435672	5.70167
chr2:3246220-3249863	Rpp38	NM_001013376	247300904	2.59592	14.797	0.0357486	5.7001
chr5:141200080-141229266	6530401C20Rik	NM_173405	114326472	0.152485	0.868315	0.0422218	5.69443
chr9:20871963-20877958	B230118G17Rik	NM_001039824	142378689	36.7153	208.831	0.0446262	5.68785
chr2:29934285-29949155	Pkn3	NM_153805	24418928	0.432629	2.4397	0.048534	5.63924
chr15:76283425-76307699	Bop1	NM_013481	7304930	24.3095	136.968	0.0497841	5.63434
chr10:52137405-52156572	D10Ertd438e	NM_030250	255918179	21.1915	118.712	0.0471364	5.60187
chr14:21748654-21852895	Vcl	NM_009502	118130355	2.37975	13.3172	0.0467702	5.59605
chr15:74499512-74503000	Arc	NM_018790	86604725	0.636541	3.55126	0.0387057	5.579
chrX:34427534-34442894	Nkrf	NM_029891	78191783	1.72878	9.63538	0.0453889	5.57351
chr16:93683463-93691232	Cbr3	NM_173047	226823287	0.55507	3.09357	0.0494448	5.5733
chr10:86241749-86301134	C630002B14Rik	NM_175331	111494222	2.51502	14.0136	0.0477168	5.57196
chr10:18307816-18463564	D10Bwg1379e	NM_001033258	158508503	0.160607	0.894207	0.0379573	5.56767
chr4:151307839-151350793	Dnajc11	NM_172704	164565393	6.17983	34.2971	0.0490219	5.54985
chr6:65540391-65584034	9030611K07Rik	NM_001001495	110665743	0.403324	2.23789	0.0389539	5.54862
chr7:71521426-71537122	Mphosph10	NM_026483	68303649	9.42819	52.272	0.04896	5.54422
chr16:38562971-38591497	Tmem39a	NM_026407	328683454	12.608	69.7476	0.0496456	5.53201
chr15:99125839-99147438	Prpf40b	NM_018786	142379827	0.30729	1.69466	0.0402271	5.51486
chr7:128100553-128125798	Cdr2	NM_007672	161484624	2.70329	14.7986	0.049152	5.47429
chr5:144951154-144955310	Bhlhb8	NM_010800	50363366	0.529026	2.83196	0.0454294	5.35316
chr2:125977910-125991012	Dtwd1	NM_026981	213972587	1.71217	9.11738	0.0465045	5.32504
chr7:28692410-28714449	1700049G17Rik	NM_028538	74315968	0.932284	0.179776	0.0473305	0.192834
chr9:110523638-110526897	Nradd	NM_026012	47271512	5.35462	1.03012	0.0477096	0.19238
chr13:58334711-58375549	Gkap1	NM_019832	142383921	3.45319	0.664321	0.0476814	0.192379
chr13:55050792-55122695	Unc5a	NM_153131	146149150	2.18804	0.417071	0.0494341	0.190614
chr11:87513398-87549040	Rnf43	NM_172448	167830480	2.11847	0.403349	0.0484064	0.190396
chr7:71537656-71557005	Mcee	NM_028626	58037328	14.8829	2.83365	0.0484064	0.190396
chr15:8394949-8396211	EG666437	XM_983841	94398410	20.2068	3.84729	0.0484064	0.190396
chr4:9196368-9596273	Asph	NM_023066	295390500	0.929017	0.176568	0.0461427	0.190059
chr11:78286792-78311205	A830091I15Rik	NM_172795	281188263	1.12687	0.212983	0.0436143	0.189004
chr13:55624595-55629899	Dok3	NM_013739	118130854	2.98674	0.563745	0.043741	0.188749
chr13:67848736-67856071	Zfp85-rs1	NM_001001130	133892769	3.21172	0.597548	0.0433992	0.186052
chr13:62873559-62887168	LOC380850	XM_001477745	309269967	1.5602	0.288984	0.0408833	0.185222
chr15:74810331-74813782	Ly6i	NM_020498	257096068	9.10115	1.68481	0.0402716	0.185121
chr13:81850415-81892274	2900024O10Rik	NM_028372	76677919	2.65498	0.490966	0.0452374	0.184923
chr2:164656231-164683208	Pltp	NM_011125	84042526	3.54435	0.654684	0.0496084	0.184712
chr1:127457612-127492392	Slc35f5	NM_028787	148540181	1.38999	0.255778	0.0415513	0.184014
chr8:79774264-80047934	LOC100039235	XM_001472504	149258939	2.73527	0.502647	0.0402271	0.183765
chr2:26789588-26809016	Gm711	NM_198628	76781471	0.808492	0.148131	0.0460564	0.183219
chr17:25033450-25034448	Nme3	NM_019730	255308887	45.6644	8.36656	0.0497841	0.183218
chr4:126754626-126801538	Zmym6	NM_177462	146198738	6.08514	1.11138	0.0494481	0.182638
chr10:92671044-92811627	LOC100041854	XM_001477121	149261015	44.9581	8.19043	0.0499389	0.182179
chr16:43980467-44016472	Gramd1c	NM_153528	285403098	1.90358	0.343603	0.0380393	0.180504
chr7:148381042-148404610	Rassf7	NM_025886	118403309	11.7359	2.11457	0.0443636	0.18018
chr19:6226400-6235840	Ppp2r5b	NM_198168	142364854	10.4551	1.88346	0.0471562	0.180147
chr10:7552267-7590194	Zc3h12d	NM_172785	226423911	13.489	2.4265	0.0476504	0.179887
chr11:120353185-120360480	Slc25a10	NM_013770	254826789	9.89476	1.77994	0.0450095	0.179887
chr16:36603959-36666137	Cd86	NM_019388	161484598	0.985154	0.176888	0.0460149	0.179554
chr13:101439464-101467195	Ccdc125	NM_183115	305632773	13.2533	2.37889	0.0469361	0.179494
chr7:31741810-31758223	Lsr	NM_017405	255958259	3.2556	0.583369	0.0357212	0.179189
chr3:102799662-102807837	5730470L24Rik	NM_025679	141803299	39.7577	7.11545	0.0466853	0.17897
chr11:5869674-5965751	Camk2b	NM_007595	291291006	8.9461	1.5976	0.0460947	0.178581
chr11:85166715-85639553	Bcas3	NM_138681	262231841	18.9243	3.37906	0.0463647	0.178557
chr16:38598455-38713148	Cdgap	NM_020260	55770847	2.51703	0.44936	0.0441589	0.178528
chr4:19446398-19497251	Cpne3	NM_027769	62530190	11.8495	2.10836	0.0457581	0.177928
chr2:127626856-127657531	Bub1	NM_009772	163937846	4.06633	0.722102	0.0402716	0.177581
chr12:72116953-72200338	Arid4a	NM_001081195	124487104	27.1882	4.82569	0.0456104	0.177492
chr14:48160568-48188089	D14Ertd436e	NM_172599	225543142	6.00506	1.06499	0.0431539	0.177349
chr1:135971441-135975732	Btg2	NM_007570	84875511	98.9297	17.5151	0.0473678	0.177046
chr16:35770471-35828548	Hspbap1	NM_175111	120587016	5.08902	0.899642	0.0433315	0.176781
chr12:85750063-85791900	Aldh6a1	NM_134042	133892341	1.47061	0.259662	0.0440391	0.176568
chr11:32433265-32524595	Stk10	NM_009288	126362972	89.0212	15.7054	0.0496456	0.176423
chr7:133728521-133732607	Apob48r	NM_138310	19923862	64.4662	11.3688	0.045488	0.176353
chr5:130620757-130631678	Kctd7	NM_172509	146149109	0.894298	0.157707	0.0351912	0.176347
chr5:138307056-138312986	Pilrb2	NM_001024932	142364171	1.10196	0.193858	0.0440028	0.175921
chr5:149687641-149740194	Katnal1	NM_153572	288541339	5.50718	0.968656	0.0354569	0.17589
chr9:107982781-107987329	Mst1	NM_008243	254675204	2.59851	0.457051	0.0338482	0.17589
chr1:75503651-75506929	Inha	NM_010564	118130058	2.10226	0.369765	0.0373039	0.175889
chr5:137960365-137966932	Perq1	NM_031408	154091041	34.5211	6.06544	0.0435962	0.175702
chr12:86940365-86980828	Jundm2	NM_030887	31982607	8.30426	1.45601	0.0376294	0.175333
chr11:117676839-117701219	Tk1	NM_009387	226958340	26.2597	4.59633	0.0423927	0.175034
chr7:109416337-109585374	Stim1	NM_009287	145966856	41.7823	7.30265	0.042962	0.174779
chr16:32099887-32108140	1500031L02Rik	NM_025892	142358051	13.7931	2.41051	0.0409337	0.174762
chr7:30821377-30837246	Zfp14	NM_178733	83641900	1.24054	0.216761	0.0321613	0.174731
chr1:193924339-193961669	Rcor3	NM_144814	57634522	12.9216	2.25606	0.0400879	0.174596
chr12:113066668-113146266	Ppp1r13b	NM_011625	45592935	12.702	2.2144	0.0423486	0.174335
chrX:45766415-45777533	Elf4	NM_019680	225543335	67.6949	11.7953	0.0436596	0.174242
chr14:32454250-32481369	Btd	NM_025295	270341335	16.751	2.91725	0.0415513	0.174154
chr2:30851561-30879106	Usp20	NM_028846	294997238	14.5497	2.5274	0.0417443	0.173708
chr12:83412335-83551258	Sipa1l1	NM_172579	269784712	33.1175	5.74057	0.0421772	0.173339
chr17:26250261-26260199	Tmem8	NM_021793	270483857	16.3932	2.84102	0.0413525	0.173305
chr5:143178054-143198443	Slc29a4	NM_146257	134031958	2.34166	0.405438	0.032007	0.173141
chr7:52594642-52622296	2410127E16Rik	NM_029741	161016785	0.934313	0.161768	0.0324116	0.173141
chr11:87881842-87898231	Vezf1	NM_016686	117414175	29.3695	5.0814	0.0411661	0.173016
chr3:95086865-95111054	4930504E06Rik	NM_133858	300863101	14.4263	2.49441	0.0407778	0.172907
chr6:41555566-41570501	Ephb6	NM_007680	226437666	4.28557	0.740327	0.0369068	0.172749
chr2:151822363-151834992	2310046K01Rik	NM_027172	258679444	18.6439	3.21821	0.0406442	0.172615
chr11:69597538-69609445	Chrnb1	NM_009601	160358781	6.40127	1.10459	0.035467	0.172558
chr8:46355024-46418550	Cyp4v3	NM_133969	118129905	8.29575	1.43031	0.0391646	0.172415
chr9:107904978-107951113	Ihpk1	NM_013785	40254567	70.2674	12.1098	0.0430198	0.172339
chr5:65361350-65433113	9130005N14Rik	NM_026667	170650596	1.26071	0.217182	0.0301748	0.17227
chr1:23373262-23390014	Ogfrl1	NM_001081079	124487292	4.66496	0.803304	0.0387635	0.1722
chr3:52072295-52153460	Foxo1	NM_019739	239985491	41.0992	7.07726	0.0411447	0.172199
chr13:95746302-95793269	Wdr41	NM_172590	123702000	3.78477	0.651735	0.0342094	0.172199
chr15:78858641-78860934	H1f0	NM_008197	85838505	98.1813	16.8885	0.041126	0.172013
chr3:94737004-94748680	Selenbp1	NM_009150	118130509	1.83887	0.315794	0.0335379	0.171733
chr3:51493342-51660206	Maml3	NM_001004176	205277329	7.70926	1.32102	0.037127	0.171355
chr7:7124063-7136271	Zfp418	NM_146179	124339856	1.90977	0.326578	0.0292757	0.171004
chr7:52424927-52431509	Slc17a7	NM_182993	218156281	0.811327	0.13874	0.0440954	0.171004
chr17:27479414-27480853	ENSMUSG00000073430	XM_001478670	309270937	5.95829	1.01889	0.0335379	0.171004
chr15:78872361-78873903	Galr3	NM_015738	226530467	17.2132	2.94352	0.0358135	0.171004
chr14:58042962-58136773	Ift88	NM_009376	239915964	1.93196	0.330372	0.0301451	0.171004
chr17:86565906-86567363	LOC545228	XM_001480818	149268830	1.78301	0.304901	0.0440954	0.171004
chr5:138714887-138721165	Gpc2	NM_172412	144226221	1.17963	0.20172	0.0335379	0.171003
chr9:58100998-58110325	Stoml1	NM_026942	255522835	29.8258	5.08923	0.0389244	0.170632
chr15:100470387-100499933	Bin2	XM_001000082	149266769	289.894	49.4148	0.0433565	0.170458
chr10:41196183-41206836	Mical1	NM_138315	256574761	101.786	17.3195	0.0416141	0.170156
chr19:44468944-44482043	Scd1	NM_009127	227908811	1.58237	0.269214	0.0302102	0.170133
chr8:4493503-4525757	Lass4	NM_026058	165972324	15.9897	2.71732	0.0382321	0.169942
chr6:72318127-72330462	Vamp5	NM_016872	270288735	2.05903	0.349713	0.0302048	0.169844
chr16:32914185-33056256	Iqcg	NM_178378	226823207	1.00716	0.171048	0.0432904	0.169832
chr6:99575130-99616765	Eif4e3	NM_025829	146134995	22.2818	3.78226	0.0380903	0.169747
chr1:183745465-183772463	Lbr	NM_133815	229608894	53.2199	9.02337	0.0384401	0.169549
chr1:75177438-75195962	Atg9a	NM_001003917	148747447	25.4137	4.30575	0.0378144	0.169426
chr7:54178585-54213888	Uevld	NM_001040695	104294889	2.73301	0.462946	0.0324897	0.169391
chr5:138070410-138081730	Lrch4	NM_146164	274325443	97.2649	16.417	0.0383396	0.168786
chr2:32037977-32090045	5830434P21Rik	NM_172661	227500333	92.8921	15.6754	0.0474782	0.168748
chr4:43015817-43022982	Fancg	NM_053081	253735709	8.84493	1.48994	0.0334048	0.168451
chr7:56121833-56141978	E2f8	NM_001013368	254911058	7.09938	1.19505	0.0357325	0.168332
chr5:35292099-35376244	Rgs12	NM_173402	254553472	1.91301	0.320982	0.0302136	0.167789
chr4:11484595-11542954	E130016E03Rik	NM_001039556	118130991	1.30136	0.21824	0.0271275	0.167701
chr7:146027500-146037950	Mapk1ip1	NM_001045483	113865963	28.4575	4.76165	0.0424808	0.167325
chr4:133216301-133228535	Pigv	NM_178698	225543174	11.6101	1.94221	0.035827	0.167286
chr7:4796561-4817781	Isoc2b	NM_026158	142374837	22.2093	3.71531	0.0337788	0.167286
chr11:116142252-116145229	Galr2	NM_010254	161353470	1.01565	0.169904	0.0324035	0.167286
chr1:67047090-67085439	Lancl1	NM_021295	300795899	9.6787	1.61849	0.0357096	0.167222
chr14:52604533-52641583	Zfp219	NM_027248	225543501	22.8744	3.82342	0.0429934	0.167148
chr4:151363741-151366671	Phf13	NM_172705	164565404	9.8771	1.64919	0.0345409	0.166971
chr1:156975007-156993910	Mr1	NM_008209	145966866	8.92819	1.49027	0.0338482	0.166917
chr10:93498745-93604749	Fgd6	NM_053072	160708004	3.79673	0.633454	0.0327118	0.166842
chr9:55397689-55785922	Zfp291	NM_001081341	124486796	6.7675	1.1291	0.0352669	0.166842
chr12:16543441-16596576	Lpin1	NM_172950	194353983	9.46238	1.5785	0.0407267	0.166818
chr2:33585475-33743466	2610528K11Rik	NM_175184	133893168	27.5502	4.59502	0.0356979	0.166787
chr1:52065087-52164028	Stat4	NM_011487	158508441	92.8975	15.4904	0.0371558	0.166747
chr19:3896052-3905230	Tcirg1	NM_016921	268370147	71.9137	11.982	0.0359649	0.166616
chr2:6460739-6806042	Cugbp2	NM_010160	124286790	44.1119	7.33561	0.0388407	0.166295
chr18:61889915-61946316	Afap1l1	NM_178928	118130646	1.20641	0.200233	0.0276291	0.165974
chr7:19470038-19475787	Pglyrp1	NM_009402	118130401	376.46	62.4684	0.0354107	0.165936
chr7:71036252-71083743	Klf13	NM_021366	254750620	103.812	17.2261	0.0349207	0.165936
chr15:79722887-79738516	Apobec3	NM_030255	238018102	263.579	43.6496	0.0396189	0.165603
chr16:44347569-44388499	Ccdc52	NM_144550	257196266	4.51107	0.746998	0.0319934	0.165592
chrX:96238003-96277741	Stard8	NM_199018	262263307	1.13695	0.187644	0.0254468	0.165042
chr2:29952802-29981849	LOC100041114	XM_001477522	149249267	1.8594	0.30672	0.032643	0.164956
chr2:84509377-84510865	2700094K13Rik	NM_001037279	82546882	109.478	18.0265	0.0463405	0.164659
chr5:120984165-121038622	Tpcn1	NM_145853	40254191	23.672	3.89219	0.0336362	0.164422
chr15:78730215-78742482	Sh3bp1	NM_009164	85838508	99.1924	16.3025	0.0339751	0.164352
chr3:130936341-130974955	Hadh	NM_008212	142347244	33.8764	5.5669	0.033511	0.16433
chr6:72515920-72548336	Rbed1	NM_144917	358679298	9.44193	1.54843	0.0307427	0.163995
chr8:86589103-86620901	Rfx1	NM_009055	239916006	30.1689	4.9403	0.0331323	0.163755
chr6:136467371-136555900	Atf7ip	NM_019426	34328231	26.6452	4.35136	0.0327321	0.163307
chr15:103078647-103085847	Nfe2	NM_008685	40254625	1.70368	0.278093	0.0322119	0.163231
chr7:30880094-30892633	Zfp260	NM_011981	55741879	16.3548	2.6696	0.0326115	0.16323
chr7:4944453-4947703	Zfp579	NM_026741	110832844	25.7331	4.19863	0.0324897	0.163161
chr17:33517123-33531582	Zfp101	NM_009542	119120796	1.9163	0.312134	0.0237076	0.162884
chr9:72806646-72820871	Dyx1c1	NM_026314	255683352	2.29224	0.373136	0.0253996	0.162782
chr15:78427476-78452449	Pscd4	NM_028195	89337279	152.704	24.8476	0.0358221	0.162717
chr13:55423415-55431091	Mxd3	NM_016662	142372266	47.6757	7.74663	0.0470049	0.162486
chr10:98569804-98660622	Wdr51b	NM_027740	158508710	8.9669	1.45388	0.0302671	0.162139
chr1:93076622-93120973	Ramp1	NM_016894	158534080	3.26316	0.528644	0.0235248	0.162004
chr17:88929600-88987705	Ccdc128	NM_028658	254911013	16.8844	2.73203	0.031389	0.161808
chr12:111723948-111821271	Ppp2r5c	NM_012023	125346019	24.5903	3.97809	0.0467702	0.161775
chr2:119625249-119643840	Tyro3	NM_019392	68989242	1.61953	0.26156	0.023448	0.161504
chr11:62524987-62542595	Zfp287	NM_133208	113865958	5.09065	0.822158	0.0300776	0.161504
chr4:107907003-107973693	Zyg11b	NM_001033634	186287293	23.7937	3.84257	0.0312342	0.161495
chr1:158682410-158724518	LOC433368	XM_001472239	309267475	6.20994	1.00234	0.0232554	0.161409
chr4:46188110-46209183	Xpa	NM_011728	239937474	51.0599	8.23853	0.0307815	0.16135
chr15:79554500-79572960	Unc84b	NM_194342	329299033	157.578	25.4232	0.0369878	0.161337
chr4:128450328-128483356	BC039093	NM_001081098	124487368	44.5295	7.17504	0.0310085	0.16113
chr9:120001250-120004024	Ccr8	NM_007720	58331154	3.41442	0.549933	0.0264928	0.161062
chr4:151470827-151489509	Plekhg5	NM_001004156	118131086	4.16244	0.670409	0.027851	0.161062
chr5:135499441-135526969	Stx1a	NM_016801	118131152	8.71158	1.4031	0.027851	0.161061
chr13:59736356-59777145	Golph2	NM_001035122	93141216	49.7308	8.00908	0.0463656	0.161049
chr2:32390878-32425270	C230093N12Rik	NM_153560	146149310	138.63	22.276	0.0364548	0.160687
chr11:85871637-86014695	Brip1	NM_178309	323098321	1.6265	0.261136	0.0251649	0.160551
chr5:114894314-114910600	Mvk	NM_023556	31980640	7.22043	1.15922	0.0250083	0.160547
chr8:73292077-73300580	Pik3r2	NM_008841	244792920	3.5947	0.577117	0.0250083	0.160547
chr6:48791520-48797047	Tmem176a	NM_025326	148298741	10.6379	1.70688	0.0278074	0.160453
chr13:67572448-67585189	9630025I21Rik	NM_001076791	134053901	4.98429	0.799741	0.0278074	0.160452
chr11:117676839-117701219	Afmid	NM_027827	281332127	31.0474	4.97984	0.0303565	0.160395
chr7:20341486-20355881	Bcam	NM_020486	119226187	0.824233	0.132138	0.0273012	0.160316
chr16:93608081-93610594	Cbr1	NM_007620	113680351	33.5259	5.37219	0.0295993	0.16024
chr9:65680031-65756593	2810417H13Rik	NM_026515	71773931	19.3342	3.09739	0.0300404	0.160203
chr6:113187886-113231196	Mtmr14	NM_026849	163937862	20.8467	3.3388	0.0300776	0.16016
chr11:48851161-48948889	Ifi47	NM_008330	6680358	61.0519	9.77675	0.0425721	0.160138
chr7:91733679-91754262	Fah	NM_010176	240120111	8.01012	1.2821	0.0240701	0.16006
chr1:175826485-175843053	Mnda	NM_001033450	149274641	18.869	3.01674	0.0291042	0.159878
chr7:26164545-26181006	Lipe	NM_001039507	87239971	2.64873	0.422835	0.0480015	0.159637
chr8:26702131-26708461	LOC100042416	XM_001478167	149258565	4.19307	0.669297	0.0274864	0.15962
chr8:72356602-72396191	Pbx4	NM_001024954	68299790	9.26138	1.47626	0.0242474	0.1594
chr10:38853828-38870864	Tube1	NM_028006	110625787	1.61053	0.256413	0.0218959	0.15921
chr8:34344844-34495974	Wrn	NM_011721	170763501	11.0692	1.76038	0.0293702	0.159034
chr9:121551833-121579752	Vipr1	NM_011703	169808387	4.77258	0.759	0.0242752	0.159033
chr2:130533566-130665846	4930402H24Rik	NM_029432	33695156	5.18086	0.823601	0.0281644	0.15897
chr8:97056927-97094429	Cpne2	NM_153507	25141333	3.31758	0.527236	0.0223166	0.158922
chrX:131505910-131543748	B930008K04Rik	NM_175446	111185886	2.1097	0.335277	0.0223166	0.158922
chr14:52730596-52816876	Rpgrip1	NM_023879	270341388	6.91747	1.09895	0.0382118	0.158866
chr17:34745958-34752916	Egfl8	NM_152922	226342952	2.19152	0.347986	0.0353809	0.158788
chr4:108673409-108790524	Osbpl9	NM_173350	300116293	10.2905	1.63175	0.0391391	0.158569
chr13:12767881-12772704	EG238507	XM_138433	149263872	9.33273	1.47949	0.0242404	0.158527
chr17:9181225-9201181	1700010I14Rik	NM_025851	158937253	6.70571	1.06239	0.0234463	0.158431
chr11:79153393-79395111	Evi2b	NM_001077496	117320521	78.9521	12.4975	0.0471931	0.158292
chr2:164611520-164630372	Snx21	NM_133924	141801786	6.14883	0.972858	0.0221083	0.158218
chr12:85714806-85749979	Entpd5	NM_001026214	71061461	12.6322	1.99563	0.034871	0.15798
chr11:77590766-77679482	Myo18a	NM_011586	118130118	12.5157	1.97707	0.0285625	0.157967
chr1:175942128-175961886	Ifi205	NM_172648	118129997	14.9937	2.36848	0.0267451	0.157965
chr3:96836338-96857557	Gja5	NM_008121	46575906	1.01587	0.160355	0.0242514	0.15785
chr8:97508502-97538091	Gpr56	NM_018882	312032396	10.3717	1.63716	0.0279312	0.157849
chr13:55701471-55711315	B4galt7	NM_146045	22122526	71.0112	11.2048	0.0284332	0.157789
chr18:39152798-39535939	Arhgap26	NM_175164	87159825	23.4799	3.70144	0.0287979	0.157643
chr15:30102347-30959099	Ctnnd2	NM_008729	112363089	1.73964	0.273822	0.0224817	0.157402
chr17:46266225-46281147	1700027N10Rik	NM_029338	146141160	4.505	0.709093	0.0240575	0.157401
chr6:31115507-31168433	AB041803	XR_035177	149255033	2.238	0.352264	0.0240575	0.157401
chr18:6024445-6136096	Arhgap12	NM_001039692	89242142	5.00601	0.787354	0.0483919	0.157282
chr3:107815174-107820891	Gstm1	NM_010358	239937552	16.1873	2.53429	0.0247985	0.15656
chr18:67247989-67405484	Gnal	NM_010307	124517707	2.91522	0.456353	0.0314503	0.156542
chr15:75447114-75477866	Zfp41	NM_001044718	113462001	2.33102	0.364861	0.0211534	0.156524
chr17:78777224-78817443	Fez2	NM_199448	118130929	10.6796	1.67091	0.024913	0.156458
chr3:20021969-20054995	Gyg	NM_013755	114326475	67.7713	10.5998	0.0274536	0.156405
chrX:34452239-34529452	Sept6	NM_019942	293597549	90.3621	14.1252	0.0279312	0.156318
chr2:30092314-30119310	Lrrc8a	NM_177725	227908848	22.461	3.5086	0.0273012	0.156209
chr14:21139360-21202713	AA536717	NM_172379	294997275	9.52809	1.48617	0.0332819	0.155978
chr12:85943602-85958320	Abcd4	NM_008992	226052787	8.15857	1.27222	0.0242948	0.155937
chr4:106851296-106873592	Tmem59	NM_029565	227330570	83.3688	12.9775	0.0269177	0.155664
chr2:32502114-32537638	Eng	NM_007932	226437646	12.8559	2.00031	0.0263136	0.155595
chr5:137950829-137958806	EG666372	XM_983418	94375721	38.5391	5.98699	0.0235393	0.155348
chr11:72774756-72806541	Atp2a3	NM_016745	254039654	163.422	25.3824	0.0338788	0.155318
chr9:106372683-106378982	Parp3	NM_145619	25014094	24.577	3.81124	0.0263932	0.155073
chr9:38525882-38550922	Loh11cr2a	NM_172767	225543182	7.65857	1.18763	0.0256686	0.155072
chr11:96325937-96620936	Skap1	NM_001033186	295444851	100.171	15.53	0.0270051	0.155035
chr17:79451245-79489583	Qpct	NM_027455	142353769	6.11309	0.947594	0.0213778	0.155011
chr9:108941140-108960280	Scotin	NM_025858	133892939	470.873	72.9167	0.0467702	0.154854
chr11:58013057-58021093	Igtp	NM_018738	205360917	56.257	8.7094	0.0262883	0.154815
chr17:35970864-35975177	Tubb5	NM_011655	226958566	620.532	95.8806	0.0423123	0.154514
chr15:80541742-80771516	Tnrc6b	NM_177124	159110981	6.78142	1.0466	0.0362961	0.154333
chr1:75139359-75144483	BC038286	NM_170755	124248547	52.4449	8.09123	0.0259601	0.154281
chr11:79153393-79395111	Evi2a	NM_001033711	76253937	4.2004	0.646637	0.0384806	0.153947
chr15:83357291-83375065	Bik	NM_007546	118131134	3.57868	0.550772	0.0254012	0.153904
chr5:123794542-123824088	Bcl7a	NM_029850	256600253	3.55235	0.546719	0.0214147	0.153903
chr15:100504855-100518349	Ela1	NM_033612	165932340	2.10666	0.324222	0.0227973	0.153903
chr7:146398886-146428872	Lrrc27	NM_027164	60650307	2.18642	0.336497	0.0201834	0.153903
chr18:13165498-13181391	Hrh4	NM_153087	288557342	1.41834	0.218287	0.0227973	0.153903
chr9:83842387-84017847	Bckdhb	NM_199195	40353219	2.21657	0.341137	0.0254012	0.153903
chr16:18348260-18407169	Arvcf	NM_033474	40254128	1.45543	0.223995	0.0190942	0.153903
chr4:134479554-134483288	D4Wsu53e	NM_023665	148539954	398.708	61.3439	0.0361891	0.153857
chr18:34892650-34911187	Cdc25c	NM_009860	122114544	4.42427	0.680471	0.0193261	0.153804
chr17:32673573-32688742	Cyp4f16	NM_024442	13277361	5.09227	0.781476	0.0200964	0.153463
chr1:85242918-85267141	C130026I21Rik	NM_001037909	130487814	5.52834	0.848189	0.0197806	0.153426
chr1:87836111-87857630	Gpr55	NM_001033290	111185937	7.77247	1.19125	0.0226962	0.153265
chr5:35384242-35391058	Hgfac	NM_019447	188219650	7.68459	1.17633	0.0213375	0.153076
chr19:12648014-12664186	4632417K18Rik	NM_026640	142360571	18.8229	2.87746	0.0248049	0.15287
chr16:23221791-23360421	St6gal1	NM_145933	357430775	4.63052	0.707565	0.0227112	0.152805
chr12:25393147-25398972	Rrm2	NM_009104	237512999	46.7461	7.13946	0.0247924	0.152728
chr7:31307244-31320028	Snx26	NM_178252	40789296	4.27871	0.652951	0.0221929	0.152605
chr5:115572574-115584984	AA407659	NM_175352	146198546	94.7315	14.4102	0.0264267	0.152116
chr7:17568479-17569557	LOC100042835	XM_001478913	149256288	7.4373	1.13132	0.0180967	0.152114
chr3:87422672-87541955	Arhgef11	NM_001003912	51491849	1.06786	0.16215	0.0179977	0.151846
chr2:119373442-119422393	1500003O03Rik	NM_019769	111120319	68.3536	10.3667	0.0371229	0.151663
chr16:43510420-43619183	Zbtb20	NM_019778	257196200	6.54324	0.989813	0.0213528	0.151273
chr4:44313788-44377547	Melk	NM_010790	31981625	4.69078	0.709036	0.0198014	0.151155
chr5:148690016-148706378	Slc46a3	NM_027872	141802503	5.39195	0.814989	0.0194505	0.151149
chr6:134819177-134837739	Gpr19	NM_008157	266457642	6.90341	1.0426	0.0180116	0.151027
chr7:25682529-25687216	Cd79a	NM_007655	142386539	2.76093	0.416339	0.0198705	0.150797
chr6:48783827-48790977	Tmem176b	NM_023056	255958187	12.3599	1.86175	0.0209477	0.150628
chr5:24777611-25004601	Mll3	NM_001081383	124487062	16.7837	2.52418	0.0246189	0.150395
chr16:31092498-31201324	Centb2	NM_030138	75677395	14.9236	2.24124	0.0230632	0.150181
chr2:26523193-26526802	Lcn4	NM_010695	6754515	45.5761	6.8308	0.0218145	0.149877
chr2:129094616-129122900	Ckap2l	NM_181589	255982612	23.169	3.47111	0.0226962	0.149817
chr16:4626156-4679725	Coro7	NM_030205	148747330	61.8666	9.26626	0.0238426	0.149778
chr8:126364743-126384109	1700054N08Rik	NM_028536	110625951	5.51625	0.82558	0.0191224	0.149663
chr7:52471122-52488989	Tead2	NM_011565	31560533	2.85024	0.426477	0.0165527	0.149628
chr13:49559427-49748100	Cenpp	NM_025495	146134946	3.20105	0.478967	0.0226962	0.149628
chr10:110182520-110224440	E2f7	NM_178609	115270983	2.0673	0.309326	0.0182651	0.149628
chr15:82159972-82169236	Naga	NM_008669	168693634	34.3501	5.13397	0.0225273	0.14946
chr19:56471618-56516834	Casp7	NM_007611	133891757	3.63122	0.54258	0.0169427	0.149421
chr7:111557538-111613707	Trim30	NM_009099	125347378	18.2207	2.72104	0.0224806	0.149338
chr11:94072767-94076809	Tob1	NM_009427	61676218	18.1998	2.70975	0.021851	0.148889
chr13:12531690-12553724	Lgals8	NM_018886	312261228	32.6629	4.85049	0.0273509	0.148502
chr1:89516953-89617077	Inpp5d	NM_010566	158853998	61.1832	9.08393	0.0233729	0.148471
chr16:4626156-4679725	Vasn	NM_139307	190610052	14.7652	2.19028	0.0215207	0.148341
chr7:124524492-124811144	Xylt1	NM_175645	120407063	4.25077	0.629827	0.0178323	0.148168
chr3:106487904-106539495	4933421E11Rik	NM_001039488	87162473	6.43282	0.952585	0.0322648	0.148082
chr2:43604343-44243143	Arhgap15	NM_153820	90962990	30.4836	4.51389	0.03168	0.148076
chr12:114198072-114238832	Btbd6	NM_201646	225543367	23.4296	3.46841	0.0214718	0.148035
chr3:129617896-129673124	Ccdc109b	NM_025779	158631212	10.7716	1.59403	0.017567	0.147985
chr7:52669064-52672549	Ntf5	NM_198190	38016141	1.11812	0.165464	0.0195307	0.147984
chr17:57219488-57227205	Tubb4	NM_009451	31981938	11.5063	1.70199	0.0202863	0.147918
chr10:77532112-77542270	Icosl	NM_015790	118131092	6.81097	1.00703	0.019133	0.147854
chr7:26412642-26414509	B3gnt8	NM_146184	92087056	1.18444	0.175008	0.0192872	0.147756
chr7:31338320-31340458	Hspb6	NM_001012401	141803573	8.43117	1.24568	0.0167749	0.147747
chr13:55565668-55574513	Prr7	NM_001030296	281182413	23.3901	3.45332	0.0204502	0.14764
chr4:41464469-41516542	1700066J24Rik	XM_001473370	149252252	3.14558	0.463743	0.0493905	0.147427
chr2:25048239-25052133	A830007P12Rik	NM_146115	295054097	71.3168	10.5138	0.0220015	0.147424
chr2:151398367-151415737	Sdcbp2	NM_145535	21704053	3.00926	0.443427	0.0183487	0.147354
chr12:11246546-11272572	5830483C08Rik	NM_177331	148540147	1.7698	0.260787	0.016065	0.147354
chr11:117710550-117717057	Birc5	NM_001012273	59859889	3.26324	0.480677	0.0233012	0.147301
chr8:108583502-108654437	Nfatc3	NM_010901	113199768	89.9397	13.2425	0.0252364	0.147238
chr18:64616203-64648720	Fech	NM_007998	158508616	11.4468	1.68398	0.0204945	0.147114
chr7:87171219-87237631	Zfp710	NM_175433	225579112	5.63658	0.82881	0.0198311	0.147041
chr5:144013399-144031618	Zfp316	NM_017467	255708389	1.81771	0.267036	0.0159148	0.146908
chr7:29144622-29157681	Plekhg2	NM_001083912	144446220	13.8669	2.03529	0.030286	0.146773
chr15:74961737-74965254	I830127L07Rik	XM_001477102	149266696	194.077	28.4663	0.0209583	0.146675
chr16:46035764-46120222	Cd96	NM_032465	160333633	143.908	21.0993	0.0219838	0.146617
chr15:79746236-79763076	Cbx7	NM_144811	115270984	64.1012	9.39768	0.0211987	0.146607
chr14:31692725-31694794	Mustn1	NM_181390	157909834	2.29938	0.337031	0.0304026	0.146575
chr6:121195973-121220935	Usp18	NM_011909	188035916	1.04703	0.153468	0.0304026	0.146575
chr13:43460903-43490572	Sirt5	NM_178848	118130585	6.81503	0.99891	0.0155456	0.146575
chr13:67541369-67552547	C330011K17Rik	NM_177712	281427225	5.14495	0.751977	0.0176238	0.146158
chr9:14080744-14130578	Sesn3	NM_030261	142349199	29.9663	4.37954	0.0205284	0.146149
chr10:26492317-26638454	Arhgap18	NM_176837	118130381	24.3082	3.54997	0.0205407	0.14604
chr5:31754862-31784122	Zfp512	NM_172993	254553391	24.7583	3.60701	0.0203234	0.145689
chr2:128827914-128844299	Zc3h6	NM_178404	156717215	4.25013	0.619182	0.0173547	0.145685
chr10:74429975-74478622	Gnaz	NM_010311	118129988	1.25475	0.182672	0.0203333	0.145584
chr6:58546665-58642445	Abcg2	NM_011920	110815847	1.22428	0.178202	0.0204688	0.145557
chr9:70255495-70269361	Ccnb2	NM_007630	86198317	68.895	10.0112	0.0201261	0.145311
chr2:122060574-122091073	Sord	NM_146126	158508518	8.39375	1.21817	0.017498	0.145128
chrX:149672587-149830677	Klf8	NM_173780	146198805	2.17096	0.314948	0.0153335	0.145073
chr11:16951936-16979375	1500041B16Rik	NM_029861	141802989	13.8223	2.00524	0.0177586	0.145073
chr8:126329924-126359187	Rab4a	NM_009003	171184401	5.47003	0.792335	0.014682	0.14485
chr11:55017871-55047406	Slc36a1	NM_153139	145207964	24.3286	3.52024	0.0195155	0.144696
chr3:93359038-93368567	S100a10	NM_009112	113930762	2027.61	292.707	0.0272986	0.144361
chr15:6477855-6478917	LOC100039396	XM_001472823	149266382	4.58069	0.661158	0.015863	0.144336
chr11:87394632-87404041	Sept4	NM_011129	6755119	1.42601	0.205751	0.0251897	0.144284
chr17:34290135-34297174	H2-DMb1	NM_010387	31981707	3.36069	0.484841	0.0168012	0.144268
chr4:147234899-147242656	D4Wsu114e	NM_001025365	237681080	54.4395	7.84711	0.0194581	0.144144
chr4:116667952-116677882	Hectd3	NM_175244	47271517	26.2136	3.77719	0.0194814	0.144093
chr19:5988544-6015151	Capn1	NM_007600	160333227	134.344	19.3539	0.021531	0.144062
chr5:34916460-34974957	Add1	NM_013457	156255169	59.5049	8.56958	0.0314906	0.144015
chr8:26712777-26830139	Whsc1l1	NM_001081269	124486902	20.86	3.00342	0.0317437	0.14398
chr17:84105548-84214242	Mta3	NM_054082	283806537	131.065	18.8207	0.0199796	0.143598
chr3:14533787-14572643	Lrrcc1	NM_028915	254675305	7.88051	1.13124	0.0178582	0.143549
chr2:24831607-24909575	Pnpla7	NM_146251	225007614	32.9538	4.72603	0.0191889	0.143414
chr5:124199734-124271602	Kntc1	NM_001042421	109288013	2.10594	0.301699	0.0156962	0.143261
chr2:118687735-118707093	Ivd	NM_019826	118130613	14.6181	2.09354	0.0178796	0.143216
chr7:4691789-4699089	Suv420h2	NM_146177	169234794	33.9126	4.85373	0.0188095	0.143125
chr7:148043295-148068208	Sirt3	NM_022433	188035864	34.6542	4.95583	0.0184773	0.143008
chr8:87432522-87435360	Dnase2a	NM_010062	87299638	11.6155	1.65823	0.0160864	0.14276
chr1:58052909-58082741	Sgol2	NM_199007	229576857	4.22638	0.602805	0.0165678	0.142629
chr1:174242537-174249968	Igsf8	NM_080419	32189433	7.0436	1.00374	0.0153191	0.142504
chr6:124808461-124813935	Gpr162	NM_013533	118129911	0.826416	0.117767	0.0165527	0.142503
chr12:114394631-114402755	4930427A07Rik	NM_134041	167466267	6.39224	0.910914	0.0153191	0.142503
chr19:34625435-34651013	Ifit2	NM_008332	162461505	6.45481	0.91983	0.0169428	0.142503
chr19:4125959-4132307	Tmem134	NM_025889	118403318	33.4128	4.75444	0.0277804	0.142294
chr2:32731744-32816771	Lrsam1	NM_199302	357527364	4.67842	0.6644	0.0158732	0.142014
chrX:45499703-45514740	1200013B08Rik	NM_028773	142379896	281.473	39.973	0.0231448	0.142014
chr15:74786085-74789761	Ly6e	NM_008529	255708391	1326.65	188.296	0.0282812	0.141933
chr19:60914663-60937315	Sfxn4	NM_053198	254826774	2.8028	0.397305	0.0182529	0.141753
chr11:49838832-49918237	Rnf130	NM_021540	133892292	56.0327	7.94162	0.0180244	0.141732
chr16:44240292-44332951	Sidt1	NM_198034	226874929	20.0093	2.83486	0.01802	0.141677
chr7:108469832-108494826	Stard10	NM_019990	150456475	50.4244	7.14011	0.0178053	0.1416
chr11:54531003-54601138	Cdc42se2	NM_178626	254281196	57.9977	8.21182	0.0181924	0.141589
chr16:56075521-56190124	Senp7	NM_001003971	51593104	7.09067	1.00277	0.0227675	0.141421
chr1:88051354-88174859	Armc9	NM_030184	119637816	1.64447	0.232373	0.0200416	0.141306
chr9:77765174-77832320	Elovl5	NM_134255	258679505	58.2953	8.20776	0.0177198	0.140796
chr17:34324824-34333744	Tap1	NM_013683	239835764	116.246	16.3623	0.0181966	0.140756
chr9:122084996-122203492	Tmem16k	NM_133979	141802585	18.8285	2.64981	0.017221	0.140734
chr1:175677423-175697050	Ifi204	NM_008329	118130978	11.4038	1.60485	0.0161403	0.140729
chr10:87553816-87609686	4930547N16Rik	NM_029249	126215543	4.00035	0.561243	0.0141052	0.140298
chr15:102289662-102293215	Prr13	NM_025385	283945464	359.113	50.2857	0.0194814	0.140028
chr12:16995453-17006862	Pqlc3	NM_172574	238550112	55.5708	7.77503	0.0170758	0.139912
chr5:141039142-141041021	Grifin	NM_030022	115749431	4.9508	0.692677	0.0252508	0.139912
chr11:117710550-117717057	Birc5	NM_009689	59859886	70.6954	9.8804	0.0240575	0.13976
chr11:100556197-100565585	D11Lgp2e	NM_030150	70608132	9.83414	1.37112	0.015181	0.139424
chr1:137625773-137648806	Csrp1	NM_007791	158508608	56.0281	7.80522	0.0167552	0.139309
chr6:58783682-58870392	Herc3	NM_028705	188035868	17.0445	2.37423	0.0167335	0.139296
chr4:102710673-102786904	Wdr78	NM_146254	334688817	1.94094	0.269925	0.0121256	0.139069
chr10:24889927-25018969	Akap7	NM_018747	145864492	2.93324	0.407732	0.0121274	0.139004
chr4:132848122-132895020	LOC100042018	XM_001477989	149253164	25.8974	3.59394	0.0248653	0.138776
chr18:62337469-62339613	Adrb2	NM_007420	34328091	3.24637	0.450114	0.011956	0.138651
chr9:58066348-58097593	Pml	NM_178087	160333281	63.0486	8.74064	0.0171076	0.138633
chr1:178744942-178950563	Sdccag8	NM_029756	134031983	18.1714	2.51905	0.0160802	0.138627
chr5:145955814-145962751	Zkscan14	NM_023322	114158684	10.6424	1.47411	0.0142926	0.138513
chr1:138364534-138428088	Kif14	NM_001081258	124486926	2.70104	0.373993	0.0148646	0.138463
chr15:82064191-82075177	Cenpm	NM_025639	122939135	19.9078	2.75436	0.0201328	0.138356
chr7:104480836-104498719	EG622320	NM_001039039	148352322	2.44177	0.337795	0.0118681	0.13834
chrX:72341254-72376288	Mpp1	NM_008621	31982179	20.3801	2.81583	0.0158796	0.138166
chr9:67688202-67843441	Vps13c	NM_177184	122114536	6.48697	0.895442	0.0160655	0.138037
chr5:105948489-106037973	Lrrc8c	NM_133897	118129793	66.7298	9.20523	0.0163137	0.137948
chr9:106105438-106117718	Twf2	NM_011876	133891654	134.011	18.4642	0.0162832	0.137781
chr6:148791033-148844648	Caprin2	NM_181541	124107628	2.13833	0.294455	0.0114725	0.137703
chr4:134453763-134470831	Tmem50a	NM_027935	62990167	169.094	23.279	0.0160681	0.137669
chr6:129527910-129535845	Klre1	NM_153590	146219823	3.8422	0.527971	0.0114493	0.137414
chr1:21208711-21220248	Tmem14a	NM_029398	109948262	2.33092	0.3203	0.0142072	0.137414
chr4:137772576-137799075	Hp1bp3	NM_010470	171543868	142.149	19.4925	0.0179706	0.137127
chr9:50570932-50576257	1110032A03Rik	NM_023483	141803197	6.99823	0.959018	0.0119403	0.137037
chrX:7156818-7182546	Foxp3	NM_054039	313569789	1.22744	0.167782	0.0207452	0.136693
chr11:86922762-86936476	1110001A07Rik	NM_025377	146134983	12.5253	1.71194	0.0124801	0.136679
chr1:157625284-157660029	Qscn6	NM_001024945	68131561	9.90314	1.35257	0.0213032	0.13658
chr11:105946215-106016760	Map3k3	NM_011947	146134424	34.0605	4.64733	0.0153191	0.136443
chr14:56357856-56364429	Dhrs1	NM_026819	255958242	33.8498	4.60545	0.0146579	0.136055
chr11:94418415-94463100	BC018371	NM_153807	118130052	12.4522	1.69356	0.0145152	0.136005
chr3:68696423-68808387	Ift80	NM_026641	240120055	7.03096	0.955691	0.0139509	0.135926
chr2:57981549-58012533	Pscdbp	NM_139200	124378016	39.6977	5.39145	0.0154922	0.135813
chr9:118961919-118980444	Vill	NM_011700	257096032	1.15044	0.156227	0.0181408	0.135798
chr17:17968027-17979973	4930546H06Rik	NM_029205	141802652	1.3642	0.185254	0.0440391	0.135797
chr4:137818165-137857407	Kif17	NM_010623	300795156	0.79656	0.10817	0.0181408	0.135796
chr11:75113849-75161805	Rpa1	NM_026653	255982528	59.6261	8.09064	0.0151002	0.13569
chr14:52604533-52641583	G630016D24Rik	NM_001033805	225543500	1.25533	0.170274	0.0437732	0.135641
chr9:83728347-83765991	Ttk	NM_009445	159110838	4.42318	0.599395	0.0115551	0.135512
chr2:118639738-118660375	D2Ertd750e	NM_026412	228008376	43.0298	5.81524	0.0145048	0.135144
chr16:91485493-91507682	Ifnar1	NM_010508	160358842	76.9078	10.3844	0.015564	0.135024
chr7:16894986-16903683	Bbc3	NM_133234	254911068	88.0677	11.8656	0.0145953	0.134733
chr18:70668336-70689975	Poli	NM_011972	226958459	12.5378	1.68905	0.0135	0.134717
chr7:4416343-4430844	Eps8l1	NM_026146	142373594	7.47462	1.00469	0.0120553	0.134414
chr7:13466555-13478771	Zfp128	NM_153802	262231764	2.64868	0.355877	0.0104846	0.13436
chr9:70446820-70504981	B230380D07Rik	NM_172772	118403315	14.8464	1.98913	0.0141177	0.133981
chr16:21761362-21787869	Ehhadh	NM_023737	256600255	1.88963	0.252888	0.0101252	0.133829
chr4:86272618-86277445	LOC100040388	XM_001474593	149252599	1.97775	0.26468	0.0213967	0.133829
chr14:26883224-26886941	LOC100039192	XM_001472492	309272929	56.9003	7.59384	0.0205579	0.133459
chr17:24292799-24300700	Amdhd2	NM_172935	146198690	34.7173	4.62206	0.0133138	0.133134
chr5:138082700-138084127	Sap25	NM_001081962	274326265	95.7541	12.7439	0.0136137	0.13309
chr13:40955500-41056261	Gcnt2	NM_133219	39995103	9.17741	1.22015	0.0167839	0.132951
chr16:35694988-35769442	Dirc2	NM_153550	118130106	3.82758	0.508749	0.0112693	0.132917
chrX:104284673-104300309	P2ry10	NM_172435	142347647	49.9629	6.63728	0.0136063	0.132844
chr19:5495277-5510489	1700020D05Rik	NM_023781	268607533	2.69577	0.357662	0.0121462	0.132675
chr7:28964501-28972313	Dyrk1b	NM_010092	6753697	19.163	2.53386	0.0182299	0.132227
chr5:122659745-122714469	Hvcn1	NM_028752	109809754	64.7836	8.5634	0.0216513	0.132185
chr12:92236931-92622818	4930534B04Rik	NM_181815	160333188	3.33032	0.439686	0.0106837	0.132025
chr1:43502595-43627359	Nck2	NM_010879	190610035	11.7019	1.54247	0.0122539	0.131814
chr14:27022840-27026511	LOC100039257	XM_001472657	309272938	59.1228	7.78475	0.0194677	0.131671
chr2:166391844-166539332	BC067047	NM_177782	124517733	223.563	29.4352	0.0221342	0.131664
chr5:120961200-120984028	Slc24a6	NM_133221	170650648	11.6409	1.5294	0.0121274	0.131382
chr8:108508956-108520323	Dpep2	NM_176913	32880213	1.98537	0.26084	0.0132737	0.131381
chr17:35035443-35050992	Ehmt2	NM_147151	22219431	74.4883	9.77484	0.0233349	0.131227
chr3:151756804-151828864	Gipc2	NM_016867	8394257	6.27666	0.823295	0.00920383	0.131168
chr7:86537223-86611159	BC025462	NM_145946	126722699	1.63795	0.214443	0.0134763	0.130922
chr1:52846265-52874381	Inpp1	NM_008384	170650608	26.3667	3.45005	0.0121274	0.130849
chr15:80004150-80045949	Mgat3	NM_010795	108796646	0.899162	0.117496	0.0108947	0.130673
chr17:35654120-35667951	Cchcr1	NM_146248	157738616	9.49159	1.24029	0.0113269	0.130673
chr12:117519694-117611571	D12Ertd551e	NM_028731	76096371	38.6869	5.05265	0.0128947	0.130604
chr9:77278895-77391866	Lrrc1	NM_172528	225690584	3.71497	0.484963	0.00905324	0.130543
chr15:76124696-76126431	LOC100041269	XM_001476072	149266666	18.8879	2.46348	0.0110429	0.130426
chr17:56262507-56272288	Sema6b	NM_013662	194394219	1.31357	0.171324	0.00899861	0.130426
chr7:31350445-31352981	Tmem149	NM_145580	117414140	77.9067	10.13	0.0122268	0.130027
chr12:117285934-117299065	Zfp386	NM_019565	93102383	20.4163	2.64522	0.0161883	0.129564
chr7:97497208-97558949	Sytl2	NM_001040085	91718888	65.9551	8.54287	0.021458	0.129526
chr7:135390384-135397226	Tgfb1i1	NM_009365	40254611	2.70819	0.350772	0.00853442	0.129523
chr11:115209022-115229033	C630004H02Rik	NM_175454	118129878	32.1845	4.16615	0.0120266	0.129446
chr13:55608133-55614795	Pdlim7	NM_026131	166197676	13.569	1.75419	0.00866414	0.129279
chr5:92872898-92934634	Scarb2	NM_007644	142377768	34.7292	4.48975	0.0118684	0.129279
chr11:77851442-77873934	Flot2	NM_001040403	94536790	44.0527	5.68915	0.0155954	0.129144
chr16:16213437-16272805	Pkp2	NM_026163	142349260	4.87171	0.628423	0.00916719	0.128994
chr5:124423647-124453209	Hip1r	NM_145070	255308927	117.394	15.0701	0.0137748	0.128372
chr6:86798248-86953221	Aak1	NM_001040106	145046263	9.38365	1.2037	0.0197776	0.128276
chr7:147285368-147288305	1810014F10Rik	NM_026928	124377997	6.09146	0.781247	0.0142843	0.128253
chr9:106350991-106355247	Abhd14b	NM_029631	171460959	44.7179	5.73519	0.0113608	0.128253
chr1:85084713-85106428	A530032D15Rik	NM_213615	126215537	3.30873	0.424272	0.00868225	0.128228
chr13:60943972-60965777	4930486L24Rik	NM_178098	31342510	28.0078	3.58379	0.010767	0.127957
chr13:34056619-34077516	Nqo2	NM_020282	253795449	16.9619	2.16415	0.00881628	0.127589
chr11:75162097-75219188	Smyd4	NM_177009	148747496	4.66455	0.595142	0.00881628	0.127588
chr4:41709230-41721007	Il11ra1	NM_010549	254281267	2.0293	0.258835	0.0107711	0.127549
chr6:113588496-113644745	Irak2	NM_172161	165905628	33.0494	4.21333	0.0112129	0.127486
chr19:53384995-53450300	Mxi1	NM_010847	114520598	1.93591	0.246239	0.0199673	0.127195
chr1:191464484-191511965	Cenpf	NM_001081363	189458890	12.0084	1.52318	0.0110495	0.126843
chr4:100741642-100937887	Jak1	NM_146145	111607495	328.81	41.7004	0.0205406	0.126822
chr14:56503805-56515618	9130227C08Rik	NM_027143	142359903	59.7874	7.58068	0.011333	0.126794
chr4:101927543-102279867	Pde4b	NM_019840	112181197	13.8939	1.76096	0.0107711	0.126743
chr4:58978461-58999950	Ltb4dh	NM_025968	141801462	3.14544	0.398306	0.00775103	0.12663
chr5:129490441-129514449	Stx2	NM_007941	170172515	8.60799	1.08975	0.00959072	0.126597
chr17:35960301-35969732	Flot1	NM_008027	118131036	71.6242	9.06232	0.0108642	0.126526
chr6:8459595-8547548	Glcci1	NM_133236	134031971	11.6056	1.4658	0.0106837	0.126301
chrX:99261889-99266535	Rgag4	NM_183318	257467666	2.07862	0.262219	0.0075839	0.126151
chr4:126234268-126271147	Clspn	NM_175554	225543338	6.20317	0.782319	0.00986007	0.126116
chr4:132288880-132313086	Smpdl3b	NM_133888	118130844	5.09861	0.642637	0.00762951	0.126042
chr12:17697619-17798732	Hpcal1	NM_016677	158508615	67.8613	8.55161	0.0106414	0.126016
chr8:86479592-86494094	Asf1b	NM_024184	118130257	21.5232	2.71174	0.00985302	0.125991
chr8:93594007-93659395	Rbl2	NM_011250	170932487	50.4203	6.33636	0.0190288	0.125671
chr2:148262386-148269271	Cd93	NM_010740	144922670	11.1052	1.39412	0.0103973	0.125538
chr2:109857995-109884805	Ccdc34	NM_026613	205361117	14.9816	1.8802	0.00851636	0.125501
chr7:111448410-111464009	Trim12	NM_023835	115299738	64.8816	8.12803	0.0103488	0.125275
chr19:45122163-45130872	Sfxn3	NM_053197	295821208	56.2026	7.04051	0.0104761	0.12527
chr2:4840076-4859770	Phyh	NM_010726	162287377	15.6709	1.96198	0.00861146	0.125199
chr11:72990584-72995548	Tax1bp3	NM_029564	141803240	9.97444	1.24774	0.00765005	0.125094
chr7:31536489-31541153	Sbsn	NM_172205	144953884	3.59742	0.449395	0.00712439	0.124921
chr17:66001068-66122021	Rab31	NM_133685	225579123	4.37757	0.546262	0.00779072	0.124787
chr10:110357234-110376678	Csrp2	NM_007792	160707986	6.50482	0.809724	0.00776982	0.124481
chr6:124999992-125013261	Acrbp	NM_016845	188035921	12.2761	1.52709	0.00843979	0.124395
chr13:75977359-75987597	Glrx	NM_053108	172072618	238.08	29.5426	0.0104761	0.124087
chr15:31154179-31204090	Dap	NM_146057	239915970	306.706	38.0549	0.0111533	0.124076
chr3:152058973-152331104	Zzz3	NM_198416	124053446	4.01418	0.497844	0.0208487	0.124021
chr7:81420303-81699666	Slco3a1	NM_023908	84579879	11.7394	1.45421	0.0146941	0.123874
chr5:108561932-108661970	Ccdc18	NM_028481	58037312	1.47797	0.183018	0.00678742	0.123831
chr11:118941468-118947455	Cbx4	NM_007625	161353507	58.9448	7.27456	0.00972476	0.123413
chr10:59740485-59765348	Psap	NM_011179	225735644	181.379	22.3607	0.0110974	0.123282
chr10:127186657-127188854	Admr	NM_007412	117606338	1.26903	0.156247	0.015194	0.123123
chr9:22216020-22249125	9530077C05Rik	NM_026739	46810272	0.967411	0.11911	0.015194	0.123122
chr3:33583102-33610500	LOC100041058	XM_001475724	149250879	35.777	4.40085	0.00753077	0.123008
chr17:37182910-37211250	Gabbr1	NM_019439	131888528	53.9596	6.62352	0.00981018	0.12275
chr10:79872338-79896352	Tcfe2a	NM_011548	255918167	79.9012	9.8004	0.00968146	0.122656
chr12:32860500-32893335	Pik3cg	NM_020272	226246570	46.0363	5.63985	0.00959037	0.122509
chr5:141139458-141178332	Iqce	NM_028833	118130547	19.5076	2.38276	0.00913268	0.122145
chr18:67247989-67405484	Mppe1	NM_172630	142365099	24.8019	3.02942	0.0129209	0.122145
chr5:123320676-123439101	Fbxl10	NM_001003953	54607021	13.0881	1.59679	0.0154539	0.122003
chr17:35322039-35325385	Lst1	NM_010734	58331139	42.5637	5.18597	0.00645268	0.12184
chr3:100293319-100327843	OTTMUSG00000007026	XM_001002326	94369810	1.12692	0.136924	0.0301606	0.121503
chr5:147656646-147659302	Rasl11a	NM_026864	110625727	1.55771	0.189266	0.0301606	0.121503
chr11:73012983-73038008	Carkl	NM_029031	124286807	5.02083	0.610044	0.00666988	0.121503
chr2:17966870-17970678	2810030E01Rik	NM_028317	148806917	1.04559	0.127041	0.0113608	0.121502
chr18:78296829-78320061	Slc14a1	NM_028122	283945616	17.8535	2.16833	0.00877487	0.121451
chr13:54287497-54317801	Hrh2	NM_001010973	118131131	11.8592	1.43686	0.0158796	0.12116
chr1:64835694-65003398	9430067K14Rik	NM_001039493	87162467	4.03011	0.487835	0.00820552	0.121048
chr15:100592177-100654402	Slc4a8	NM_021530	111494231	1.16266	0.140737	0.00664974	0.121047
chr10:81022304-81029109	Aes	NM_010347	142370816	588.428	71.217	0.011568	0.121029
chr16:44765904-44795091	Cd200r1	NM_021325	158631181	5.94821	0.719275	0.00612733	0.120923
chr7:134234949-134237563	AI467606	NM_178901	142362663	94.312	11.3769	0.00877395	0.12063
chr5:122071035-122110488	Acad10	NM_028037	156255156	0.940473	0.113247	0.00878464	0.120415
chr7:108496582-108561100	Centd2	NM_001040112	92091596	8.58834	1.03329	0.0134442	0.120313
chr15:54907655-54922033	2600005O03Rik	NM_183089	62821773	2.18959	0.26327	0.00772379	0.120237
chr11:98308147-98316687	Grb7	NM_010346	116325997	4.41594	0.530959	0.00598071	0.120237
chr9:123698627-123760687	Fyco1	NM_148925	159131875	27.2477	3.27376	0.00875604	0.120148
chr7:107855215-107990160	B930006L02Rik	NM_178764	51592074	14.5698	1.75052	0.00847255	0.120147
chr11:58768186-58770176	Hist3h2a	NM_178218	142376228	12.2589	1.47258	0.00721214	0.120123
chr18:60542364-60552288	Iigp1	NM_021792	226371765	2.478	0.297345	0.00658049	0.119994
chr4:44139081-44181211	Rnf38	NM_175201	253795470	21.236	2.53955	0.0142926	0.119587
chr11:3817192-3831586	Tcn2	NM_015749	194394232	20.6503	2.4688	0.00772838	0.119553
chr15:76127032-76137675	Oplah	NM_153122	118130148	8.15858	0.974198	0.00753077	0.119408
chr10:33871198-33927357	Dse	NM_172508	34328374	13.8335	1.65108	0.00803892	0.119354
chrX:33428826-33616557	Dock11	NM_001009947	125660463	24.9527	2.97488	0.00830816	0.119221
chr10:90452055-90545488	Apaf1	NM_009684	110347470	7.45943	0.889067	0.0127112	0.119187
chr6:122527809-122552462	Apobec1	NM_031159	118130296	5.68968	0.67793	0.00595153	0.119151
chr15:89302924-89319085	Arsa	NM_009713	293651533	10.4481	1.24238	0.00751982	0.11891
chr17:69733317-69739884	Zfp161	NM_009547	31544059	5.47504	0.650919	0.00649382	0.118888
chr11:69710859-69714488	2810408A11Rik	NM_027419	118130354	1.33773	0.158371	0.0129174	0.118388
chr11:101023992-101032616	Plekhh3	NM_146030	118130249	2.45658	0.290828	0.00540949	0.118387
chr19:32059135-32177630	Asah2	NM_018830	9055167	1.06504	0.126087	0.00568454	0.118387
chr11:103221050-103224698	5730442P18Rik	NM_183288	327365338	8.4777	0.999988	0.00547376	0.117955
chr17:64950988-65104450	Man2a1	NM_008549	226246609	12.3956	1.45757	0.00758672	0.117588
chr5:140981581-141001192	Chst12	NM_021528	157266278	137.919	16.199	0.00789054	0.117453
chr4:132848122-132895020	Wdtc1	NM_199306	158636015	50.9099	5.97296	0.0137059	0.117324
chr4:129296517-129301152	Ccdc28b	NM_025455	70887805	19.4783	2.28489	0.00546369	0.117304
chr14:45754122-45868600	5730420B22Rik	NM_172597	142372751	8.07431	0.944199	0.00678331	0.116939
chr2:156971633-157030255	Rbl1	NM_011249	213417846	10.1807	1.18968	0.00716376	0.116856
chr7:109826092-109835768	Trim68	NM_198012	165377143	10.629	1.23927	0.00620486	0.116593
chr10:90545783-90565358	1200009F10Rik	NM_026166	121583480	0.960147	0.111931	0.00767649	0.116577
chr4:134676559-134733905	Runx3	NM_019732	84579890	129.536	15.0997	0.00876603	0.116568
chr1:174126859-174136912	Pea15a	NM_011063	86439980	58.4503	6.81337	0.0074005	0.116567
chr2:22973584-23011436	Mastl	NM_025979	254540065	2.30843	0.268522	0.00509166	0.116322
chr6:129538779-129548790	Klrd1	NM_010654	339639637	184.65	21.4684	0.00729822	0.116265
chr14:20691780-20796471	Gng2	NM_001038637	84490420	97.364	11.3053	0.0154562	0.116114
chr12:36741141-36769065	Tspan13	NM_025359	118130350	40.5723	4.70686	0.00709594	0.116012
chr6:86600519-86619048	Mxd1	NM_010751	187960056	17.3283	2.01022	0.00538811	0.116008
chr6:42195933-42200440	Gstk1	NM_029555	118130626	4.16302	0.480527	0.00911401	0.115428
chr11:77321600-77326775	Trp53i13	NM_001024920	67906196	32.2108	3.7055	0.00644597	0.115039
chr13:73901144-73954191	Slc12a7	NM_011390	118130177	25.4842	2.93153	0.00694237	0.115033
chr14:21203859-21208102	Dnajc9	NM_134081	270309121	88.7849	10.2066	0.00691983	0.114959
chrX:71137440-71156568	Avpr2	NM_019404	9506412	4.25296	0.488287	0.00472748	0.114811
chr10:67558340-67741474	Arid5b	NM_023598	74136556	13.8696	1.58831	0.00659512	0.114517
chr15:6479653-6480763	LOC100039412	XM_001472840	149266384	6.92576	0.791963	0.00450584	0.11435
chr1:141351349-141390665	Aspm	NM_009791	90093357	10.2865	1.17559	0.00668448	0.114285
chr2:120181047-120286602	Ganc	NM_172672	124487338	6.89928	0.787064	0.0114002	0.114079
chr7:75097142-75378553	Igf1r	NM_010513	112983655	6.59635	0.752	0.0065483	0.114002
chr13:55575147-55589529	Dbn1	NM_019813	293651554	0.891666	0.101652	0.0110118	0.114002
chr13:64197617-64230638	Slc35d2	NM_001001321	142369904	9.12821	1.0396	0.00516616	0.113889
chr17:25854168-25864347	Chtf18	NM_145409	157951665	3.92883	0.44683	0.00447158	0.113731
chr4:120640928-120689852	Smap1l	NM_133716	229892323	224.079	25.4607	0.00831839	0.113624
chr15:78237533-78244443	Mpst	NM_138670	244789998	49.152	5.58049	0.00633557	0.113535
chr4:109333480-109337977	Cdkn2c	NM_007671	31982862	15.3354	1.74111	0.00467306	0.113535
chr5:124454649-124482269	Vps37b	NM_177876	146198722	122.997	13.9247	0.00685816	0.113212
chr2:90977516-91023135	Madd	NM_145527	295148166	73.5757	8.32761	0.00741586	0.113184
chrX:39855784-39875252	Sh2d1a	NM_011364	142363688	51.8286	5.85958	0.00572027	0.113057
chr13:113450983-113523106	9130023D20Rik	NM_178746	295849287	10.3197	1.16661	0.0056211	0.113047
chr7:16556610-16584844	Gltscr1	NM_001081418	124487236	44.2869	5.00405	0.00659831	0.112992
chr14:56384852-56387326	Ltb4r1	NM_008519	161760677	7.28706	0.823121	0.0043431	0.112957
chr8:93740928-93837161	Rpgrip1l	NM_173431	145976943	1.29024	0.145506	0.00421998	0.112774
chr17:33153808-33170326	1700065O13Rik	NM_028543	146141201	1.7128	0.192327	0.00453016	0.112288
chr9:108481156-108499931	4933406E20Rik	NM_028944	133892569	4.52142	0.507399	0.00408747	0.112221
chr14:104049459-104104019	Slain1	NM_198014	51491881	31.3504	3.50862	0.00599675	0.111916
chr17:55791322-55851926	Pot1b	NM_028370	76677916	7.06596	0.789676	0.00494406	0.111758
chr13:54676425-54682489	Arl10	NM_019968	242332491	5.91592	0.660832	0.00524701	0.111704
chr5:23009173-23122389	Srpk2	NM_009274	47059479	19.6753	2.1963	0.00600642	0.111627
chr17:56301996-56313376	Tnfaip8l1	NM_025566	255982498	13.0829	1.45824	0.00508829	0.111462
chr17:13109330-13133262	Acat3	NM_153151	112181180	3.42508	0.381739	0.00831069	0.111454
chr2:51779976-51790683	Rbm43	NM_030243	213972637	17.9433	1.99889	0.00534637	0.1114
chr11:69112997-69137277	Cntrob	NM_172560	145976947	8.36836	0.931616	0.0051879	0.111326
chr17:57183135-57199286	Slc25a23	NM_025877	270483862	9.78274	1.08861	0.00521308	0.111279
chr3:142223015-142236176	Gbp3	NM_018734	134053870	16.3443	1.81724	0.00543971	0.111185
chr8:108117850-108206822	2310066E14Rik	NM_001081241	145301545	17.6118	1.9571	0.00574104	0.111124
chr13:55471131-55486048	Rgs14	NM_016758	255918174	48.8736	5.42783	0.005811	0.111059
chr17:51878793-51974048	Satb1	NM_009122	254826760	108.505	12.0392	0.00626288	0.110955
chr16:35832963-35871586	Parp14	NM_001039530	166197699	24.1494	2.67451	0.00585933	0.110749
chr5:116295664-116456352	Cit	NM_007708	124487318	5.3483	0.591673	0.00520942	0.110628
chr6:83087082-83102570	Rtkn	NM_009106	209977091	0.881666	0.097444	0.0124635	0.110523
chr9:103014403-103087600	Rab6b	NM_173781	118129903	10.0409	1.10932	0.00534348	0.11048
chr2:59737419-59964649	Baz2b	NM_001001182	118131072	8.36582	0.921356	0.00544954	0.110133
chr1:163917432-164408161	Dnm3	NM_001038619	84490430	1.01405	0.111476	0.00367024	0.109931
chr14:63801281-63812362	Neil2	NM_201610	118130802	1.23861	0.136162	0.0094527	0.109931
chr17:34375849-34382853	H2-Ob	NM_010389	85861232	1.50344	0.165275	0.00600642	0.109931
chr1:159388712-159418864	BC026585	NM_001033284	85701627	1.46337	0.16087	0.0208868	0.109931
chr9:78384315-78435834	Slc17a5	NM_172773	141801900	7.2464	0.796604	0.00442866	0.109931
chr9:58004075-58006949	Islr	NM_012043	306482657	0.819326	0.0900693	0.0208868	0.109931
chr6:17231340-17239011	Cav2	NM_016900	118131204	1.8673	0.205274	0.00486501	0.109931
chr11:82765603-82776443	Slfn5	NM_183201	238637282	2.32347	0.255421	0.00368815	0.109931
chr4:94321519-94359920	Ift74	NM_026319	151101193	1.53694	0.168957	0.0208868	0.109931
chr11:29999394-30119772	Spnb2	NM_009260	117938333	7.30122	0.8009	0.00934307	0.109694
chr4:40152822-40186734	Ddx58	NM_172689	153945885	23.6708	2.59576	0.00530466	0.109661
chr6:125118024-125141604	Ncapd2	NM_146171	22165391	50.6065	5.52655	0.00556294	0.109206
chr5:34916460-34974957	Add1	NM_001024458	156255170	86.1193	9.39825	0.0114236	0.109131
chr1:162004865-162008049	4930562F07Rik	XM_001472682	309267477	27.2699	2.97128	0.00391994	0.108958
chr19:4184356-4191047	Tbc1d10c	NM_178650	126517464	370.064	40.3125	0.00672233	0.108934
chr10:94255930-94407212	Plxnc1	NM_018797	157057550	3.54893	0.386457	0.00383849	0.108894
chr12:111723948-111821271	Ppp2r5c	NM_001081457	125346005	20.3665	2.21672	0.00959038	0.108841
chr11:101489262-101497395	Rdm1	NM_025654	142370751	23.3354	2.5374	0.00409465	0.108736
chr7:13864174-13896776	Lig1	NM_010715	133892265	13.3438	1.45068	0.00636063	0.108716
chr7:113647892-113672703	EG668139	XR_001627	309268931	54.4136	5.91488	0.00600242	0.108702
chr7:88006993-88021400	Zscan2	NM_009553	31982821	12.6031	1.3695	0.00436593	0.108664
chr5:92687284-92707207	Asahl	NM_025972	255683417	7.60602	0.825878	0.00359818	0.108582
chr13:94541633-94712971	Arsb	NM_009712	125656170	35.5997	3.86185	0.00521257	0.10848
chr7:148381042-148404610	1600016N20Rik	NM_028050	260436946	8.72392	0.945522	0.00374201	0.108383
chr17:36179905-36195590	EG547347	NM_001034909	294661839	1.53486	0.166304	0.0152841	0.108351
chr2:12998635-13192905	Rsu1	NM_009105	118130544	51.142	5.53952	0.00498352	0.108316
chr6:39285983-39327643	Slc37a3	NM_028123	267844820	12.5376	1.35251	0.00443843	0.107876
chr10:84850563-85123037	Btbd11	NM_028709	205360835	2.13215	0.22973	0.00333623	0.107746
chr12:27127617-27141296	Rsad2	NM_021384	237512932	1.06586	0.114828	0.00546091	0.107733
chr2:154412779-154429409	Pxmp4	NM_021534	142365206	17.5294	1.88756	0.00397558	0.10768
chr13:118009438-118062905	Emb	NM_010330	226437628	194.655	20.9547	0.00572693	0.10765
chrX:71518556-71527073	Dnase1l1	NM_027109	288541365	15.2542	1.64172	0.00392883	0.107624
chr3:103083215-103162691	Trim33	NM_001079830	119637829	10.0536	1.082	0.0069343	0.107623
chr10:41905591-41996548	Foxo3a	NM_019740	118130536	30.4638	3.27457	0.00487651	0.107491
chr13:46844455-47025087	Kif13a	NM_010617	120300943	2.03371	0.218572	0.00342902	0.107475
chr1:65205201-65225688	Idh1	NM_010497	162417974	2.96018	0.317177	0.00368653	0.107148
chr17:71845444-71876197	Ndc80	NM_023294	217035141	8.46918	0.90597	0.00353595	0.106973
chr19:5651193-5663620	Sipa1	NM_011379	257153343	178.417	19.0491	0.00629739	0.106767
chr3:142159897-142185308	Gbp5	NM_153564	91064875	6.20496	0.661447	0.00348827	0.1066
chr12:32643343-32746144	Prkar2b	NM_011158	89179324	2.78313	0.295402	0.00314588	0.10614
chr3:107843325-107847706	Gstm4	NM_026764	238018079	3.13996	0.333276	0.00409344	0.10614
chr17:85490039-85857920	1700106N22Rik	NM_028576	141802462	1.77568	0.188471	0.00812646	0.10614
chr2:71625139-71694815	Itga6	NM_008397	142352784	5.35299	0.567666	0.00358888	0.106047
chr14:26743655-26746696	D14Ertd449e	NM_025311	298566316	46.6268	4.93699	0.00418449	0.105883
chr14:66437874-66452721	Esco2	NM_028039	170932557	3.81382	0.403255	0.00307536	0.105735
chr16:91406487-91425993	Il10rb	NM_008349	226693323	52.1468	5.51289	0.00445394	0.105719
chr8:13952007-13974690	2610019F03Rik	NM_173744	197100600	1.77729	0.187718	0.00497157	0.10562
chr11:54971993-54998579	Slc36a2	NM_153170	238624177	1.27069	0.133789	0.00674358	0.105288
chr8:75072358-75073666	LOC100042439	XM_001478638	149258918	9.51964	1.00133	0.00299057	0.105186
chr17:48439362-48451859	Treml2	NM_001033405	133908635	17.6502	1.85334	0.00428565	0.105004
chr11:94418415-94463100	Chad	NM_007689	145966859	1.15007	0.120731	0.0379941	0.104977
chr19:44277777-44318506	Scd3	NM_024450	86439985	0.992927	0.104131	0.00698086	0.104873
chr16:4886251-4938296	Mgrn1	NM_029657	356995927	13.4627	1.40909	0.00392367	0.104666
chr10:126760782-126778635	Arhgap9	NM_146011	90093350	181.001	18.9049	0.00729859	0.104446
chr4:86393430-86476071	Dennd4c	NM_001081014	124486609	23.7356	2.47847	0.00763692	0.10442
chr13:49298319-49311395	1110007C09Rik	NM_026738	142344140	129.908	13.5613	0.00416668	0.104392
chr18:56921369-57085202	March3	NM_177115	31342831	2.87909	0.300408	0.00375265	0.104341
chr8:107813823-107819998	Exoc3l	NM_177788	146198586	12.9014	1.34572	0.0035961	0.104308
chr3:129235303-129341413	Elovl6	NM_130450	91598889	6.12403	0.638473	0.00374393	0.104257
chr1:95813209-95839227	LOC100041596	XM_001477538	309271630	2.11933	0.220691	0.00301899	0.104132
chr17:29107829-29144882	Stk38	NM_134115	118129944	84.7011	8.81766	0.00444229	0.104103
chr1:7079230-7163709	Pcmtd1	NM_183028	145699128	14.4964	1.50516	0.00402471	0.10383
chr3:159502658-159598042	Gpr177	NM_026582	312434020	10.5869	1.09762	0.00334755	0.103677
chr5:8660091-8748519	Abcb1a	NM_011076	153791546	9.71825	1.00727	0.00380077	0.103647
chr19:44368577-44381350	Scd2	NM_009128	188219605	22.5267	2.33383	0.00407277	0.103603
chr2:30122068-30137668	Phyhd1	NM_172267	357588420	3.48563	0.361072	0.00450221	0.103589
chr16:35926600-35972691	Parp9	NM_030253	357394927	28.54	2.95316	0.00707305	0.103474
chr7:87239731-87260207	Idh2	NM_173011	225579032	15.6926	1.6233	0.00321841	0.103444
chr13:115626119-115722249	Itga2	NM_008396	41054730	3.94047	0.406236	0.00284861	0.103093
chr7:134171244-134185934	Kif22	NM_145588	21704181	33.1065	3.4114	0.00382491	0.103043
chr2:34939565-34956180	AI182371	NM_178885	340745354	0.758876	0.0778624	0.0485197	0.102602
chr18:24812191-24860057	Mocos	NM_026779	110625678	7.6231	0.782147	0.00295242	0.102602
chr17:23878165-23882796	Kremen2	NM_028416	271397582	2.96604	0.304308	0.00274155	0.102597
chr10:41438651-41529681	2410017P07Rik	NM_026643	340523134	5.32929	0.544885	0.00256853	0.102243
chr2:30328150-30329719	Ier5l	NM_030244	119508419	7.09184	0.724796	0.00251613	0.102201
chr8:73980603-73987545	Abhd8	NM_022419	257153456	61.7165	6.26629	0.00367082	0.101533
chr17:34319043-34324275	Psmb9	NM_013585	118129789	158.208	16.0266	0.00360401	0.101301
chr5:121821738-121835580	Trafd1	NM_172275	254553255	54.4697	5.50483	0.00360091	0.101062
chr17:33692663-33744707	Myo1f	NM_053214	255069755	248.048	25.0658	0.00550516	0.101052
chr7:133416132-133438513	Sbk1	NM_145587	118130171	11.562	1.16832	0.00333183	0.101048
chr2:129072111-129094386	LOC671466	XM_001480876	149250132	9.59267	0.968095	0.00320636	0.10092
chr14:73595308-73725547	Rb1	NM_009029	188528629	14.028	1.41265	0.00339881	0.100702
chr13:93381092-93481902	Serinc5	NM_172588	40254229	6.45139	0.649022	0.00304769	0.100602
chr8:107793773-107799745	Hsf4	NM_011939	118129985	9.70158	0.975609	0.0023875	0.100562
chr7:50814175-50830831	BC043301	NM_001008549	163644259	3.9149	0.39318	0.00231227	0.100432
chr13:101529640-101545854	Cenph	NM_021886	11230783	5.04019	0.505892	0.00309117	0.100372
chr7:52338282-52347533	Rcn3	NM_026555	188035857	38.1866	3.83075	0.0032123	0.100317
chr9:106097283-106101606	Ppm1m	NM_198931	171460923	3.15812	0.316748	0.0137361	0.100296
chr7:113565063-113584587	EG209380	NM_001001318	141802592	31.1628	3.12425	0.00341503	0.100256
chr11:4118253-4122412	2410008K03Rik	NM_028022	58037268	9.50959	0.952612	0.00228735	0.100174
chr7:52462894-52467220	Dkkl1	NM_015789	255918173	38.3399	3.84065	0.0027608	0.100174
chr11:95610380-95626029	Zfp652	NM_201609	124378027	28.5694	2.86037	0.00334425	0.10012
chr1:136662519-136852517	Ppp1r12b	NM_001081307	124486802	2.57995	0.25809	0.00231134	0.100037
chr12:77634568-77680029	Plekhg3	NM_153804	167621501	13.435	1.34154	0.00326822	0.0998541
chr5:123585486-123591572	4932422M17Rik	XM_001473799	309271767	13.9547	1.38875	0.00302525	0.0995184
chr17:87682225-87781098	Ttc7	NM_028639	289063471	39.2948	3.90552	0.00338122	0.0993903
chr7:31915145-31936069	Gramd1a	NM_027898	119360343	581.448	57.7539	0.00641805	0.0993277
chr15:101933418-101966648	Tenc1	NM_153533	119372287	1.56306	0.155201	0.00223998	0.0992931
chr7:52785362-52809599	Plekha4	NM_148927	158187512	0.956973	0.0950202	0.00605846	0.0992925
chr5:38740544-38893391	Slc2a9	NM_145559	156231024	3.00627	0.2966	0.00329546	0.0986605
chr9:60435046-60535718	Lrrc49	NM_145616	225690563	1.15496	0.113943	0.00300019	0.0986554
chr18:36894723-36904202	Tmco6	NM_028036	112181163	21.9896	2.16782	0.00277616	0.0985839
chr2:10075169-10178156	Itih5	NM_172471	124286821	2.98889	0.294099	0.00240333	0.0983974
chr19:40734283-40816092	Entpd1	NM_009848	110665730	8.92672	0.875081	0.00269679	0.0980294
chr11:72311657-72363748	9830002I17Rik	NM_029932	146149196	2.57597	0.252287	0.0034455	0.0979386
chr5:125314801-125342591	Ccdc92	NM_144819	110625892	33.7347	3.29103	0.00291184	0.0975562
chr10:17620271-17667873	Heca	NM_001033432	146198744	42.1973	4.10308	0.00299634	0.0972356
chr11:75444521-75462367	Pps	NM_008916	50263040	71.7504	6.9763	0.00302698	0.0972301
chr9:72266684-72306381	Mns1	NM_008613	293651543	27.996	2.72128	0.00271151	0.0972025
chr10:80128071-80134721	Mknk2	NM_021462	133892866	187.377	18.1837	0.00367212	0.0970434
chr10:119578709-119638593	Irak3	NM_028679	142380077	3.69444	0.357999	0.00186458	0.0969021
chr1:87379222-87423759	LOC100039794	XM_001473524	309271609	4.74887	0.459571	0.00187469	0.0967748
chr1:167579075-167638225	Rcsd1	NM_178593	84781799	88.5802	8.57066	0.00300957	0.0967559
chr8:73775023-73796275	2410004L22Rik	NM_029621	251823892	40.0522	3.87009	0.00266297	0.0966262
chr11:121098566-121171210	Narf	NM_026272	163954938	12.3726	1.19533	0.00267294	0.0966111
chr6:134879109-134901594	1190002F15Rik	XM_001481164	149255451	160.393	15.4588	0.00248479	0.0963808
chr5:114392227-114443766	Ssh1	NM_198109	146198760	14.8538	1.43123	0.00256766	0.0963545
chr10:59412422-59414518	Ddit4	NM_029083	142348052	95.1425	9.15663	0.00283384	0.0962412
chr5:43625197-43677429	Cpeb2	NM_175937	293651585	4.2269	0.406584	0.00187469	0.0961896
chr9:103386768-103664130	Tmem108	NM_178638	287325598	0.932049	0.0896534	0.0126432	0.0961896
chrX:131252527-131256456	Armcx1	NM_030066	261824003	0.865044	0.0832082	0.0126432	0.0961896
chr7:111488389-111501851	9230105E10Rik	NM_175677	225579154	23.8808	2.2866	0.00256766	0.0957506
chr5:65316072-65323938	Tlr1	NM_030682	13507602	5.15511	0.493108	0.00172171	0.0956542
chr1:87473473-87541612	Sp140	NM_001013817	126215540	24.204	2.31386	0.00253494	0.0955982
chr1:137914602-137931605	Tmem9	NM_025439	236466631	9.41393	0.899604	0.00175159	0.0955609
chr12:8320266-8349568	Hs1bp3	NM_021429	160948576	8.90726	0.850532	0.00171173	0.0954875
chr5:105544785-105568571	Gbp4	NM_008620	126157520	37.5359	3.58418	0.00274468	0.0954867
chr18:11979596-12104073	LOC621998	XM_001474307	149269648	1.00096	0.0955494	0.0388344	0.0954578
chr15:79616780-79664763	Cbx6	NM_028763	61657983	22.9168	2.18736	0.0049612	0.0954479
chr10:79516254-79519184	Gpx4	NM_001037741	90903232	6.04195	0.575813	0.0112945	0.0953025
chr11:119342114-119348729	Rnf213	NM_001040005	142375267	38.7722	3.69103	0.00259643	0.0951978
chr12:18223347-18224655	LOC100043324	XM_001480439	309269726	39.9505	3.79452	0.00236526	0.0949805
chr6:48634576-48642061	Gimap4	NM_175048	342307106	92.7825	8.81055	0.00517076	0.0949592
chr3:146392542-146475894	Prkacb	NM_011100	255958316	97.8427	9.27146	0.0030034	0.0947588
chrX:7299374-7305327	Wdr45	NM_172372	27363471	45.5763	4.3093	0.00243125	0.0945513
chr11:82930346-82936161	Slfn1	NM_011407	6755567	66.5123	6.28557	0.00254358	0.0945024
chr1:165709809-165847231	Kifap3	NM_010629	133893224	2.1663	0.204444	0.00166796	0.0943747
chr17:25153667-25236431	Ift140	NM_134126	184186087	8.48243	0.799751	0.00224714	0.0942832
chr7:29477867-29484353	Fbxo27	NM_207238	254911069	6.39802	0.602864	0.0016177	0.0942267
chr2:76467993-76486051	Prkra	NM_011871	118130007	9.63543	0.905274	0.00157971	0.0939526
chr8:91150726-91160027	9130017C17Rik	NM_027840	146141134	71.0083	6.67059	0.00242731	0.093941
chr9:4309834-4331711	Kbtbd3	NM_026962	257153338	1.47078	0.138023	0.00235717	0.0938434
chr19:60831889-60835817	Nanos1	NM_178421	84872195	4.85686	0.453496	0.00164396	0.0933723
chr19:22011771-22013095	EG433229	XM_899874	309271236	2.22781	0.207799	0.00453016	0.093275
chr11:109434834-109472703	Wipi1	NM_145940	118130229	1.5475	0.144343	0.00453016	0.093275
chr1:40828884-40847502	Mfsd9	NM_172499	141801556	0.847052	0.0790086	0.00453016	0.0932748
chr5:34349846-34512097	Poln	NM_181857	145301556	1.39423	0.129729	0.00340676	0.0930471
chr1:38920716-38955005	Chst10	NM_145142	70908367	7.94064	0.738846	0.0017142	0.0930462
chr17:24488990-24547146	Abca3	NM_001039581	88853070	5.19672	0.482419	0.00475986	0.0928314
chr9:50329721-50336746	Pts	NM_011220	31982767	48.9619	4.54361	0.00203169	0.0927989
chr1:54702183-54983202	Ankrd44	NM_001081433	304376296	55.2839	5.12965	0.00258002	0.0927874
chr15:98885637-98889101	Prph1	NM_013639	254675334	1.43229	0.132261	0.0107443	0.0923423
chrX:98449866-98455033	Mllt7	NM_018789	255918238	15.9456	1.47245	0.00176931	0.0923421
chr9:110782677-110803028	Als2cl	NM_146228	225690619	1.5525	0.143361	0.00148507	0.092342
chr11:29999394-30119772	Spnb2	NM_175836	117938331	43.6339	4.01882	0.00561403	0.0921032
chr19:34885383-34952407	Pank1	NM_023792	12963828	2.72344	0.250577	0.00164396	0.0920075
chr2:160557045-160698726	Plcg1	NM_021280	118129851	70.1896	6.45557	0.00240929	0.0919733
chr19:7349885-7416334	Mark2	NM_001080390	122937356	27.5878	2.53568	0.00453016	0.0919131
chr11:70461090-70464923	Rnf167	NM_027445	28076962	152.22	13.9896	0.00228633	0.0919038
chr11:5701646-5703736	Pgam2	NM_018870	226423878	13.0277	1.19565	0.00142381	0.0917775
chr7:25368856-25393944	Ethe1	NM_023154	62990178	11.4025	1.04565	0.00140977	0.0917036
chr14:54878971-54888840	Abhd4	NM_134076	326937490	23.2324	2.12895	0.00197313	0.0916371
chr10:41206977-41210146	Smpd2	NM_009213	77539780	12.2804	1.124	0.00142381	0.091528
chr17:25975782-25998446	Rhot2	NM_145999	34328359	41.7804	3.82363	0.00307401	0.0915173
chr7:113740256-113788159	Gm1966	XM_001478597	149257695	16.6554	1.52222	0.00408512	0.091395
chr12:117285934-117299065	Zfp386	NM_001004066	93102384	12.3345	1.12665	0.00462517	0.0913414
chr3:87553018-87572875	3110045G13Rik	NM_001032414	74096454	11.364	1.03671	0.00366387	0.0912276
chr15:80842710-81021187	Mkl1	NM_153049	127138893	47.005	4.28445	0.00451453	0.0911488
chr1:95864382-95882693	EG666009	XM_980899	309271631	3.73139	0.338574	0.00232363	0.0907367
chr14:56197330-56204091	1500005A01Rik	NM_033146	14994309	14.9548	1.3541	0.00126471	0.0905462
chr6:8580526-8728095	Ica1	NM_010492	145386532	0.867597	0.0785447	0.0333447	0.0905313
chr4:40751634-40801031	B4galt1	NM_022305	118129977	109.404	9.89632	0.002376	0.0904567
chr2:33305806-33400396	Zbtb43	NM_001025594	71037380	2.61426	0.23645	0.00650565	0.0904462
chr5:134575617-134617652	Gats	NM_030719	65301482	8.48842	0.765467	0.00169208	0.0901778
chr14:73762037-73785078	Itm2b	NM_008410	133892559	639.862	57.6112	0.00326305	0.0900369
chr4:128561383-128588570	Trim62	NM_178110	31342487	5.83831	0.525118	0.00128914	0.0899435
chr17:56915467-56970386	Rfx2	NM_009056	226958464	2.70535	0.242995	0.00125824	0.0898202
chr2:167805665-167836118	2310033K02Rik	NM_001080708	148540127	1.34493	0.120744	0.00226733	0.0897772
chr6:124780252-124783716	Cdca3	NM_013538	229577259	50.9281	4.57138	0.0018197	0.0897614
chr17:34726768-34728697	Gpsm3	NM_134116	271398066	272.171	24.3862	0.00210879	0.0895988
chr10:75036337-75048927	Ggt1	NM_008116	118130952	7.86433	0.704435	0.0011981	0.0895734
chr14:70554211-70577479	9930012K11Rik	NM_001004155	163838622	8.11407	0.726805	0.0011981	0.0895734
chr13:113962081-113971105	Gzmk	NM_008196	6680142	53.0468	4.74426	0.0014978	0.0894354
chr11:70246154-70254176	Arrb2	NM_145429	146149233	303.04	27.0393	0.00228504	0.0892268
chr8:87435751-87461252	Mast1	NM_019945	125628633	3.60933	0.320949	0.0011981	0.088922
chr7:52273376-52277014	Rras	NM_009101	133891823	38.7993	3.44802	0.00140879	0.0888681
chr2:25278803-25281891	Fut7	NM_013524	293651535	15.8866	1.41058	0.00144059	0.0887906
chr6:134780216-134807901	Crebl2	NM_177687	142367492	10.9987	0.973694	0.0013175	0.0885281
chr14:73542351-73583500	Rcbtb2	NM_134083	282395056	19.1273	1.69109	0.00162257	0.0884124
chr7:81420303-81699666	Slco3a1	NM_001038643	84579877	14.6047	1.29088	0.00376478	0.088388
chr2:19293262-19316597	Msrb2	NM_029619	27753987	4.67693	0.412998	0.00208074	0.0883054
chr11:48678750-48684848	Irgm	NM_008326	6680350	39.5656	3.48212	0.00167632	0.0880088
chr11:96874882-96886048	Sp6	NM_031183	254281240	0.836292	0.0735475	0.00344372	0.0879448
chr10:126662754-126700136	Kif5a	NM_008447	294979212	1.26701	0.111329	0.00621849	0.0878675
chr3:96381796-96398066	Polr3gl	NM_027241	170172535	28.5716	2.50851	0.00138361	0.0877973
chr10:79451344-79458145	Cnn2	NM_007725	116268119	510.887	44.4099	0.00245754	0.0869271
chr11:114536781-114582298	Ttyh2	NM_053273	68989250	1.44273	0.125346	0.00190758	0.0868811
chr11:115024654-115042492	Slc9a3r1	NM_012030	115270973	199.853	17.3476	0.00181556	0.0868018
chr15:99450926-99482052	Racgap1	NM_012025	359385702	52.2396	4.53297	0.0016228	0.0867727
chr8:75096001-75111183	Tmem38a	NM_144534	21362330	3.19872	0.276915	0.00141772	0.0865706
chr11:72115166-72122270	Fbxo39	NM_001037713	161333844	7.92248	0.685548	0.00104631	0.086532
chr14:122277827-122420257	Ebi2	NM_183031	88853592	14.7576	1.27598	0.00133657	0.0864626
chr14:67604076-67627661	Bnip3l	NM_009761	159032047	26.9248	2.32544	0.00150414	0.086368
chr4:132809081-132818981	Sytl1	NM_031393	158937303	46.9315	4.05258	0.0014919	0.086351
chr16:91373143-91405611	Ifnar2	NM_010509	160358844	55.7505	4.79002	0.00152623	0.0859189
chr10:41607254-41628230	Sesn1	NM_001013370	253314526	32.979	2.83061	0.00145084	0.0858307
chr5:73039034-73062317	Npal1	NM_001081205	124487088	1.8726	0.160111	0.00109063	0.085502
chr13:20885987-21116121	Aoah	NM_012054	142384064	2.26079	0.193302	0.00132806	0.085502
chr17:24822036-24826894	Syngr3	NM_011522	142370504	2.32755	0.19901	0.00228319	0.0855019
chr2:25036277-25038859	Nrarp	NM_025980	110815819	3.72261	0.31829	0.000946422	0.0855018
chr15:74578285-74583409	Lynx1	NM_011838	146134470	0.908618	0.0776885	0.00145563	0.0855018
chr1:9658911-9690290	Mybl1	NM_008651	118150642	0.810798	0.0693247	0.0030372	0.0855018
chr4:43519897-43526597	Car9	NM_139305	145046219	1.93962	0.165841	0.00145563	0.0855018
chr8:96591853-96622711	Bbs2	NM_026116	31981061	4.96541	0.424551	0.000899597	0.0855017
chr11:119254413-119295044	LOC672511	XM_001477846	309272600	15.1736	1.29593	0.00138959	0.0854069
chr17:23863302-23877297	Paqr4	NM_023824	118130648	13.837	1.17689	0.00213652	0.0850538
chr7:111411897-111436679	EG667823	XM_992714	309268908	15.9522	1.35606	0.00130207	0.0850077
chr2:29725013-29738360	Ceecam1	NM_207298	118131058	16.669	1.41445	0.00120184	0.0848551
chr8:125641273-125659085	Cpne7	NM_170684	92373430	4.05616	0.34387	0.000902697	0.0847772
chr3:86790507-86793455	Cd1d2	NM_007640	110665732	3.99475	0.338115	0.0012565	0.0846398
chr5:122659745-122714469	Tect1	NM_001039153	109809734	7.68247	0.648767	0.00170697	0.0844477
chr6:87898457-87931476	H1fx	NM_198622	38348565	6.46538	0.545428	0.00120557	0.0843613
chr13:34129509-34165943	Bphl	NM_026512	21624608	5.49132	0.463086	0.00125341	0.0843305
chr15:58011633-58046429	Fbxo32	NM_026346	341926178	12.9116	1.08852	0.00105879	0.0843056
chr6:142438768-142456463	Ldhb	NM_008492	31982224	7.65823	0.642888	0.000864889	0.0839473
chr8:71794978-71827274	D130040H23Rik	NM_172491	110665706	1.05182	0.0881337	0.0330883	0.0837916
chr2:160706468-160731528	Lpin3	NM_022883	312283720	1.16106	0.0971144	0.00130254	0.0836429
chr13:91074953-91363592	Atg10	NM_025770	114158678	1.99168	0.16569	0.00267198	0.0831911
chr2:79095582-79269145	Itga4	NM_010576	114326553	89.1976	7.41635	0.00353606	0.0831452
chrX:133515654-133572839	Zcchc18	NM_001035509	78482618	8.68627	0.719881	0.00200291	0.0828757
chr9:94570336-95130864	Slc9a9	NM_177909	294979178	36.3604	3.00552	0.0012185	0.0826592
chr9:44307218-44318506	Bcl9l	NM_030256	91206399	38.8376	3.20979	0.00127575	0.0826465
chr17:27070071-27074835	Phf1	NM_009343	111185927	66.8172	5.52111	0.0012406	0.0826301
chr1:182872648-182905235	Tmem63a	NM_144794	133892318	19.7717	1.63083	0.00110468	0.082483
chr7:150851711-150871777	Tnfrsf23	NM_024290	84875522	9.42108	0.775516	0.000879314	0.0823171
chr17:27074916-27076423	Cuta	NM_026948	118130306	39.4296	3.24247	0.00312102	0.0822344
chr3:88239880-88259601	Sema4a	NM_013658	254553351	113.158	9.266	0.00131209	0.0818855
chr7:135135616-135137261	Pycard	NM_023258	165377184	197.096	16.0926	0.00119926	0.0816485
chr19:57111629-57290522	Ablim1	NM_178688	157057144	103.298	8.40949	0.00121288	0.08141
chr2:92054205-92201067	Phf21a	NM_138755	157841173	41.083	3.33896	0.00107994	0.0812735
chr17:23913884-23923046	2810417J12Rik	NM_029798	260436960	2.9511	0.239045	0.0235835	0.081002
chr12:113998865-114007197	Pld4	NM_178911	146198804	1.62037	0.131253	0.0023618	0.0810019
chr7:147387710-147388667	Olfr524	NM_001011814	58801393	1.90666	0.154443	0.0235835	0.0810019
chr1:195098353-195099286	G0s2	NM_008059	181337096	2.64213	0.214017	0.0235835	0.0810017
chr3:123149830-123209515	Prss12	NM_008939	239937463	1.19898	0.0971191	0.0023618	0.0810014
chr11:86749926-86807264	Ypel2	NM_001005341	115496192	1.83655	0.148761	0.000700047	0.0810002
chr1:95721869-95748751	D2hgdh	NM_178882	170014722	10.0135	0.810878	0.000776323	0.0809785
chr2:131818585-131855546	Rassf2	NM_175445	227497708	53.4742	4.32524	0.00115239	0.0808846
chr17:80963367-80965648	F420015M19Rik	XM_001003844	94402179	10.4176	0.84089	0.000696807	0.0807182
chr9:121592145-121614077	Sec22c	NM_178677	257096011	10.5738	0.852855	0.000742755	0.0806574
chr9:96723761-96789841	Acpl2	NM_153420	118130104	3.97032	0.319501	0.000646005	0.0804724
chr2:59449721-59684206	Tanc1	NM_198294	57164406	9.17586	0.736722	0.00141522	0.0802892
chr14:73595308-73725547	P2ry5	NM_175116	270483758	28.4563	2.28316	0.000951525	0.0802339
chr2:163449008-163470867	Serinc3	NM_012032	213385300	262.275	21.0297	0.0016915	0.0801819
chr17:57205477-57217933	Dennd1c	NM_153551	24025655	160.3	12.8404	0.00118777	0.0801023
chr3:104597753-104621160	Mov10	NM_008619	254540178	18.3326	1.46735	0.000926777	0.0800405
chr9:108192787-108198827	Nicn1	NM_025449	133892621	3.06743	0.24524	0.000931897	0.0799497
chr4:115669272-115690507	Faah	NM_010173	226443014	66.0699	5.27345	0.00107149	0.0798162
chr2:28048612-28086256	Olfm1	NM_001038613	84370352	13.7499	1.09513	0.00208835	0.0796464
chr9:108941140-108960280	Scotin	NM_026381	158508534	1805.1	143.765	0.00474104	0.0796438
chr18:67448876-67478495	Impa2	NM_053261	118131116	56.9356	4.52898	0.000914724	0.0795457
chr4:134093806-134108081	Sepn1	NM_029100	111118963	9.73643	0.772592	0.000717944	0.0793506
chr6:127527992-127579956	Efcab4b	NM_001033464	146198659	22.2511	1.76455	0.000604055	0.0793017
chr1:130484775-130488876	Cxcr4	NM_009911	116268122	12.3091	0.976127	0.000604055	0.0793012
chr15:3976689-4105341	Oxct1	NM_024188	168480111	28.8066	2.2805	0.00092352	0.0791659
chr5:123093919-123141441	P2rx7	NM_011027	84781765	1.27526	0.100929	0.00135594	0.0791439
chr17:34272572-34276046	H2-DMa	NM_010386	148539978	30.0681	2.37806	0.000657716	0.0790891
chr3:57645816-57651459	Pfn2	NM_019410	239937460	3.69665	0.291757	0.000870761	0.0789247
chr9:113840051-113935858	Fbxl2	NM_178624	258679527	2.28373	0.180109	0.000802946	0.0788662
chr9:104190569-104240052	Acpp	NM_207668	92373432	8.40781	0.66264	0.00144169	0.0788124
chr8:109459649-109538092	Sntb2	NM_009229	145966767	11.2113	0.883436	0.000793922	0.0787987
chr5:31224267-31233619	Khk	NM_008439	118130797	7.28568	0.573388	0.000835966	0.0787007
chr17:66460885-66469843	ORF19	NM_001037757	83649761	14.1101	1.11036	0.00216398	0.0786926
chr9:37421431-37455903	Siae	NM_011734	141802058	9.39763	0.739394	0.000669542	0.0786788
chr19:11661095-11679294	Ms4a6d	NM_026835	119637843	37.2781	2.92522	0.000756576	0.0784702
chr17:6874263-6942185	Sytl3	NM_183369	34368585	1.88579	0.146591	0.0239213	0.0777345
chr11:120898064-120900732	Cd7	NM_009854	327478406	883.774	68.669	0.00124223	0.0776997
chr7:149657747-149680773	Lsp1	NM_019391	133893277	664.069	51.4675	0.00314247	0.0775032
chr11:69588907-69593175	Zbtb4	NM_029348	161168991	19.5274	1.51259	0.000709522	0.0774599
chr19:3316736-3385732	Cpt1a	NM_013495	162287141	44.765	3.46631	0.000877527	0.0774335
chr19:12540825-12575944	Dtx4	NM_172442	188219610	2.99787	0.231851	0.000483775	0.0773386
chr4:154634228-154735500	Prkcz	NM_008860	84872199	14.6726	1.131	0.00108241	0.0770825
chr8:70880692-71259033	4732435N03Rik	NM_172753	357933635	0.815051	0.0627196	0.00184784	0.0769517
chr15:6529870-6613312	Fyb	NM_011815	158508660	193.456	14.8326	0.00100009	0.0766717
chr1:172890688-172906202	Fcgr2b	NM_010187	116063577	2.57929	0.19767	0.00364123	0.0766374
chr5:72594581-72895447	Atp10d	NM_153389	160333456	3.39965	0.259613	0.000473781	0.0763646
chr16:35926600-35972691	Dtx3l	NM_001013371	133930783	33.3615	2.53252	0.00170629	0.0759115
chr7:121458992-121681451	Pde3b	NM_011055	112983647	66.7139	5.06279	0.00161801	0.0758881
chr19:53384995-53450300	Mxi1	NM_001008542	114520595	9.72694	0.738026	0.00154956	0.0758744
chr5:134696128-134705449	Ncf1	NM_010876	170172552	36.0868	2.73219	0.00071463	0.0757116
chr17:84583263-84587287	Zfp36l2	NM_001001806	76253917	420.87	31.8506	0.00159137	0.075678
chr11:117729264-117734795	Tha1	NM_027919	213512207	12.0976	0.914514	0.000507382	0.0755947
chr15:101858655-101862452	Krt18	NM_010664	254540067	3.2626	0.24614	0.000750438	0.0754429
chr13:117643630-117814323	Parp8	NM_001081009	124486597	40.9569	3.08911	0.000722207	0.0754234
chr11:72996634-73012521	Ctns	NM_031251	146149070	9.35739	0.705541	0.000477093	0.0753993
chr1:129850762-129998985	Zranb3	NM_027678	141801832	1.76278	0.1327	0.000647584	0.0752788
chr6:39089117-39156610	A630082K20Rik	NM_001033430	160333388	5.5241	0.415125	0.000420028	0.075148
chr2:127680363-127949609	Acoxl	NM_028765	227452354	2.95435	0.22072	0.000450068	0.0747102
chr7:29185290-29221973	1700085B13Rik	XM_001479846	149256489	6.21829	0.463072	0.00445428	0.0744693
chr2:122252212-122286866	Slc28a2	NM_172980	142365483	38.3296	2.84361	0.00066702	0.0741884
chr7:112702928-112706896	Smpd1	NM_011421	254750745	39.9082	2.95706	0.000623146	0.0740966
chr7:88679239-88711867	Fsd2	NM_172904	116063549	1.41945	0.105028	0.000671571	0.073992
chrX:68468256-68568440	Mtm1	NM_019926	255958299	1.25557	0.092902	0.000671571	0.0739919
chr7:150191595-150205549	Tspan32	NM_020286	189303573	5.84003	0.431424	0.000398461	0.0738736
chrX:98926874-98929486	Cxcr3	NM_009910	118129823	272.193	20.1042	0.000758395	0.0738601
chr15:97575383-97598103	Rapgef3	NM_144850	295317402	1.61529	0.119191	0.000803349	0.0737892
chr2:25217011-25221146	Uap1l1	NM_001033293	142383016	17.5598	1.2925	0.000405591	0.0736056
chr15:59976588-59995977	LOC100040266	XM_001474378	149266607	45.3366	3.32981	0.000357255	0.0734464
chr7:3290534-3299350	Myadm	NM_016969	148271072	21.8878	1.60623	0.000535969	0.0733847
chr10:57514349-57531636	Smpdl3a	NM_020561	114431241	60.5301	4.43783	0.000594939	0.0733161
chr10:42580522-42680586	EG666569	XM_989775	94387959	12.0595	0.883811	0.0170758	0.0732875
chr10:115854923-115910579	Kcnmb4	NM_021452	10946833	1.9813	0.145204	0.0170758	0.0732872
chr2:119860327-119867351	Pla2g4b	NM_145378	167900426	2.96277	0.217133	0.000569342	0.0732872
chr17:47641999-47736638	Ccnd3	NM_001081635	126012503	6.73373	0.491669	0.00240333	0.0730158
chr6:128763723-128776317	Klrb1d	NM_030599	222136601	1.96273	0.143148	0.00278582	0.0729331
chr5:89194037-89212302	Dck	NM_007832	124286803	10.6355	0.775562	0.000401762	0.072922
chr5:150331253-150414469	4930434E21Rik	NM_029440	119508423	10.5285	0.76674	0.000363907	0.0728252
chr9:72833384-72887506	Ccpg1	NM_028181	166998814	36.623	2.66388	0.00108516	0.0727379
chr4:47104824-47135914	Galnt12	NM_172693	141802625	11.1675	0.810167	0.000350941	0.0725469
chr9:45061921-45077229	Il10ra	NM_008348	110624777	55.9788	4.05448	0.000596124	0.0724288
chr4:134024325-134029754	Stmn1	NM_019641	262050533	75.9958	5.50161	0.0004939	0.0723936
chr4:154783366-154817219	2010015L04Rik	NM_177674	260436909	0.881454	0.06359	0.00388921	0.0721422
chr15:102046427-102062317	Itgb7	NM_013566	160708007	283.975	20.4828	0.000821138	0.0721289
chr5:100982751-101001224	Plac8	NM_139198	142372376	1180.2	85.0096	0.000758395	0.0720298
chr13:12361692-12432999	Actn2	NM_033268	157951642	8.16268	0.586448	0.000329647	0.071845
chr7:146434380-146453152	Pwwp2	NM_001033206	118131138	7.98808	0.573717	0.000308307	0.0718216
chr4:53043660-53172767	Abca1	NM_013454	90568037	0.888235	0.0637172	0.000386253	0.0717346
chr11:106172654-106175984	Cd79b	NM_008339	158518426	26.5141	1.89677	0.000349429	0.0715382
chr7:133903139-133909330	Mapk3	NM_011952	93102422	83.8546	5.99495	0.000529461	0.0714922
chr11:70353665-70371612	Pld2	NM_008876	118130632	3.8501	0.275225	0.000297611	0.0714852
chr11:69496078-69509499	Tnfsf12	NM_011614	310750395	2.35399	0.168144	0.00486616	0.0714294
chr11:83325237-83335677	OTTMUSG00000000990	NM_001045543	113865928	32.2758	2.29906	0.000435969	0.0712317
chr8:26212991-26220134	LOC100042390	XM_001478131	149258563	12.7347	0.904574	0.000883295	0.0710322
chr6:48387584-48395606	Zfp467	NM_020589	146134354	2.58544	0.183247	0.000643285	0.0708765
chr16:44811925-44842063	Cd200r4	NM_207244	118131039	3.96584	0.281023	0.000927948	0.0708609
chr2:17268360-17652695	Nebl	NM_028757	142365246	2.67127	0.188778	0.000445101	0.0706698
chr3:51465114-51486597	Mgst2	NM_174995	95007016	152.033	10.7041	0.00041565	0.0704064
chr9:44947124-44962144	Scn4b	NM_001013390	61889069	4.10245	0.288301	0.000263925	0.0702753
chr12:114172943-114180329	Nudt14	NM_025399	146134990	58.9835	4.14419	0.000331569	0.0702602
chr7:147362002-147362956	Olfr523	NM_146518	33239353	2.21653	0.15506	0.014601	0.0699562
chr1:33908896-33964466	B230209C24Rik	NM_177235	40254313	1.1957	0.0836463	0.00343128	0.0699559
chr8:90796301-90853860	Adcy7	NM_001037724	157951651	83.8487	5.8635	0.000907576	0.0699295
chrX:50972353-50973585	Cxx1b	NM_001018063	65787324	27.0638	1.88646	0.000289037	0.0697042
chr9:107877897-107897338	Ube1l	NM_023738	146141173	44.117	3.07092	0.000449281	0.0696085
chr19:5495277-5510489	B930037P14Rik	NM_001024560	142356128	17.3651	1.20747	0.000271914	0.0695343
chr11:98902573-98913960	Igfbp4	NM_010517	118130042	30.584	2.12251	0.000375629	0.0693994
chr19:4261667-4269172	Ssh3	NM_198113	118130790	29.9478	2.07616	0.000401584	0.069326
chr18:21103125-21142349	Rnf125	NM_026301	142350216	66.9128	4.63415	0.000399342	0.0692566
chr9:96096766-96224065	Tfdp2	NM_178667	182765447	6.64599	0.459781	0.000380341	0.0691817
chr5:38740544-38893391	Slc2a9	NM_001012363	156231030	3.01735	0.207807	0.00226377	0.0688707
chr8:73279408-73282506	Rab3a	NM_009001	288541371	6.39731	0.439539	0.000270863	0.0687068
chr11:72904084-72960943	Gsg2	NM_010353	253683471	44.6006	3.06219	0.000407292	0.068658
chr1:173051791-173057098	1700009P17Rik	NM_001081275	124486892	14.2959	0.980978	0.000232201	0.0686195
chr12:81268533-81361303	Actn1	NM_134156	256000812	21.8425	1.49145	0.000364825	0.068282
chr1:94540794-94545418	Otos	NM_153114	71896643	11.9278	0.813296	0.000515017	0.0681849
chr17:26551909-26578740	EG240055	NM_001081656	219521888	1.78948	0.121503	0.0030279	0.0678985
chr9:108199252-108203928	EG434437	NM_001013814	62000669	2.29328	0.15571	0.0030279	0.0678984
chr2:34749274-34769496	Phf19	NM_028716	158508606	6.30812	0.427828	0.000221844	0.0678218
chrX:50945665-50946859	Cxx1a	NM_024170	255958195	22.8322	1.54843	0.000221255	0.0678178
chr2:90875795-90885886	Rapsn	NM_009023	224967080	3.07045	0.20726	0.000403018	0.0675015
chr13:96397131-96661877	Iqgap2	NM_027711	118344443	39.9975	2.69922	0.000400444	0.0674847
chr5:20878520-20884191	Fgl2	NM_008013	229577207	95.5296	6.43185	0.000425034	0.0673283
chr11:102291820-102298119	Grn	NM_008175	224967125	23.7482	1.5904	0.000272543	0.0669693
chr2:32828508-32837576	Slc2a8	NM_019488	118130693	12.0379	0.805507	0.000203257	0.0669142
chr11:95693704-95703474	Abi3	NM_025659	254750622	19.7614	1.31823	0.000204678	0.0667073
chr8:86649887-86656466	Podnl1	NM_001013384	170932476	32.6406	2.17624	0.000299608	0.0666728
chr16:13754658-13758630	A930007A09Rik	XM_484524	309270710	2.08897	0.139097	0.000312384	0.0665864
chr2:119435267-119475896	Nusap1	NM_133851	111118997	23.8521	1.5879	0.000458545	0.0665728
chr17:22984460-22988672	A630033E08Rik	NM_177358	159110644	1.09516	0.0726506	0.000365166	0.0663379
chr19:9063773-9151409	Ahnak	NM_009643	61743960	280.928	18.6343	0.00436144	0.0663312
chr17:30763935-31012209	Dnahc8	NM_013811	153792272	4.21397	0.279351	0.000284324	0.0662916
chr4:138748148-138748595	9530077C14Rik	XM_001479413	149253181	10.8409	0.715053	0.00266921	0.0659588
chr3:142257810-142282140	Gbp1	NM_010259	134031981	1.01234	0.0667727	0.00266921	0.0659588
chr11:69139759-69146543	Kcnab3	NM_010599	226823213	1.13507	0.0748675	0.00266921	0.0659585
chr11:120140449-120153596	Bahcc1	NM_198423	169658368	0.890946	0.0587625	0.00059272	0.0659552
chr8:26702131-26708461	D030041N04Rik	NM_173012	165905626	2.63867	0.173909	0.000550049	0.0659078
chr13:102450715-102538172	Pik3r1	NM_001024955	68299808	0.925384	0.0609678	0.00577864	0.0658838
chr13:97907952-97968225	Hexb	NM_010422	225690524	36.1954	2.38416	0.000265356	0.0658691
chr5:105644717-105668552	LOC626578	NM_001039646	116812913	10.4898	0.690807	0.000215547	0.0658551
chr8:90796301-90853860	Adcy7	NM_001037723	157951649	38.8317	2.55372	0.000884021	0.0657638
chr2:62169796-62250139	Dpp4	NM_010074	227116290	53.1671	3.47814	0.000320989	0.065419
chr6:90554873-90596406	Slc41a3	NM_027868	82734230	4.79057	0.311928	0.000211332	0.0651129
chr8:23897826-23916103	Ap3m2	NM_029505	170763480	14.077	0.916452	0.000222372	0.0651028
chr10:80165437-80168127	9030607L17Rik	NM_027829	89886472	47.4569	3.08945	0.000196912	0.0651001
chr9:88271612-88333767	Snx14	NM_172926	238814327	18.9393	1.2316	0.000240491	0.0650288
chr4:106406519-106472371	Acot11	NM_025590	254911012	20.4598	1.32073	0.000444962	0.0645524
chr2:173032112-173044391	Zbp1	NM_021394	213417961	30.4394	1.96028	0.000223736	0.0643994
chr8:107788639-107793225	Fbxl8	NM_015821	255683410	45.0819	2.90304	0.000248583	0.0643948
chr4:151356747-151363106	Thap3	NM_175152	225543556	94.4873	6.06967	0.000256737	0.0642379
chr7:31844953-31861691	Lgi4	NM_144556	31981705	1.12109	0.0718912	0.000745204	0.0641262
chr2:79095582-79269145	Cerkl	NM_001048176	114326540	2.80863	0.180096	0.00274324	0.0641224
chr10:33845874-33847778	A630077B13Rik	NM_175449	227430373	47.1969	2.98783	0.00017706	0.0633056
chr5:37637030-37683372	Crmp1	NM_007765	40068506	20.1051	1.26954	0.000197571	0.0631452
chr2:30247935-30271268	Crat	NM_007760	86198337	7.04595	0.44488	0.000146604	0.0631398
chr19:11593048-11604893	Ms4a6b	NM_027209	118130332	279.96	17.6476	0.000305421	0.0630361
chr6:48668619-48674635	Gimap7	NM_146167	56549088	193.38	12.1823	0.000261369	0.0629967
chr15:80541742-80771516	Tnrc6b	NM_144812	67782331	15.1807	0.955473	0.000743298	0.06294
chr11:53583579-53590825	Irf1	NM_008390	226874836	81.1941	5.10806	0.000247755	0.0629117
chr7:19967387-19985205	Klc3	NM_146182	146149112	15.3096	0.962686	0.000334441	0.0628812
chr1:36321446-36330270	Lincr	NM_153408	118130116	124.008	7.7826	0.000272258	0.0627589
chr3:96500391-96509885	Pias3	NM_146135	260099689	24.1912	1.50799	0.000603632	0.0623363
chr2:91043086-91077135	Ddb2	NM_028119	295054331	36.4342	2.26728	0.000417849	0.0622294
chr17:51878793-51974048	EG628919	XM_893730	309271029	2.46285	0.153195	0.000550539	0.0622023
chr15:66357773-66392804	Tmem71	NM_172514	146149303	50.288	3.12791	0.00038221	0.0621999
chr5:105699722-105722714	Mpa2l	NM_194336	170650636	15.5587	0.961606	0.000182475	0.061805
chr3:67234036-67278990	Lxn	NM_016753	146134454	67.8398	4.19203	0.000177704	0.0617931
chr11:3414704-3417354	Selm	NM_053267	110825969	23.9757	1.47946	0.000110853	0.0617066
chr11:16851412-16854775	A630050E13Rik	NM_176982	31342516	3.95454	0.243447	0.000200825	0.0615614
chr13:115750286-115892172	Itga1	NM_001033228	153791388	48.4099	2.9734	0.000219543	0.0614213
chr10:79516254-79519184	Gpx4	NM_008162	90903234	229.233	14.0542	0.000520615	0.0613097
chr1:178952246-179178898	Akt3	NM_011785	190883483	16.1557	0.989936	0.000179981	0.0612747
chr10:80720289-80725726	Matk	NM_010768	6754645	54.4779	3.3096	0.000176833	0.0607512
chr5:64300136-64360136	AA536743	NM_145923	142348252	9.17225	0.556217	0.000108097	0.0606413
chr8:97447593-97467180	Gpr114	NM_001033468	225543295	13.339	0.806821	0.000115034	0.0604859
chr15:102537209-102552500	Calcoco1	NM_026192	298676544	55.3379	3.3417	0.00018928	0.0603872
chr11:57458943-57601003	Galnt10	NM_134189	46877106	12.0136	0.725074	0.000142887	0.0603544
chr6:65069357-65094724	Ptgds2	NM_019455	254281299	7.53799	0.45495	0.000177475	0.0603543
chr7:52377755-52379752	Rnu35b	NR_000004	23466421	2893.3	174.622	0.00146948	0.0603539
chr15:78353777-78359995	C1qtnf6	NM_028331	323668308	10.4133	0.626887	9.62998e-05	0.0602006
chr2:172695186-172765794	Bmp7	NM_007557	31982486	3.30199	0.197995	0.00034529	0.0599623
chr4:135451397-135476122	Cnr2	NM_009924	157012010	2.4562	0.146645	0.000158357	0.059704
chr10:79460359-79478317	Abca7	NM_013850	15451839	42.8434	2.55218	0.000194698	0.05957
chr11:49988352-50013611	3010026O09Rik	NM_026543	238550121	5.28325	0.312735	0.000189586	0.0591937
chr2:93675609-93689933	2610203E10Rik	NM_183220	118130731	14.8004	0.87609	8.80737e-05	0.0591937
chr7:148381042-148404610	Lrrc56	NM_153777	285026457	5.08249	0.300851	0.000102123	0.0591936
chr11:51103421-51394612	Col23a1	NM_153393	157057558	1.11526	0.066016	0.00164428	0.0591934
chr11:58762412-58763034	Hist3h2ba	NM_030082	260447093	22.8193	1.3498	0.000132301	0.0591517
chr8:125756157-125760109	Spata2L	NM_030176	27753957	11.3347	0.668881	8.41774e-05	0.0590118
chr19:11482190-11501519	Ms4a4c	NM_029499	255958173	28.9423	1.7061	9.74788e-05	0.0589483
chr3:130813388-130926252	Lef1	NM_010703	118130133	53.5581	3.12265	0.000146284	0.058304
chr11:97943867-98010930	Fbxl20	NM_028149	111494220	21.3038	1.24082	0.000155756	0.0582441
chr2:150443846-150493965	Acss1	NM_080575	227452247	27.233	1.58551	0.000135841	0.0582202
chr11:99005512-99016391	Ccr7	NM_007719	116268120	21.4849	1.24902	9.04206e-05	0.0581348
chr5:66302365-66311743	LOC626641	XR_033040	149253918	3.49918	0.201951	0.0014699	0.0577138
chrX:159339536-159470251	Ctps2	NM_018737	270483768	20.9885	1.21038	0.000111985	0.0576687
chr1:175850530-175872623	Ifi203	NM_001045481	116325980	31.7854	1.82035	0.000314488	0.05727
chr9:72308912-72339763	Tex9	NM_009359	341823704	21.1323	1.20864	6.46507e-05	0.057194
chr7:3303657-3331005	Prkcc	NM_011102	126215539	0.817492	0.0465981	0.0072301	0.0570013
chr2:120289608-120330235	Capn3	NM_007601	295317369	0.903091	0.0514773	0.0072301	0.0570012
chr8:18932729-18950959	Xkr5	NM_176951	164519141	1.38187	0.0787682	0.000401699	0.0570012
chr2:156687685-156712928	Sla2	NM_029983	260436966	62.9213	3.58388	0.000341708	0.0569581
chr19:11505974-11538039	Ms4a4b	NM_021718	114796633	606.056	34.4016	0.000191447	0.0567631
chr10:126760782-126778635	Gli1	NM_010296	90186272	0.909028	0.0515111	0.00441067	0.0566661
chr7:29920005-29941202	Rasgrp4	NM_145149	292658768	19.7995	1.12161	0.000223155	0.0566484
chr6:142770060-142912972	St8sia1	NM_011374	70980542	6.67307	0.377674	9.43113e-05	0.0565967
chr5:105752060-105775491	EG634650	NM_001039647	225007563	7.01598	0.396546	6.13388e-05	0.0565204
chr14:120877682-120906416	Rap2a	NM_029519	118130630	19.7682	1.1149	0.000103816	0.0563987
chr2:164773750-164781346	Mmp9	NM_013599	31560795	2.11411	0.119038	0.00024282	0.0563064
chr4:111087610-111132530	2310026E23Rik	NM_026279	299116706	2.48234	0.139771	0.00132263	0.0563061
chr5:31555651-31593487	Ift172	NM_026298	281182703	4.97397	0.279792	5.91001e-05	0.0562512
chr4:141586907-141640219	Tmem51	NM_145402	118130125	9.33071	0.522826	5.93154e-05	0.0560328
chr19:26679649-26852811	Smarca2	NM_011416	51593083	27.6561	1.54755	0.000295317	0.0559569
chr4:135004815-135050419	Npal3	NM_028995	142364504	40.2518	2.24698	0.000119522	0.0558231
chr3:89240668-89252886	Pbxip1	NM_146131	256542300	124.301	6.92115	0.000126739	0.0556806
chr11:83664370-83719317	Tcf2	NM_009330	111185899	2.89295	0.160652	0.000152638	0.0555322
chr4:147451169-147462173	Agtrap	NM_009642	116268116	35.7057	1.97925	0.000106826	0.0554323
chr11:107069205-107332034	Pitpnc1	NM_145823	84490397	72.8523	4.0276	0.000138581	0.0552845
chr13:45485110-45507309	Mylip	NM_153789	118130050	13.3419	0.733345	5.76959e-05	0.0549656
chr15:31370964-31383444	Ropn1l	NM_145852	118150640	4.49475	0.247056	0.0011779	0.0549655
chrX:13094205-13423667	Gpr34	NM_011823	154091029	17.9597	0.987163	5.29896e-05	0.0549655
chr10:34017226-34021126	Tspyl4	NM_030203	113865975	10.9339	0.598736	5.88951e-05	0.0547596
chr19:41904605-41907073	Frat1	NM_008043	261824061	9.42399	0.514657	4.54364e-05	0.0546114
chr15:85662773-85688163	AW124722	NM_001033337	162138919	10.8331	0.591604	4.62094e-05	0.0546108
chr3:75361494-75446276	Serpini1	NM_009250	239985471	2.75405	0.149849	0.000134648	0.0544104
chr7:106683995-106755281	Arrb1	NM_178220	79750060	9.8068	0.532471	7.43367e-05	0.0542961
chr18:61205094-61244713	Pdgfrb	NM_008809	226371751	1.09509	0.0593443	0.000109794	0.0541913
chr17:74233247-74299522	Xdh	NM_011723	77682554	87.5444	4.7303	0.000113057	0.0540332
chr8:86534126-86536055	2210011C24Rik	XM_985599	94383703	5.41154	0.29223	0.000301035	0.0540013
chr6:30162964-30254345	Ube2h	NM_009459	281332140	48.5392	2.61484	8.67368e-05	0.0538707
chr6:88785910-88792448	Abtb1	NM_030251	172088122	86.4524	4.64642	8.7648e-05	0.0537454
chr19:27842630-28085630	Rfx3	NM_011265	261878531	3.8874	0.208894	7.09976e-05	0.0537362
chr4:129030875-129055272	2410081M15Rik	NM_028603	158508656	3.21293	0.172494	0.000183539	0.0536874
chr10:17933490-17954787	Ccdc28a	NM_144820	142354973	16.8949	0.907041	4.38721e-05	0.0536873
chr6:48345664-48366900	Krba1	NM_133922	256985193	6.34835	0.340106	4.03334e-05	0.0535739
chr13:13450882-13485854	Gpr137b	NM_031999	148612871	5.20492	0.278525	7.99563e-05	0.0535119
chr7:86278653-86293946	Mfge8	NM_008594	113865978	39.9065	2.12274	9.04589e-05	0.0531928
chrX:71137440-71156568	Arhgap4	NM_138630	244790126	165.736	8.81533	0.000112602	0.053189
chr4:134301336-134323862	Ldlrap1	NM_145554	160333774	11.4754	0.606489	3.799e-05	0.0528512
chr16:33829844-33949232	Itgb5	NM_010580	225007616	2.79337	0.147518	0.000110942	0.05281
chr10:80961222-80962882	Edg6	NM_010102	289546498	183.472	9.67346	8.8153e-05	0.0527244
chr1:135603233-135649858	Atp2b4	NM_213616	256985206	48.7236	2.55024	7.61787e-05	0.052341
chr2:165480797-165597131	Eya2	NM_010165	118129931	34.6059	1.80587	5.79164e-05	0.0521839
chr13:74175282-74199722	Cep72	NM_028959	187960076	2.14908	0.112119	0.000248922	0.0521707
chr11:76230235-76391229	Abr	NM_198894	38683819	76.359	3.97688	0.000213539	0.0520814
chr7:52003998-52032885	Vrk3	NM_133945	19527165	57.8143	3.00602	6.08037e-05	0.0519944
chr3:88548622-88576521	Syt11	NM_018804	124378013	17.485	0.907681	5.63597e-05	0.051912
chr9:21330720-21349237	AB124611	NM_206536	311771695	146.418	7.58361	4.63647e-05	0.0517942
chr4:62220880-62363369	Rgs3	NM_019492	126032316	1.61415	0.0829933	0.00200668	0.0514161
chr14:55160621-55173173	D14Ertd500e	NM_145462	269954703	49.2302	2.52842	4.87158e-05	0.0513591
chr8:90796301-90853860	Adcy7	NM_007406	157951647	26.2468	1.34759	0.000196326	0.051343
chr2:29952802-29981849	Zer1	NM_178694	31542270	36.1984	1.85629	0.000116866	0.051281
chrX:70961935-70983626	Abcd1	NM_007435	6671496	31.339	1.60287	5.62679e-05	0.0511462
chr15:76491070-76498626	Kifc2	NM_010630	117168296	11.2771	0.574566	3.11993e-05	0.0509498
chr3:142283626-142300972	Gbp2	NM_010260	6753949	27.9645	1.42254	4.39014e-05	0.0508695
chr3:97432797-97456474	Fmo5	NM_010232	239937549	4.69229	0.237202	5.19129e-05	0.0505514
chr17:27194480-27259168	Itpr3	NM_080553	162287074	35.7409	1.79768	6.62719e-05	0.0502976
chr7:90791572-90884000	Il16	NM_010551	118130040	90.9947	4.57644	7.42855e-05	0.0502935
chr9:41776571-41932372	Sorl1	NM_011436	142372316	74.3866	3.73654	7.78299e-05	0.0502314
chr7:147404165-147417044	E430002D04Rik	NM_172909	145301588	1.07107	0.0537526	0.00077636	0.0501859
chr2:28547599-28555171	1700026L06Rik	NM_027283	58037188	7.43458	0.373111	0.00077636	0.0501859
chr13:64393143-64414018	1110018J18Rik	NM_025370	142385356	22.6307	1.13574	2.67487e-05	0.0501858
chr16:58470653-58523425	St3gal6	NM_018784	118130739	104.868	5.23739	5.29109e-05	0.0499427
chr11:59120431-59147054	Wnt9a	NM_139298	70778750	2.62446	0.130898	7.72247e-05	0.0498762
chr11:101526874-101529143	Arl4d	NM_025404	156713453	33.3853	1.66245	4.84788e-05	0.0497959
chr11:78776896-78798333	Lgals9	NM_010708	226531118	79.3065	3.93082	3.84213e-05	0.0495649
chr5:105508316-105539297	BC057170	NM_172777	254675213	26.8574	1.33084	3.77001e-05	0.0495521
chr2:112106975-112208184	Slc12a6	NM_133649	156766069	30.1998	1.49296	0.000163914	0.0494361
chr9:123836661-123839661	LOC100043858	XM_001481149	309269388	27.8359	1.36958	2.23563e-05	0.0492019
chr9:48793489-48850622	Usp28	NM_175482	46852150	12.4562	0.60905	2.79892e-05	0.0488953
chr5:101108504-101148702	Hpse	NM_152803	142353962	8.70274	0.424879	2.04528e-05	0.0488213
chr9:21092906-21095463	Cdkn2d	NM_009878	154350216	39.4727	1.92389	2.24083e-05	0.0487398
chr13:96281686-96304221	F2rl1	NM_007974	171542816	8.95786	0.436571	2.0493e-05	0.0487361
chr1:85022923-85038530	EG665317	XM_979163	309267469	3.64922	0.177714	3.93393e-05	0.0486992
chr17:32550305-32561112	Pglyrp2	NM_021319	158635947	89.7467	4.35463	4.39441e-05	0.0485213
chr19:5878465-5885768	Slc25a45	NM_134154	146149102	84.788	4.10913	4.24023e-05	0.0484636
chr11:97897937-97914776	Stac2	NM_146028	146149186	3.80338	0.184202	3.89726e-05	0.0484311
chr3:96025043-96027661	Hist2h2be	NM_178214	141801732	3.80306	0.184093	4.23949e-05	0.0484065
chr6:34334246-34346949	2310005E10Rik	NM_172398	71067101	32.364	1.56091	2.0707e-05	0.0482298
chr11:97864214-97884337	Cacnb1	NM_145121	226693334	8.03063	0.386688	4.16865e-05	0.0481516
chr13:49326201-49343532	Susd3	NM_025491	118130318	74.5469	3.58919	3.09973e-05	0.0481467
chr5:129106980-129109968	Fzd10	NM_175284	41282225	0.869745	0.0418302	0.00388232	0.0480948
chr10:5151833-5326349	Syne1	NM_022027	119120815	8.27445	0.397715	0.00010131	0.0480654
chr13:109444370-110741682	Pde4d	NM_011056	312922380	15.006	0.718584	1.97538e-05	0.0478864
chr2:131012814-131024201	Cdc25b	NM_023117	327412388	92.8275	4.42312	4.38558e-05	0.0476488
chr10:5987069-6080163	Akap12	NM_031185	226423882	2.04563	0.0971698	2.16721e-05	0.0475012
chr15:76476196-76490538	Cyhr1	NM_180962	30725866	9.04513	0.429381	7.08734e-05	0.047471
chr4:47220883-47326037	Col15a1	NM_009928	134288881	1.92358	0.0910908	3.55477e-05	0.0473548
chr16:4594712-4615957	Glis2	NM_031184	95006994	3.96656	0.187574	2.33953e-05	0.0472888
chr15:83314201-83341307	Ttll1	NM_178869	188219534	8.77138	0.411955	1.73707e-05	0.0469658
chr9:124016921-124023289	Ccr2	NM_009915	160333416	191.485	8.97897	5.02861e-05	0.0468912
chr5:20692084-20797519	A530088I07Rik	NM_175437	119392089	10.1728	0.476924	1.701e-05	0.0468823
chr3:86799759-86803262	Cd1d1	NM_007639	161484594	15.9414	0.747143	1.51798e-05	0.0468681
chr11:75345209-75388543	Slc43a2	NM_173388	313151186	11.3987	0.534159	1.93395e-05	0.0468614
chr6:49317824-49339276	D330028D13Rik	NM_172727	289063475	2.12005	0.0988738	0.00347829	0.0466375
chr7:28258858-28262383	Sertad3	NM_133210	40254112	16.5856	0.77351	1.53138e-05	0.0466374
chr12:114146800-114167706	Jag2	NM_010588	146134328	1.29735	0.0605048	0.000132574	0.0466372
chr19:53277903-53321577	Add3	NM_013758	255759886	54.9444	2.562	3.62381e-05	0.046629
chr14:122580942-122801450	Clybl	NM_029556	256220112	18.674	0.869151	1.55309e-05	0.0465434
chr3:96361879-96365789	Txnip	NM_001009935	118131130	303.006	14.0553	5.78736e-05	0.0463862
chr10:126662754-126700136	Kif5a	NM_001039000	294979211	2.55963	0.118367	4.81844e-05	0.0462438
chr2:30450563-30464465	Cstad	NM_030137	115292434	6.16082	0.284451	0.00051865	0.046171
chr17:26852594-26909832	A930001N09Rik	NM_029870	261599061	13.6691	0.630452	1.73067e-05	0.0461224
chr12:101787987-101963238	Rps6ka5	NM_153587	118130094	3.90832	0.180174	1.52608e-05	0.0461001
chr9:68501608-69226838	Rora	NM_013646	7305438	8.75298	0.403327	1.74595e-05	0.0460788
chr5:65194761-65221368	Klf3	NM_008453	158508629	7.207	0.331099	1.53961e-05	0.0459413
chr8:121961061-121970156	Osgin1	NM_027950	30794397	23.8517	1.09331	1.53942e-05	0.0458378
chr2:181572607-181592155	Pcmtd2	NM_153594	31559900	26.1481	1.19812	2.37623e-05	0.0458205
chr7:53652911-53694074	Kcnc1	NM_008421	163838649	1.07857	0.0491108	1.60976e-05	0.0455333
chr8:54672220-54724349	Neil3	NM_146208	256542294	11.0095	0.500084	1.20183e-05	0.045423
chr9:103327253-103382658	Bfsp2	NM_001002896	118131084	1.88239	0.0852078	0.00312379	0.0452658
chr5:64432321-64439503	LOC100041646	XM_001476747	149253904	4.49674	0.203548	0.00312379	0.0452657
chr1:172257344-172487241	Nos1ap	NM_027528	142384213	0.967371	0.0437887	0.0404864	0.0452657
chr10:80800506-80806011	Gipc3	NM_148951	22507362	6.26725	0.283691	0.000110746	0.0452656
chr18:68092910-68415203	D18Ertd653e	NM_172631	142365012	19.138	0.864798	1.40826e-05	0.0451875
chr16:36750266-36785048	Slc15a2	NM_021301	225543356	2.18043	0.0984783	3.09502e-05	0.0451646
chr10:84039691-84077100	Tcp11l2	NM_146008	118130244	32.2957	1.45814	1.88947e-05	0.0451497
chr17:25971409-25974072	Rhbdl1	NM_144816	21450188	20.2197	0.912703	1.13786e-05	0.0451393
chr17:34118436-34122303	AA388235	NM_001013793	142380530	3.53284	0.158981	1.48522e-05	0.0450009
chr14:57893870-58017320	Cryl1	NM_030004	133892190	7.53878	0.338166	3.78046e-05	0.0448569
chr13:91600693-91843034	Ssbp2	NM_024186	255982508	36.4693	1.62789	4.43958e-05	0.0446373
chr5:138092069-138125921	Hrbl	NM_178162	31341133	15.4744	0.689958	2.03225e-05	0.0445871
chr18:38132281-38156769	Centd3	NM_139206	158937295	41.0429	1.82955	2.60398e-05	0.0445765
chr15:76456666-76470341	Nfkbil2	NM_183091	187608796	14.1104	0.6284	1.47815e-05	0.0445345
chr10:80965057-80986970	Gna15	NM_010304	34328487	53.6144	2.38404	1.97969e-05	0.0444664
chr4:101017809-101028853	E130102H24Rik	XM_001472210	149252800	3.53271	0.156235	2.92843e-05	0.0442253
chr5:37561827-37620581	Gm1043	XM_355598	94374701	2.32703	0.102913	2.92843e-05	0.044225
chr5:104418783-104450815	Hsd17b11	NM_053262	118131125	23.1204	1.01221	9.45114e-06	0.04378
chr17:56418384-56429934	M6prbp1	NM_025836	146261991	33.395	1.4591	1.39696e-05	0.0436922
chr10:80730984-80754012	Tjp3	NM_013769	114052810	19.8071	0.86508	1.25209e-05	0.0436752
chr7:112527123-112548525	4632419K20Rik	NM_199009	334358875	33.2706	1.45261	1.82436e-05	0.0436605
chr17:43778848-43803964	Slc25a27	NM_028711	146141161	3.23008	0.140695	4.91942e-05	0.0435577
chr9:107301942-107431389	Cacna2d2	NM_020263	161353446	0.758578	0.0330418	0.00039018	0.0435576
chr3:20115521-20142076	Cpa3	NM_007753	292781752	3.23736	0.141011	0.00039018	0.0435574
chr7:28043779-28067169	Numbl	NM_010950	87042276	18.011	0.782776	1.03842e-05	0.043461
chr17:35998262-36002345	Nrm	NM_134122	142365394	34.2696	1.47789	9.28038e-06	0.0431254
chr5:35925708-35956450	Acox3	NM_030721	34328333	27.1488	1.16409	1.57434e-05	0.0428781
chr11:72904084-72960943	Itgae	NM_172944	144227222	99.4703	4.25387	0.000106638	0.0427652
chr4:8574109-8574694	EG666752	XM_985782	309268074	3.56341	0.152339	0.0357104	0.0427509
chr18:37821598-38001527	Pcdhgc4	NM_033582	40789290	1.13409	0.0484817	0.00112023	0.0427494
chr7:75445720-75507975	EG434197	NM_001013811	126506292	53.7842	2.29812	1.72767e-05	0.0427285
chr3:108926066-108971327	Slc25a24	NM_172685	146198678	31.3498	1.33718	1.50864e-05	0.0426535
chr4:11083587-11101524	Trp53inp1	NM_021897	146149153	44.7724	1.90845	1.98023e-05	0.0426256
chr19:11543961-11556682	Ms4a6c	NM_028595	261823996	32.8202	1.39406	9.07755e-06	0.0424757
chr5:141096593-141124978	Ttyh3	NM_175274	254588051	77.8738	3.30704	2.16721e-05	0.0424667
chr16:96583400-96625635	Jam4	NM_028078	295444810	8.14097	0.345634	1.65441e-05	0.0424561
chr10:81038276-81053590	Tle2	NM_019725	356991190	5.94611	0.25166	1.03552e-05	0.0423235
chr11:118884342-118892584	Cbx2	NM_007623	31542345	3.12463	0.131751	1.57671e-05	0.0421653
chr10:80695920-80705162	9130206N08Rik	NM_001034895	163954930	1.56042	0.0654965	0.000325582	0.0419736
chr8:114435917-114457691	4932417I16Rik	NM_001033321	75677479	4.17392	0.173616	1.44034e-05	0.0415954
chr4:43509013-43512502	E130306D19Rik	NM_001013377	225543123	10.0658	0.41869	8.02626e-06	0.0415953
chr4:137869323-137882211	Pink1	NM_026880	126215544	97.3779	4.03739	1.59869e-05	0.0414611
chr13:109046860-109075251	Elovl7	NM_029001	227499997	1.37317	0.0566078	0.0002983	0.0412242
chr3:94943442-94946282	Tnfaip8l2	NM_027206	141802951	153.896	6.33633	1.32765e-05	0.0411728
chr7:147530950-147531886	Olfr60	NM_146955	22203808	6.81315	0.279669	0.000256152	0.0410484
chr4:53675628-53676775	LOC666483	XR_032465	149252395	18.0364	0.740231	6.37111e-06	0.041041
chr5:114268560-114280442	Selplg	NM_009151	159110802	2196.57	90.0842	0.000104538	0.0410113
chr3:142193301-142213047	Gbp6	NM_001083312	134032013	27.4109	1.12415	1.30692e-05	0.0410111
chr14:20570478-20643045	Nid2	NM_008695	84370360	2.43796	0.0995861	1.25644e-05	0.0408481
chr2:118354492-118375414	Bmf	NM_138313	85785855	4.18653	0.170942	5.87763e-06	0.0408314
chr5:65344344-65351273	Tlr6	NM_011604	157057100	2.44284	0.0996825	0.000171194	0.040806
chr5:151374218-151397075	B230342M21Rik	NM_133898	164519081	34.9327	1.42394	7.2051e-06	0.0407624
chr11:95198331-95243184	5730593F17Rik	NM_172543	262263416	35.9104	1.46166	8.60368e-06	0.040703
chrX:56315326-56387613	Fgf13	NM_010200	31542808	8.12762	0.330514	5.7044e-06	0.0406655
chr17:34282257-34288498	H2-DMb2	NM_010388	153792520	3.771	0.152717	0.000273042	0.0404977
chr10:79482419-79494213	Hmha1	NM_027521	218156341	759.695	30.6194	6.5392e-05	0.0403049
chr15:85969558-86016571	Cerk	NM_145475	274316150	34.4023	1.37698	1.08788e-05	0.0400258
chr5:31117128-31168479	Mapre3	NM_133350	39930508	13.7331	0.547204	4.40353e-06	0.0398456
chr16:48732022-48772248	Trat1	NM_198297	148747429	20.4748	0.814105	6.66057e-06	0.0397613
chr19:5850973-5875208	1200004M23Rik	NM_026169	142367845	109.98	4.36426	1.34064e-05	0.0396823
chr6:48986623-49008107	Gpnmb	NM_053110	171846252	4.74493	0.187684	6.11741e-06	0.0395546
chr4:59818521-59917612	Snx30	NM_172468	84781798	1.62722	0.063805	9.17567e-06	0.039211
chr8:32222317-32241954	Rnf122	NM_175136	118129848	2.66395	0.104235	2.44273e-05	0.039128
chr17:34766630-34769205	Prrt1	NM_030890	13562101	6.21738	0.243273	0.000229931	0.0391279
chr6:142513458-142519876	Kcnj8	NM_008428	145966749	15.7863	0.616195	3.51864e-06	0.0390335
chr16:19760326-19772393	B3gnt5	NM_054052	226874879	6.94355	0.269404	3.44681e-06	0.0387992
chr16:19946589-19983050	Klhl6	NM_183390	241982772	163.452	6.30129	1.10946e-05	0.0385513
chr1:69583963-69732395	Ikzf2	NM_011770	161484673	21.0454	0.803711	4.22788e-06	0.0381894
chr15:77218651-77229542	Apol3	NM_029419	257467560	2.09663	0.0800537	0.00644494	0.0381821
chr7:108570211-108661333	Pde2a	NM_001008548	344217713	19.9306	0.759545	5.09432e-06	0.0381095
chr14:78304197-78402460	Epsti1	NM_178825	285402781	421.095	16.0294	2.0073e-05	0.038066
chr6:134870434-134874076	Cdkn1b	NM_009875	158749541	72.4077	2.75255	8.3059e-06	0.0380146
chr1:87546624-87606023	Sp100	NM_013673	141803419	171.002	6.49187	9.74712e-06	0.0379637
chr19:4445907-4477143	Syt12	NM_134164	158508601	1.5021	0.0568472	0.000194351	0.0378452
chr4:120339167-120340425	Cited4	NM_019563	113866003	2.94098	0.110397	0.00151143	0.0375375
chr16:10788027-10788748	Tnp2	NM_013694	62461573	8.93436	0.335373	0.00151143	0.0375374
chr2:29050340-29103560	Ntng2	NM_133501	41281647	9.08621	0.339161	0.000132849	0.037327
chr5:105443171-105482580	5830443L24Rik	NM_029509	115292436	35.9371	1.33451	4.15453e-06	0.0371346
chr11:101037430-101052034	Cntnap1	NM_016782	116063559	2.43673	0.0903667	6.05003e-06	0.0370852
chr7:53038301-53039837	EG545963	NM_001033792	85702114	5.19376	0.190318	3.05505e-05	0.0366436
chr7:135517138-135561686	Rgs10	NM_026418	142388581	196.917	7.191	4.98583e-06	0.0365179
chr1:175850530-175872623	Ifi203	NM_008328	113865994	47.0014	1.71441	1.95704e-05	0.0364757
chr19:34658043-34663217	Ifit3	NM_010501	146231982	3.29738	0.120135	0.000515188	0.0364335
chr16:55902375-55934961	Lrriq2	NM_028815	226823267	14.1139	0.514059	3.30715e-06	0.0364222
chr4:43494954-43496557	Sit1	NM_019436	227330567	29.8345	1.07616	1.89488e-06	0.036071
chrX:72233859-72330244	Gab3	NM_181584	211065517	8.5569	0.306983	6.27588e-06	0.0358755
chr6:91106808-91124677	Hdac11	NM_144919	118130074	2.84136	0.101697	2.61708e-05	0.0357917
chr15:76346632-76352559	Scrt1	NM_130893	126722996	0.855008	0.030602	0.00125436	0.0357915
chr6:124814710-124838227	Cd4	NM_013488	133892562	1.12549	0.0402828	0.00125436	0.0357913
chr2:31922404-31942355	A130092J06Rik	NM_175511	146198626	129.458	4.62462	1.45281e-05	0.0357229
chr9:96336222-96338557	BC043934	NM_177770	142351520	10.7218	0.382478	1.76148e-06	0.0356729
chr6:128728502-128738598	Klrb1c	NM_008527	229577429	32.6217	1.15265	2.62946e-06	0.0353338
chr17:35649678-35653699	Tcf19	NM_025674	254939670	17.8879	0.627584	1.5852e-06	0.0350843
chr17:34264891-34266355	LOC100043522	XM_001480724	149268774	7.92325	0.27714	0.00114182	0.0349781
chr19:32197219-32322525	Sgms1	NM_144792	270483846	18.905	0.66126	1.8531e-06	0.034978
chr10:59569004-59596662	Spock2	NM_052994	40254122	16.1467	0.56478	1.91583e-06	0.034978
chr6:134559227-134582506	Mansc1	NM_026345	281427212	0.767382	0.0268415	0.0222191	0.034978
chr1:132335605-132359317	Cd55	NM_010016	114326521	7.19802	0.251328	1.91105e-06	0.0349163
chr3:87885972-87924970	Iqgap3	NM_001033484	118344445	2.4482	0.0851495	3.66121e-06	0.0347805
chr7:38968834-38982581	1600014C10Rik	NM_028166	145864498	64.2021	2.2211	3.83665e-06	0.0345954
chr11:3417525-3439242	Smtn	NM_013870	226529498	7.67041	0.264856	1.33078e-06	0.0345296
chr4:100741642-100937887	Raver2	NM_183024	33942105	1.34148	0.0461866	0.000615694	0.0344296
chr14:59967568-59984280	D14Ertd668e	NM_199015	307746922	3.53738	0.12166	0.00929042	0.0343927
chr14:27852186-27920472	Il17rd	NM_134437	124378058	1.69025	0.0581308	3.35077e-06	0.0343918
chr14:59895750-59916353	Phf11	NM_172603	256222932	4.1125	0.141405	0.00403069	0.0343842
chr11:100436288-100443039	Cnp1	NM_009923	226423906	106.113	3.64035	3.85063e-06	0.0343064
chr12:109792929-109926726	Evl	NM_007965	254281244	245.262	8.41176	5.31971e-06	0.034297
chr9:14267024-14304926	Jmjd2d	NM_173433	116174755	6.24883	0.213927	2.83701e-06	0.0342347
chr19:4855128-4860912	Ctsf	NM_019861	9845245	1.92211	0.0657377	0.00104688	0.0342008
chrX:137074066-137135061	Tsc22d3	NM_010286	116517341	33.0591	1.12981	4.78294e-06	0.0341755
chr9:45574811-45636722	Cep164	NM_001081373	160420303	10.0682	0.339811	1.39017e-06	0.0337509
chr16:23610012-23614303	Rtp4	NM_023386	257196210	6.35805	0.214589	4.31447e-06	0.0337508
chr16:17070403-17111306	Ypel1	NM_023249	158508597	8.54186	0.286428	2.37767e-06	0.0335323
chr17:46767579-46782093	Klc4	NM_029091	142366781	14.7882	0.494774	9.94421e-07	0.0334574
chr11:68997386-69011341	Alox8	NM_009661	133893229	9.13488	0.303976	9.87475e-07	0.0332764
chr14:101841576-102008439	Tbc1d4	NM_001081278	163644269	11.3331	0.37538	1.44187e-06	0.0331224
chr14:103375797-103381854	Kctd12	NM_177715	123701965	16.2549	0.537354	1.75814e-06	0.033058
chr5:72994934-73033991	Cnga1	NM_007723	112181172	2.80569	0.0918734	1.51509e-05	0.0327454
chr5:37442154-37516534	Jakmip1	NM_178394	254588015	66.5384	2.17356	2.10268e-06	0.0326662
chr6:39331426-39340379	Rab19	NM_011226	33859607	68.7798	2.23783	1.2523e-06	0.0325362
chr3:102538692-102576215	Tspan2	NM_027533	341823655	4.02851	0.129768	1.8309e-06	0.0322124
chr1:165992234-166010802	Sell	NM_011346	255708469	35.1638	1.1201	9.34451e-07	0.0318538
chr4:120602741-120622023	Zfp69	NM_001005788	238859628	6.23215	0.198445	5.86199e-06	0.0318421
chr10:5151833-5326349	Syne1	NM_001079686	119120864	17.4292	0.553551	6.90794e-06	0.03176
chr5:8966047-8997146	Crot	NM_023733	142387204	36.3914	1.14256	1.09019e-06	0.0313964
chr15:3220766-3230508	Sepp1	NM_009155	110735409	63.1045	1.97702	2.89318e-06	0.0313293
chr15:79489656-79498090	Pgea1	NM_028634	118130505	20.3223	0.635707	7.90279e-07	0.0312813
chr8:26629243-26686186	Fgfr1	NM_001079909	120952632	1.65144	0.0513386	0.000787379	0.0310872
chr11:70572021-70586430	Zfp3	NM_177565	83423531	8.12933	0.251664	4.59919e-06	0.0309575
chr7:149684747-149701908	Tnnt3	NM_011620	254750724	2.38846	0.0735184	0.0163396	0.0307807
chr5:138046334-138052632	Pcolce	NM_008788	125490381	2.83244	0.0871843	0.000679923	0.0307806
chr4:141349526-141381918	Casp9	NM_015733	118131034	8.05559	0.247232	4.6359e-07	0.0306907
chr6:83069037-83071455	Wbp1	NM_001083923	145046223	16.7273	0.512512	7.13168e-05	0.0306393
chr1:85151778-85210347	EG665378	NM_001081746	126215546	5.33004	0.161224	5.01677e-05	0.0302482
chr1:175653558-175671940	AI607873	XM_980696	309267518	1.85827	0.0560991	0.00212559	0.0301889
chr13:52692250-52744161	Syk	NM_011518	56550044	0.787897	0.0237765	0.000625811	0.0301772
chr12:85750063-85791900	2900006K08Rik	NM_028377	268607567	1.99344	0.0600612	0.00557202	0.0301294
chr19:41920467-41922622	Frat2	NM_177603	257471024	11.9429	0.358741	4.57517e-07	0.030038
chr12:12283148-12383169	D12Ertd553e	NM_029758	225735643	6.85906	0.204977	3.82342e-07	0.0298841
chr10:74499833-74516845	Rab36	NM_029781	146149174	0.814243	0.024099	0.0148372	0.0295968
chr15:80502298-80530854	AW544981	NM_145986	156564375	1.42253	0.0421023	0.000575466	0.0295968
chr4:144482979-144518112	Dhrs3	NM_011303	289063389	7.41309	0.218354	9.68307e-07	0.0294552
chr6:82861879-82889695	Sema4f	NM_011350	164698453	16.7909	0.488734	3.65304e-07	0.0291071
chr14:119274741-119322389	Dzip1	NM_025943	57242787	6.64337	0.190855	2.60925e-07	0.0287286
chr5:135408242-135418507	Wbscr27	NM_024479	50355998	7.86055	0.224031	3.45084e-07	0.0285007
chr1:62867928-62878944	LOC100043070	XM_001479581	149233912	3.05807	0.087157	0.0134442	0.0285007
chr15:78876028-78881606	LOC100042603	XM_001479325	149266739	4.99263	0.142293	0.0134442	0.0285006
chr11:67416606-67498461	Gas7	NM_008088	167555082	15.1921	0.432984	2.37884e-07	0.0285006
chr11:102057060-102091486	Hdac5	NM_001077696	118136294	0.841724	0.0239052	0.0450562	0.0284003
chr9:21931189-21935098	Acp5	NM_007388	156151431	95.1256	2.69842	5.04251e-07	0.0283669
chr11:115015498-115023542	Rab37	NM_021411	254939624	80.3754	2.27543	6.64814e-07	0.02831
chr13:24706478-24825675	6330500D04Rik	NM_178658	123314453	16.582	0.467626	1.13857e-06	0.0282008
chr5:121203106-121227668	Oas3	NM_145226	118130089	18.7949	0.528977	3.50636e-07	0.0281447
chr4:132338271-132352279	BC013712	NM_001033308	142385534	5.3396	0.149415	2.24628e-06	0.0279824
chr11:102057060-102091486	Hdac5	NM_010412	118136298	54.5188	1.50063	2.06273e-06	0.027525
chr5:117769326-117789057	BC023744	NM_001033311	148664202	2.84836	0.0782809	0.000418306	0.0274828
chr8:107064706-107074243	Car7	NM_053070	156139072	1.58735	0.0436248	0.0123031	0.0274828
chr10:61570403-61573761	2010107G23Rik	NM_027251	142364488	1.38691	0.0381161	0.0123031	0.0274827
chr6:34813145-34828021	Tmem140	NM_197986	141802935	13.4249	0.368777	3.101e-06	0.0274696
chr7:150874666-150927868	Osbpl5	NM_024289	118130695	53.9331	1.4751	5.83377e-07	0.0273506
chr14:78304197-78402460	Epsti1	NM_029495	285402707	401.388	10.9493	2.87258e-06	0.0272786
chr9:65062527-65087025	Parp16	NM_177460	158711724	10.64	0.285014	2.29909e-07	0.026787
chr2:19120744-19231861	Armc3	NM_001081083	124487326	1.57246	0.0417254	0.000360302	0.0265351
chr19:24369285-24630317	Pip5k1b	NM_008846	110835699	2.8674	0.0752219	2.5333e-05	0.0262335
chr10:19311763-19330031	Ifngr1	NM_010511	111154110	338.089	8.84726	8.12616e-07	0.0261684
chr1:60965868-60972674	Ctla4	NM_009843	118129863	90.4928	2.35939	3.12308e-07	0.0260727
chrX:71099118-71126173	L1cam	NM_008478	112293278	15.6201	0.400952	1.31702e-07	0.025669
chr7:113740256-113788159	Gm1966	XM_001000891	94380897	7.41136	0.190005	2.65597e-06	0.025637
chr11:48718157-48740661	OTTMUSG00000005523	NM_001045540	113865922	3.31752	0.0848341	2.5021e-07	0.0255715
chr11:108781679-108812097	Axin2	NM_015732	158966712	5.09654	0.129768	2.47127e-07	0.025462
chr19:34715378-34724499	Ifit1	NM_008331	145301610	2.81846	0.0717626	2.13278e-05	0.0254616
chr2:31661687-31666038	BC094274	NM_183424	227908791	18.1553	0.459854	7.90623e-08	0.0253289
chr17:53706639-53812045	Pcaf	NM_020005	300116312	6.79595	0.17198	1.16708e-07	0.0253062
chr13:24706478-24825675	6330500D04Rik	NM_029679	123314463	22.4126	0.56477	7.8685e-07	0.0251988
chr4:153432952-153514317	Trp73	NM_011642	187826947	7.20558	0.181373	5.00998e-07	0.0251712
chr10:40069142-40201951	Cdc2l6	NM_198164	269973874	27.2071	0.679851	1.33938e-07	0.024988
chr11:77328618-77333964	1300007F04Rik	NM_026185	147902336	9.72476	0.242704	8.57614e-08	0.0249573
chr13:109106530-109179751	Depdc1b	NM_178683	146198721	6.01769	0.150185	9.31684e-07	0.0249573
chr11:70845451-70846957	6330403K07Rik	NM_134022	145208002	3.83349	0.0951592	0.000270863	0.0248231
chr13:91600693-91843034	Ssbp2	NM_024272	255982509	2.12616	0.0523279	0.000227144	0.0246115
chr15:9592490-9678561	C230086A09Rik	NM_177123	125991757	2.57558	0.0625881	1.63457e-05	0.0243006
chr7:148449087-148452300	Irf7	NM_016850	357588523	41.4952	1.00233	6.13151e-08	0.0241553
chr15:77252638-77277890	BC085284	NM_001024848	256355164	25.9862	0.620233	4.58203e-08	0.0238678
chr11:48798831-48805750	Tgtp	NM_011579	158749627	26.2747	0.621829	4.91574e-08	0.0236665
chr5:138172175-138181226	6430598A04Rik	NM_175521	37537543	3.72429	0.0879112	2.48889e-07	0.0236048
chr7:112706997-112730049	Apbb1	NM_009685	359751446	10.3564	0.244389	5.79265e-08	0.0235979
chr7:39005691-39012978	Plekhf1	NM_024413	170650666	22.8442	0.537778	4.71715e-08	0.0235411
chr10:83062777-83111409	Appl2	NM_145220	141803546	28.1476	0.658295	4.91574e-08	0.0233873
chr2:91024218-91035192	Nr1h3	NM_013839	295148191	1.42645	0.033263	0.00801803	0.0233187
chr15:76098518-76123002	Spatc1	NM_028852	58037362	1.78143	0.0415406	0.00801803	0.0233187
chr14:100269850-100549015	Klf12	NM_010636	118130075	1.81769	0.0420675	1.31528e-06	0.0231434
chr11:77029926-77269050	Ssh2	NM_177710	342672078	27.2443	0.629368	6.81497e-08	0.0231009
chr5:144956190-144984447	2210010N04Rik	NM_027410	124249057	127.392	2.93741	2.41582e-07	0.023058
chr1:172981325-172989529	Fcgr3	NM_010188	190570187	29.4191	0.677637	3.65591e-08	0.0230339
chr1:90594799-90598766	Arl4c	NM_177305	237858614	116.262	2.66184	2.07187e-07	0.0228952
chr7:133924996-133929062	Tbx6	NM_011538	48928034	25.3286	0.57779	3.19287e-08	0.0228118
chr7:111477859-111485301	Trim34	NM_030684	154350233	24.3641	0.550577	2.6987e-08	0.0225979
chr7:4642529-4676853	BC022651	NM_177887	218563715	0.998669	0.0222236	0.00708517	0.0222532
chr4:111392614-111501742	Spata6	NM_026470	110347524	27.4949	0.608102	2.27286e-08	0.0221169
chr6:116214252-116279645	Anubl1	NM_001081317	124486776	3.40666	0.0748996	8.80992e-06	0.0219862
chr1:20880702-20928837	Paqr8	NM_028829	40254345	1.25656	0.027627	0.000156016	0.0219862
chr5:37554087-37556969	EG330070	XM_897537	94374698	5.96176	0.130455	3.16625e-07	0.021882
chr7:53040749-53059514	Lmtk3	NM_001005511	148747242	15.5537	0.34023	2.44585e-08	0.0218745
chr14:52524955-52533026	Ndrg2	NM_013864	225543194	10.3878	0.225626	1.41836e-07	0.0217203
chr9:74823917-74879892	BC031353	NM_153584	164452924	18.819	0.405419	1.8644e-08	0.0215431
chr11:22913386-22923731	4930430E16Rik	NM_028672	255982595	1.58049	0.0337838	0.00636063	0.0213755
chr1:158738252-158870326	Ralgps2	NM_023884	229577165	0.999271	0.0213599	0.00636063	0.0213755
chr2:25475623-25477460	Tmem141	NM_001040130	158517815	3.63673	0.0777367	0.00636063	0.0213754
chr19:45095879-45104505	Lzts2	NM_145503	194473726	6.7324	0.142298	4.67286e-07	0.0211363
chr10:128143313-128181937	Dgka	NM_016811	31560473	303.461	6.35794	5.58437e-07	0.0209514
chr5:121250207-121262523	Oas1c	NM_033541	146149087	8.03065	0.167774	2.17618e-07	0.0208917
chr11:68781632-68787322	Slc25a35	NM_028048	142354306	10.3303	0.215684	2.07496e-07	0.0208788
chr11:75007494-75081264	Rtn4rl1	NM_177708	142375536	9.99531	0.206359	2.00445e-08	0.0206456
chr3:96474053-96494957	Ankrd35	NM_001081139	124487270	1.47426	0.0302524	0.000112381	0.0205204
chr16:36694123-36726827	Ildr1	NM_134109	19527337	4.27285	0.0871002	5.00846e-07	0.0203846
chr2:172805345-172819066	Spo11	NM_012046	145312257	5.80641	0.11656	4.91173e-06	0.0200744
chr12:80309900-80323648	Rdh12	NM_030017	146149111	7.97495	0.158371	4.08016e-07	0.0198586
chr14:76815627-76907568	Tsc22d1	NM_009366	295293203	3.1509	0.0623018	0.0142072	0.0197727
chr10:126432667-126437025	Ctdsp2	NM_146012	164698409	64.2896	1.26057	3.28901e-08	0.0196077
chr12:26991661-27100121	Rnf144	NM_080563	126517495	3.81263	0.0744494	1.3502e-07	0.019527
chr5:34519228-34530359	Mxd4	NM_010753	31560565	284.243	5.54878	3.42948e-08	0.0195213
chr11:97784551-97847694	Plxdc1	NM_028199	254750634	3.50383	0.0668493	3.54546e-06	0.0190789
chr1:97484258-97564171	St8sia4	NM_009183	229093140	18.4093	0.346609	6.31603e-09	0.0188279
chr17:84230693-84246130	Haao	NM_025325	124249069	33.4276	0.627393	7.76448e-09	0.0187687
chr19:53966720-54004341	Pdcd4	NM_011050	270309157	104.493	1.95475	1.89976e-08	0.018707
chr11:98603186-98626425	Thra	NM_178060	118130347	9.26222	0.171058	7.44553e-08	0.0184684
chr19:4270179-4283137	Ankrd13d	NM_026720	142363887	16.3644	0.300541	5.19984e-09	0.0183655
chr1:175451441-175465982	BC094916	NM_001024721	160333316	38.0341	0.697729	3.40795e-09	0.0183448
chr9:92352215-92387354	Plscr4	NM_178711	47578124	10.4776	0.190607	4.73236e-09	0.0181919
chr7:133909927-133919159	Gdpd3	NM_024228	110431345	3.76162	0.067317	0.00387085	0.0178957
chr16:96502638-96541464	B3galt5	NM_033149	172073165	1.3822	0.0247355	5.76624e-05	0.0178957
chr2:155343778-155388479	Acss2	NM_019811	133892533	22.5356	0.398656	2.36053e-09	0.0176901
chr9:22280158-22692724	Bbs9	NM_181316	189339275	7.29248	0.128263	2.11393e-08	0.0175884
chr2:146681622-146795825	Gm114	NM_001033298	209413789	15.6895	0.26896	6.09369e-09	0.0171427
chr2:83652884-83721515	D430039N05Rik	NM_175514	141803219	1.06748	0.0182544	0.0034139	0.0171005
chr4:97444589-97779083	Nfia	NM_010905	171846257	2.68029	0.0456309	4.507e-05	0.0170246
chr15:77559501-77566811	2310016F22Rik	NM_173743	274326576	2.69247	0.0450414	0.00321526	0.0167287
chr5:93696282-93705250	Ccng2	NM_007635	161621246	28.2107	0.470464	1.29983e-09	0.0166768
chr2:49643205-49804366	2310010M24Rik	NM_027990	146141198	5.0897	0.0839274	1.34245e-06	0.0164897
chr2:119577061-119586167	Ltk	NM_008523	45935374	1.74171	0.0286745	0.00323915	0.0164634
chr16:20097559-20127817	Klhl24	NM_029436	46447824	16.8588	0.274973	5.12077e-09	0.0163104
chr4:135728308-135750629	E2f2	NM_177733	160333363	28.1639	0.456074	1.08265e-09	0.0161936
chr1:138027977-138074591	Kif21b	NM_001039472	86990453	194.496	3.12965	4.23565e-08	0.0160911
chr7:150793567-150813858	Tnfrsf26	NM_175649	148747386	33.7815	0.541571	1.07639e-09	0.0160316
chr12:71291797-71328604	Pygl	NM_133198	268836254	10.0392	0.159521	7.93481e-09	0.0158898
chr9:21711953-21722565	Rab3d	NM_031874	133893108	11.05	0.174832	1.38196e-09	0.0158219
chr14:32420411-32454147	Hacl1	NM_019975	270341334	4.61506	0.0724769	9.64148e-07	0.0157044
chr6:118101765-118147762	Ret	NM_001080780	124256486	10.9873	0.171801	6.44714e-10	0.0156363
chr1:175560998-175576387	AI447904	NM_175026	237681198	86.7606	1.336	1.08954e-09	0.0153987
chr18:56591785-56663446	Gramd3	NM_026240	118403331	77.4264	1.18822	1.68709e-09	0.0153464
chr8:109127267-109194146	Cdh1	NM_009864	118129809	11.7594	0.179874	6.05409e-10	0.0152962
chr1:93247649-93258981	Klhl30	NM_027551	141802195	1.37041	0.0206776	0.00239292	0.0150886
chr8:95379248-95443178	Aytl1	NM_173014	27370521	1.48649	0.0224289	0.00239292	0.0150885
chr15:102065370-102087914	Rarg	NM_001042727	112181195	5.78597	0.0866259	7.83636e-05	0.0149717
chr17:24109093-24112181	Tmprss8	NM_013921	255958186	9.50554	0.139771	6.06741e-07	0.0147042
chr18:11979596-12104073	Cables1	NM_022021	226371629	15.9993	0.233075	3.90589e-10	0.0145678
chr16:11405740-11755565	4933437K13Rik	NM_028964	343790937	2.82682	0.0410431	0.00213652	0.0145192
chr10:42580522-42680586	Scml4	NM_172938	226437662	13.0967	0.188126	2.65084e-10	0.0143644
chr6:136796971-136806121	Art4	NM_026639	142374158	1.87408	0.0267062	0.00202118	0.0142503
chr11:119176100-119216824	Sgsh	NM_018822	115270982	34.879	0.494734	1.81674e-09	0.0141843
chr9:43942753-43950807	Mcam	NM_023061	160333900	3.08553	0.0435664	1.74595e-05	0.0141196
chr6:54631765-54650400	2410066E13Rik	NM_026629	142377636	8.2365	0.115941	4.47082e-07	0.0140765
chr10:79256460-79283641	Palm	NM_023128	239985638	49.2134	0.682579	2.42626e-10	0.0138698
chr6:39036793-39068348	Parp12	NM_172893	171543896	3.17899	0.0440773	1.59869e-05	0.0138652
chr5:138092069-138125921	Hrbl	NM_145566	21704137	6.36492	0.0879707	0.000510599	0.0138212
chr7:150964269-150970223	Mrgpre	NM_175534	262231772	5.09283	0.0690576	1.68377e-08	0.0135598
chr14:65994230-66015808	Zfp395	NM_199029	161353466	11.6014	0.15571	3.12308e-07	0.0134217
chr11:120090285-120092794	LOC100043389	XM_001480755	149262577	3.80761	0.0505176	1.26883e-05	0.0132675
chr2:132694251-132706598	B430119L13Rik	NM_177303	141802321	1.34181	0.0178025	0.0016228	0.0132675
chr17:31187731-31252722	Abcg1	NM_009593	158937247	14.4024	0.19019	2.09748e-10	0.0132054
chr12:27154079-27164702	Tyki	NM_020557	117606365	5.9573	0.0780297	1.22791e-08	0.0130982
chr7:26587494-26601549	Cyp2s1	NM_028775	133892669	9.32862	0.120445	9.02671e-10	0.0129113
chr4:134052892-134064725	Paqr7	NM_027995	142388621	55.9143	0.718679	9.32777e-11	0.0128532
chr3:88987146-88993211	1110013L07Rik	NM_001014995	67846100	58.0967	0.734229	1.436e-10	0.0126381
chr1:131170050-132115855	Thsd7b	NM_172485	237649066	0.785757	0.00991951	0.0322957	0.0126241
chr8:13567217-13677587	Rasa3	NM_009025	120444917	196.352	2.46991	1.50791e-09	0.012579
chr11:50624586-50641233	Zfp354c	NM_013922	113681198	0.908872	0.0112805	0.00132889	0.0124115
chr16:91729615-91920824	Itsn1	NM_010587	134288903	6.25508	0.0761345	4.82702e-11	0.0121716
chrX:71422597-71453837	Tktl1	NM_031379	125347420	2.13594	0.0256819	0.00120067	0.0120237
chr11:31900458-31959202	Nsg2	NM_008741	145966865	2.37462	0.0285517	0.00120067	0.0120237
chr8:3393007-3456600	Arhgef18	NM_133962	41056260	64.784	0.777158	2.87065e-10	0.0119961
chr7:3958693-4014781	Lair1	NM_178611	164698420	3.327	0.0396927	6.99855e-06	0.0119305
chr11:119216870-119242390	Slc26a11	NM_178743	85540462	54.9836	0.655256	5.52658e-11	0.0119173
chr11:104469369-104528689	Itgb3	NM_016780	160358855	48.5886	0.552676	2.60832e-11	0.0113746
chr10:128143313-128181937	Si	NM_021882	142353045	18.3878	0.206736	1.00892e-07	0.0112431
chr9:66006071-66120049	Dapk2	NM_010019	164565399	38.165	0.419552	3.00452e-11	0.0109931
chr15:9435913-9459613	Il7r	NM_008372	168480108	291.564	3.15703	4.24861e-10	0.0108279
chr15:82037381-82054766	Tnfrsf13c	NM_028075	118130430	15.822	0.171001	1.41272e-10	0.0108078
chr11:3230733-3242974	Pik3ip1	NM_178149	111120320	76.5071	0.799447	1.42471e-11	0.0104493
chr19:4425456-4439424	Rhod	NM_007485	145966812	10.0016	0.102618	2.9734e-06	0.0102602
chr15:100135247-100144779	Mettl7a	NM_027334	142374935	26.806	0.269803	1.99033e-11	0.010065
chr7:52348433-52358462	Fcgrt	NM_010189	170172527	15.9611	0.158823	3.20857e-08	0.00995063
chr15:100405748-100416796	Pou6f1	NM_010127	133892217	17.6781	0.17321	4.929e-12	0.009798
chr11:71856003-71860872	6720460F02Rik	NM_144526	142388016	47.7578	0.461109	5.72857e-12	0.00965516
chr8:74842931-74845248	Klf2	NM_008452	170784839	176.782	1.69882	1.07314e-11	0.00960969
chr5:34537542-34630973	Zfyve28	NM_001015039	62632712	1.74364	0.0154225	0.000445079	0.008845
chr3:94968295-94977238	Sema6c	NM_011351	6755463	2.55182	0.0220637	0.000411894	0.00864626
chr11:48701702-48709070	EG432555	NM_001024230	184186089	9.97209	0.0838887	3.09555e-08	0.00841235
chr11:52066105-52096073	Tcf7	NM_009331	142348105	321.137	2.69045	1.91051e-11	0.00837789
chr8:3353459-3386724	A430078G23Rik	NM_001033378	283837883	56.6427	0.47231	1.19806e-11	0.00833841
chr11:69036536-69050147	Gucy2e	NM_008192	258613939	4.70073	0.0372916	6.42596e-07	0.00793315
chr7:133920488-133924028	Ypel3	NM_025347	134053931	520.918	4.11456	3.83911e-11	0.00789867
chr11:11714105-11790404	Ddc	NM_016672	299522782	4.29652	0.0333964	0.000288317	0.0077729
chr11:48851161-48948889	9930111J21Rik	NM_173434	27734111	29.8251	0.231445	1.41776e-12	0.00776007
chr1:153739714-153937229	1700025G04Rik	NM_197990	237858597	29.8193	0.229465	3.8403e-12	0.00769518
chr9:118980644-119002614	Plcd1	NM_019676	118130605	6.24595	0.0475877	4.98963e-07	0.00761897
chr9:119957810-119977400	Cx3cr1	NM_009987	87299631	10.9274	0.0826013	3.16724e-12	0.0075591
chr19:6400582-6415216	Rasgrp2	NM_011242	131888393	122.246	0.907336	5.69884e-13	0.00742221
chr2:156923264-156960958	Samhd1	NM_018851	213418054	257.483	1.89742	9.99558e-12	0.00736911
chr11:74196984-74403660	Garnl4	NM_001015046	116517293	12.2937	0.084466	3.22934e-13	0.00687067
chr11:97850891-97857487	Arl5c	NM_207231	46402216	39.1215	0.256939	3.16724e-12	0.00656772
chr6:54873942-54922405	Nod1	NM_172729	283806723	28.0844	0.17873	0	0.00636403
chr1:175398618-175421170	EG240921	XM_136331	309267515	107.348	0.673961	0	0.00627828
chr10:80791475-80797917	Tbxa2r	NM_009325	142378599	38.5497	0.237589	5.69884e-13	0.00616319
chr11:58120570-58128115	Zfp692	NM_001040686	100817069	7.79352	0.0424843	0.00713153	0.00545123
chr4:128292890-128295733	Tlr12	NM_205823	148539900	8.17155	0.0441274	5.11519e-08	0.00540013
chr5:65590951-65651654	Wdr19	NM_153391	154240687	2.62403	0.0139258	7.19992e-05	0.00530703
chr3:9427022-9610085	Zfp704	NM_133218	159032051	1.92204	0.00854939	1.34567e-08	0.00444808
chr4:41039756-41045216	Aqp3	NM_016689	121949812	8.78153	0.0373344	3.03624e-05	0.00425147
chr5:105364075-105411736	Abcg3	NM_030239	66932958	7.00535	0.0205753	6.61397e-06	0.00293708
chr3:115413356-115417965	Edg1	NM_007901	284447292	124.714	0.269286	0	0.00215923
chr9:21172446-21209805	Ilf3	NM_001042707	111607431	17.7525	0.0338755	5.52689e-06	0.00190821
chr5:145637363-145726699	Smurf1	NM_029438	87044885	9.82546	0.00711406	0.0204817	0.000724043
chr6:146060001-146450434	Itpr2	NM_010586	60592757	8.22687	0.00362513	0.00328186	0.000440645
