# Supplementary material for: Global Characterization of Differential Gene Expression Profiles in Mouse Vγ1+ and Vγ4+ γδ T Cells
Source: PLoS One. 2014 Nov 18;9(11):e112964. doi: 10.1371/journal.pone.0112964 (PMC4236085; doi:10.1371/journal.pone.0112964)
Supplement: Dataset S3 — Differentially expressed genes between the resting and activated Vγ4+ γδ T cells. (XLSX) [file pone.0112964.s003.xlsx]

## Sheet: RPKM
Chromosome	Gene_Name	Accession_Num	GI	RPKM_r4	RPKM_r4-T	q-Value_r4_to_r4-T	F/E
chr11:83461344-83462880	Ccl3	NM_011337	126432552	26.2322	41311.8	0	1574.85
chr1:166861778-166865641	Xcl1	NM_008510	6678711	59.158	69513.4	0	1175.05
chr11:33017429-33047400	Fgf18	NM_008005	6679780	0.0289747	29.9126	0.0102614	1032.37
chr6:144947672-145024603	Bcat1	NM_007532	209447050	0.0906115	70.0062	4.67101e-12	772.597
chr11:81990167-81993316	Ccl1	NM_011329	257153404	11.7718	9016.95	0	765.979
chr4:130125774-130168392	2610200G18Rik	NM_025998	165377301	0.0976587	70.4204	2.06128e-12	721.087
chr3:37019643-37024875	Il2	NM_008366	291575157	0.069517	48.5522	2.41582e-07	698.422
chr11:54060771-54063401	Csf2	NM_009969	145301581	0.986368	685.936	0	695.416
chr10:117878102-117882948	Ifng	NM_008337	145966741	9.37819	5796.73	0	618.108
chr1:132916423-132921547	Il10	NM_010548	291575143	0.185919	110.888	0	596.432
chr2:31101442-31150992	Freq	NM_019681	118130553	0.0267091	15.5411	1.06643e-11	581.865
chr18:36664585-36675428	Hbegf	NM_010415	257196256	0.0718871	23.6518	1.0617e-12	329.013
chr3:37538897-37543519	Spry1	NM_011896	239985475	0.158605	46.7826	0	294.963
chr1:155587503-155592596	Rgs16	NM_011267	190684664	6.52838	1776.93	2.19728e-12	272.185
chr17:57285419-57289200	Cd70	NM_011617	133892213	0.0800628	19.5527	2.58465e-05	244.217
chr11:83476085-83478185	Ccl4	NM_013652	126366031	112.702	27031.9	4.24861e-10	239.853
chr4:119487282-119808016	Hivep3	NM_010657	124107624	0.772106	177.729	3.22934e-13	230.187
chr10:67000625-67004936	Egr2	NM_010118	183583541	2.14157	469.554	3.22934e-13	219.257
chr8:35870663-35882948	Dusp4	NM_176933	142364920	0.460288	83.3068	0	180.988
chr5:139452924-139470907	Pdgfa	NM_008808	118130644	0.25082	45.0128	3.16724e-12	179.463
chr4:150294263-150320211	Tnfrsf9	NM_001077509	117422438	6.11526	982.41	1.27901e-10	160.649
chr19:46150352-46160020	Nolc1	NM_001039353	86198332	0.127306	18.0875	3.82022e-09	142.079
chr5:104865224-104870062	Spp1	NM_009263	323668331	9.32294	1264.21	8.49185e-11	135.602
chr3:87752614-87757294	Crabp2	NM_007759	118131164	0.220213	28.4517	3.88657e-09	129.201
chr9:57787941-57810672	Sema7a	NM_011352	40254572	1.33299	165.358	1.63093e-11	124.05
chr4:122624092-122638413	Mfsd2	NM_029662	227430370	0.238675	28.3101	3.8403e-12	118.614
chr7:58877436-58926489	Slc17a6	NM_080853	188219543	0.0264333	2.83649	1.68579e-06	107.307
chr4:4060682-4115850	Penk1	NM_001002927	141801808	1.05823	112.542	3.1806e-11	106.349
chr9:44850639-44862095	Eva1	NM_007962	160333116	0.203339	20.6398	9.92054e-12	101.504
chr2:119176991-119180117	Chac1	NM_026929	213972582	0.400115	38.0899	1.93761e-11	95.1974
chr11:20202207-20232674	Slc1a4	NM_018861	254281330	0.196014	18.547	1.06643e-11	94.6208
chr4:147965621-147968728	Srm	NM_009272	145966698	5.73155	539.462	4.10804e-10	94.1215
chr4:48064119-48096224	Nr4a3	NM_015743	118131008	2.00948	186.671	1.37469e-10	92.8952
chr11:101631055-101646624	Etv4	NM_008815	121582413	0.023996	2.15319	0.000966913	89.7312
chr15:54082173-54110039	Tnfrsf11b	NM_008764	113930715	0.0195738	1.75638	0.000966913	89.7312
chr19:5447697-5455938	Fosl1	NM_010235	118129965	0.715557	63.3882	2.44088e-11	88.5858
chr1:93312558-93355873	Per2	NM_011066	153792235	0.173618	15.3676	2.39351e-11	88.5139
chr8:123260275-123280594	Irf8	NM_008320	118130835	4.81447	413.887	2.52422e-09	85.9673
chr9:66561548-66614652	Car12	NM_178396	227496586	0.399786	33.1886	6.55805e-11	83.0159
chr9:51021794-51048184	Pou2af1	NM_011136	118130242	0.389895	31.8398	5.56104e-11	81.6625
chr7:107307786-107309875	2610209A20Rik	NM_026010	229577003	0.0350541	2.78874	0.00141517	79.5553
chr5:139835693-139936467	3110082I17Rik	NM_028469	146134370	0.787503	62.0832	7.74038e-11	78.8355
chr2:38406072-38443561	Nek6	NM_021606	227499784	0.928229	72.0037	6.41998e-10	77.5711
chr11:83386418-83392138	Ccl9	NM_011338	85540457	0.67518	52.24	2.30101e-10	77.372
chr4:116492511-116494113	Hpdl	NM_146256	142348524	0.146328	11.1336	1.21297e-08	76.0866
chr10:126478987-126482517	Mettl1	NM_010792	6754681	0.972383	69.0551	2.57449e-10	71.0164
chr4:11631603-11641899	Gem	NM_010276	260593674	4.99611	347.443	7.65744e-09	69.5427
chr11:5761949-5772053	Aebp1	NM_009636	160707888	0.142584	9.61545	5.70252e-10	67.4371
chr4:150294263-150320211	Tnfrsf9	NM_011612	117422436	1.30761	87.0461	4.86599e-08	66.5689
chr2:149934223-149962414	Zfp120	NM_023266	91064881	0.0237386	1.57402	0.00802953	66.3064
chrX:8777098-8845211	Lancl3	NM_173414	238637327	0.179027	11.8221	5.53344e-10	66.0353
chr17:35340107-35342128	Lta	NM_010735	257467660	19.5379	1232.7	5.80809e-08	63.0928
chr7:149836672-149845394	Igf2	NM_010514	170172554	0.0339749	2.12669	1.07827e-06	62.5959
chr7:147129754-147131011	Utf1	NM_009482	118130372	1.01594	61.8789	1.1611e-09	60.908
chr9:53109774-53185619	Exph5	NM_176846	257796248	0.0177928	1.07809	3.97141e-05	60.5914
chr14:51544695-51550524	Apex1	NM_009687	326439061	1.11196	67.223	9.58391e-09	60.4545
chr16:32609106-32632876	Tfrc	NM_011638	291045184	1.58639	91.1199	2.66851e-08	57.4385
chr13:56390003-56397912	Cxcl14	NM_019568	119392097	0.0630301	3.52756	5.89667e-05	55.9663
chr9:107490048-107495369	Ifrd2	NM_025903	141801695	1.87214	102.419	1.57415e-08	54.7069
chr6:88674821-88778351	Mgll	NM_011844	261878513	0.111855	6.06611	1.35501e-08	54.2319
chr12:36182650-36219661	Ahr	NM_013464	142369296	0.145123	7.8311	4.01307e-09	53.9618
chr8:49195350-49227014	Dctd	NM_178788	238859569	0.359852	19.2562	4.69786e-09	53.5114
chr4:63075943-63156985	Whrn	NM_001008793	57526157	0.0272846	1.40087	0.00467163	51.3429
chr12:25265583-25302253	Grhl1	NM_145890	238637260	0.070748	3.63227	3.42861e-07	51.341
chr19:5026105-5031964	Slc29a2	NM_007854	194248085	0.223746	11.3839	2.49434e-08	50.8787
chr2:117937657-117952869	Thbs1	NM_011580	118130112	0.0182853	0.913414	0.000104011	49.9535
chr1:40496606-40522257	Il1rl1	NM_010743	190847348	0.0394679	1.96569	0.00253058	49.8048
chr17:26336127-26338295	Arhgdig	NM_008113	118130965	0.185167	9.02133	5.82872e-06	48.72
chr1:40496606-40522257	Il1rl1	NM_001025602	190610023	0.119669	5.67792	4.58203e-08	47.4469
chr11:88692105-88725900	Akap1	NM_001042541	110347476	0.639328	30.069	3.22967e-07	47.0322
chr7:35424033-35437860	Kctd15	NM_146188	22122736	0.0694804	3.25654	7.45185e-06	46.8699
chr8:124405049-124431571	Slc7a5	NM_011404	254939570	7.20135	334.121	4.95055e-07	46.397
chr18:38745918-38760922	Spry4	NM_011898	31543766	0.0466731	2.13719	8.54874e-07	45.7906
chr5:23246513-23289479	Pus7	NM_178403	142351846	1.09869	49.6936	8.44777e-08	45.2299
chr9:40780880-40812669	Crtam	NM_019465	119360369	13.7359	605.416	6.66301e-07	44.0755
chr8:37157914-37210598	D8Ertd82e	NM_172911	161333827	1.66622	72.642	2.29909e-07	43.5969
chr7:54333171-54389310	Ptpn5	NM_013643	254675196	0.507141	22.0656	4.19746e-08	43.5098
chr10:60760581-60767058	Prf1	NM_011073	225735599	31.4637	1343.09	3.35077e-06	42.687
chr4:117507862-117541910	Slc6a9	NM_008135	116686111	0.216822	9.19554	4.54717e-08	42.4105
chr1:192994174-193007212	Atf3	NM_007498	160333688	0.750124	31.5196	5.10701e-08	42.0192
chr7:31374699-31377961	Zbtb32	NM_021397	134032010	10.9067	457.244	6.72007e-07	41.9232
chr14:21655928-21662610	Plau	NM_008873	270309138	0.122156	4.94949	3.60318e-07	40.5178
chr19:4984354-4989971	Npas4	NM_153553	218749879	0.0166515	0.662357	0.0100873	39.7776
chr15:98554798-98558629	Fkbp11	NM_024169	85861215	0.287918	11.0088	2.58684e-05	38.2359
chr12:72224158-72237683	Timm9	NM_001024854	67846098	0.554828	20.8142	7.72247e-05	37.5147
chr14:56877692-56881097	Gzmb	NM_013542	133892516	554.849	20718.6	8.97915e-12	37.341
chr2:124436031-124493506	Sema6d	NM_199241	227497688	0.685974	25.5941	1.788e-06	37.3106
chr11:61486283-61534301	2310040C09Rik	NM_178618	117647254	0.414785	15.4289	5.755e-07	37.1973
chr6:85381982-85395777	Smyd5	NM_144918	154689580	3.32626	120.061	8.01694e-07	36.0949
chr5:67999121-68003511	D830007B15Rik	NM_001033415	365192550	0.0278769	1.00573	0.0128719	36.0775
chr2:128926773-128952331	Rpo1-2	NM_009086	224967091	1.92657	67.0978	1.27185e-06	34.8276
chr6:82675016-82724453	Hk2	NM_013820	163965442	1.76983	61.5777	1.77713e-06	34.793
chr11:62062485-62079954	Adora2b	NM_007413	145966718	0.187132	6.49158	2.76477e-06	34.6898
chr17:6874263-6942185	Sytl3	NM_183369	34368585	0.141228	4.75764	0.000245767	33.6877
chr12:112916353-112922111	6720458F09Rik	NM_177374	152963550	1.93984	64.8822	1.19839e-06	33.4472
chr10:61111368-61136913	Ppa1	NM_026438	146135028	4.04129	134.367	1.29351e-06	33.2485
chr11:60602398-60624767	Shmt1	NM_009171	67846102	2.36394	78.2415	1.33078e-06	33.0979
chr1:188544964-188573237	Rrp15	NM_026041	126362984	4.20526	138.92	1.31844e-06	33.0348
chr2:139502718-139584317	LOC100043792	XM_001481030	149250172	0.0965155	3.1019	0.0171614	32.1389
chr8:37279117-37312570	Lonrf1	NM_001081150	124487240	0.0781331	2.47115	4.57476e-06	31.6274
chr7:53080599-53086146	Grwd1	NM_153419	163937860	3.1803	100.058	2.132e-06	31.4618
chr7:116592516-116637252	Trim66	NM_181853	284004878	0.0680659	2.11458	8.23722e-07	31.0667
chr13:33096409-33109824	Serpinb9	NM_009256	89337275	7.22453	223.689	6.45265e-06	30.9624
chr6:7625170-7643182	Asns	NM_012055	146134364	3.35468	101.942	3.00266e-06	30.388
chr2:44839153-44968799	Zeb2	NM_015753	125490363	1.10311	33.1698	4.32176e-06	30.0693
chr13:43880571-43898501	Cd83	NM_009856	161621257	0.194081	5.82214	4.54648e-06	29.9985
chr4:155114749-155135202	Atad3a	NM_179203	239985512	5.07207	150.936	5.02017e-06	29.7583
chr4:120212470-120242869	Ctps	NM_016748	172072612	1.91501	56.7459	3.20215e-06	29.6322
chr15:61816895-61821916	Myc	NM_010849	100913213	19.5319	576.89	1.62117e-05	29.5358
chr11:96805503-96839002	D030028A08Rik	NR_003293	281332098	0.636919	18.6055	1.4711e-06	29.2117
chr14:56244465-56254515	Ipo4	NM_024267	142376112	4.52095	130.258	7.60343e-06	28.8121
chr3:87847045-87859910	Gpatc4	NM_025663	160948591	2.67253	74.9057	3.93344e-06	28.028
chr6:72494432-72512974	Capg	NM_007599	142354781	17.7021	495.663	2.7768e-05	28.0002
chr15:25552304-25743426	Myo10	NM_019472	130507684	0.832127	23.2247	5.99412e-06	27.91
chr13:33576658-33587865	Serpinb9g	NM_011455	254675224	0.0268433	0.738669	0.0476504	27.5178
chr13:38737559-38750897	Eef1e1	NM_025380	93102406	7.03866	192.279	6.58897e-06	27.3176
chr12:72224158-72237683	Timm9	NM_001024853	67846108	1.00446	27.3515	1.72483e-05	27.2301
chr15:54577482-54585317	Nov	NM_010930	118130184	0.0946532	2.53924	3.61615e-05	26.8268
chr17:57328914-57367559	Tnfsf14	NM_019418	133892635	9.59445	253.907	1.36509e-05	26.4639
chr17:35336334-35338941	Tnf	NM_013693	133892368	15.3969	403.655	1.75105e-05	26.2166
chr4:43071855-43277745	Unc13b	NM_001081413	124487232	0.0248858	0.644587	0.000231162	25.9018
chr11:103635537-103679271	Wnt3	NM_009521	254028153	0.0548617	1.42101	0.000231162	25.9017
chr19:46131028-46147399	Pprc1	NM_001081214	124487054	3.48303	90.1226	1.65936e-05	25.8748
chr9:20692700-20696622	Ppan	NM_145610	255683373	12.8962	332.085	1.72767e-05	25.7506
chr4:11685361-11745042	Cdh17	NM_019753	161484619	0.032082	0.816142	0.0019473	25.4392
chr12:31758832-31764805	9030611O19Rik	NM_027828	31560094	0.436797	11.0936	3.56598e-06	25.3976
chr8:69000244-69010406	1810029B16Rik	NM_025465	133891762	2.7946	70.2982	6.92202e-06	25.155
chr7:88492328-88599562	Cpeb1	NM_007755	357430800	0.0212473	0.530687	0.0309501	24.9767
chr11:100602916-100620919	LOC380728	NM_001081194	241982811	0.143479	3.51727	1.23972e-05	24.5142
chr9:75234707-75257821	Mapk6	NM_027418	76573875	0.547595	13.3597	4.19061e-05	24.397
chr6:85461115-85463536	Egr4	NM_020596	118130510	0.080942	1.97175	0.000316901	24.36
chr11:61330750-61393153	Epn2	NM_010148	356582236	0.0899777	2.17495	2.06611e-05	24.1721
chr1:108434755-108610867	LOC100042085	XM_001478164	149234250	0.240495	5.71684	0.00292477	23.7711
chr13:54685551-54691435	D13Wsu177e	NM_178605	146198541	3.57697	84.9374	1.72483e-05	23.7456
chr14:31825618-31832247	Gnl3	NM_153547	158517943	5.98658	142.065	2.16747e-05	23.7306
chr13:97556556-97716432	LOC625662	XM_127483	149264621	0.0366793	0.865231	0.00261196	23.5891
chr18:17987320-17987766	LOC100040647	XM_001475210	149269680	2.1836	51.1671	1.18497e-05	23.4325
chr14:78677252-78707850	Tnfsf11	NM_011613	114842414	1.98989	45.9495	1.81056e-05	23.0915
chr5:130577459-130611599	Tpst1	NM_013837	7305590	0.230392	5.17593	3.69003e-05	22.4658
chr4:32744093-32862192	Mdn1	NM_001081392	124487132	2.81679	63.1585	8.66498e-05	22.4222
chr9:7490824-7510240	Mmp10	NM_019471	118130723	0.0337151	0.748865	0.0402684	22.2116
chr13:33119282-33132428	Serpinb9b	NM_011452	142385898	0.208686	4.63319	3.75077e-05	22.2017
chr11:78002335-78005690	Rab34	NM_033475	226958648	0.0358645	0.796245	0.0403171	22.2015
chr17:5491786-5753891	Zdhhc14	NM_146073	51799027	0.0878885	1.94803	3.57429e-05	22.1648
chr12:34642535-34644696	Twist1	NM_011658	54020725	0.430374	9.52177	1.32251e-05	22.1244
chr8:35870663-35882948	LOC675578	XM_001479008	149258588	0.228062	4.99299	0.000538439	21.8931
chr6:115372090-115440419	Pparg	NM_011146	187960102	0.820716	17.9175	1.29435e-05	21.8315
chr11:4157570-4172517	Lif	NM_008501	88014750	0.228278	4.95632	1.28988e-05	21.7118
chrX:131071796-131076168	Timm8a1	NM_013898	142373281	1.87978	40.0433	1.89683e-05	21.3021
chr12:20421499-20465075	EG668455	XM_001004798	309269741	2.44817	51.3117	2.17067e-05	20.9592
chr18:78950740-79283678	Setbp1	NM_053099	197927409	0.378317	7.88258	2.4735e-05	20.8359
chr12:77356394-77420790	Mthfd1	NM_138745	261878542	3.26907	67.8723	5.07789e-05	20.762
chr17:47737028-47748433	Bysl	NM_016859	164698439	3.04219	62.9431	5.05681e-05	20.6901
chrX:54465319-54477219	Cd40lg	NM_011616	15011845	0.048876	0.994694	0.0484833	20.3514
chr13:111185269-111191052	Plk2	NM_152804	165932299	1.84434	36.4891	5.53972e-05	19.7844
chr1:59741849-59768354	Nol5	NM_018868	120407049	10.2767	202.55	9.04406e-05	19.7096
chr11:120497025-120504984	Pycr1	NM_144795	142352287	0.132165	2.60242	8.90398e-05	19.6907
chr2:116947185-117005073	Spred1	NM_033524	51036620	0.439522	8.63993	2.79565e-05	19.6576
chr5:130417982-130458761	Vkorc1l1	NM_001001327	47717108	0.328388	6.37413	0.00220842	19.4104
chr2:56960566-56967666	Nr4a2	NM_013613	213417693	2.90406	55.8276	7.53398e-05	19.224
chr9:106379639-106387746	Rrp9	NM_145620	133893319	8.97717	171.696	9.29159e-05	19.1258
chr9:114239252-114239696	Bcl2a1c	NM_007535	113679690	1.94399	37.1729	5.48628e-05	19.122
chr8:119505727-119517349	Gcsh	NM_026572	146134992	3.10685	59.147	6.31478e-05	19.0376
chr14:70838602-70843254	Polr3d	NM_025945	256225459	5.19317	97.4946	9.65828e-05	18.7736
chr17:46434369-46464972	Egfl9	NM_207666	102468233	0.154265	2.8922	0.000877527	18.7483
chr2:181145254-181194131	Btbd4	NM_028125	295814566	0.0864239	1.61894	0.000310078	18.7325
chr11:17103200-17111592	Pno1	NM_025443	114145526	7.92844	147.034	0.000108764	18.5451
chr11:74711581-74739335	Tsr1	NM_177325	126506293	3.89631	72.1964	0.000384504	18.5294
chr11:72254879-72265052	Mybbp1a	NM_016776	31982723	18.1656	332.869	0.000337423	18.3241
chr17:75117089-75262910	Ttc27	NM_152817	164519038	1.40823	25.7646	8.53219e-05	18.2957
chr2:124436031-124493506	Sema6d	NM_172537	227497667	2.16063	39.2372	0.00044212	18.1601
chr2:69218518-69241143	Dhrs9	NM_175512	31342065	0.0391625	0.706442	0.00690005	18.0387
chr7:104601713-104607003	Kctd14	NM_001012434	210033128	0.190237	3.43163	0.0003807	18.0387
chr18:67647862-67712375	Spire1	NM_194355	116686104	0.290416	5.23526	0.000116257	18.0268
chr9:95304919-95307141	Chst2	NM_018763	157266318	4.70152	84.7352	0.000123846	18.0229
chr4:24825247-24832148	1110007M04Rik	NM_026742	229892314	1.30557	22.9053	0.000119785	17.5443
chr17:46153941-46168699	Vegfa	NM_001025257	160358806	0.586892	10.2945	0.000171194	17.5407
chr7:16820074-16829503	Gpr77	NM_176912	225579145	0.0966398	1.69361	0.000274852	17.525
chr6:89593981-89625523	Txnrd3	NM_153162	110735448	0.44712	7.76874	6.77201e-05	17.3751
chr2:72314275-72324947	Cdca7	NM_025866	146134935	1.11475	19.2859	9.80637e-05	17.3007
chr2:84667199-84670370	Timm10	NM_013899	158937239	7.65437	132.282	0.000118785	17.2819
chr3:121426454-121437961	F3	NM_010171	170172539	0.0615153	1.05275	0.00825389	17.1136
chr13:33057381-33070906	Serpinb6b	NM_011454	15826843	23.1488	393.687	0.000311301	17.0068
chr10:77633654-77647894	Pwp2	NM_029546	141802993	2.86082	48.4492	0.000189753	16.9354
chr4:116692036-116745009	Eif2b3	NM_175135	162287107	1.55224	26.2188	0.000150184	16.8909
chr16:55811490-55838967	Nfkbiz	NM_030612	226874839	3.61655	61.0774	0.000207344	16.8883
chr10:39943051-39966845	Bxdc1	NM_023323	110347518	3.51257	59.1876	0.000322816	16.8502
chr18:35020860-35024610	Egr1	NM_007913	76559936	26.7795	442.493	0.00059828	16.5236
chr9:36620626-36640140	LOC627681	XR_032917	149259873	3.18082	52.0827	0.000155747	16.374
chr15:75487462-75509220	Top1mt	NM_028404	141801374	1.3007	21.2943	0.000135395	16.3714
chr9:39999910-40020774	Zfp202	NM_030713	257796268	0.283585	4.60541	0.00010884	16.24
chr5:30643987-30668993	Gm1060	NM_001033460	160333540	0.0495721	0.802504	0.0100082	16.1886
chr11:70037629-70043223	Bcl6b	NM_007528	294862294	0.0325512	0.526959	0.0100082	16.1886
chr16:43861519-43963810	Qtrtd1	NM_029128	54144621	2.26105	36.513	0.000221565	16.1487
chr19:46150352-46160020	Nolc1	NM_053086	86198330	0.127306	2.05565	0.00326906	16.1473
chr19:46150352-46160020	Nolc1	NM_001039351	86198326	10.0797	162.756	0.000779015	16.1469
chr13:51942061-51943844	Gadd45g	NM_011817	254553385	28.7973	462.885	0.000333895	16.0739
chr5:31338408-31350375	Slc5a6	NM_177870	294979173	1.22713	19.5779	0.000208546	15.9542
chr19:41937340-41970643	Rrp12	NM_199447	40804766	3.81706	60.6485	0.000305766	15.8888
chr2:34627614-34631977	Hspa5	NM_022310	254540165	55.0189	874.088	0.00112081	15.887
chr1:72305750-72330878	Pecr	NM_023523	227908836	0.634357	9.97595	0.000152195	15.7261
chr13:68699656-68721112	LOC100042233	XM_001477772	149264302	0.200762	3.1563	0.0270051	15.7216
chr13:35985340-35998216	Rpp40	NM_145938	172072662	0.196642	3.08104	0.000143121	15.6683
chr17:88035318-88050467	Tacstd1	NM_008532	112293274	0.964141	15.0602	0.000164066	15.6203
chr5:149139901-149211455	Slc7a1	NM_007513	161016789	4.3853	68.1592	0.000412716	15.5427
chr9:88618125-88626688	Bcl2a1d	NM_007536	118131097	8.69952	135.175	0.000270865	15.5382
chr12:99672203-99816150	Kcnk10	NM_029911	146149097	0.461319	7.15312	0.000146919	15.5058
chr13:36817493-36826325	Nrn1	NM_153529	23956285	8.03444	124.28	0.000327733	15.4684
chr11:74462377-74484359	1300001I01Rik	NM_001081158	148539945	7.78614	120.389	0.000568348	15.462
chr9:107199019-107204292	Cish	NM_009895	118129844	30.7148	474.028	0.000691919	15.4332
chr19:11017220-11023756	Ccdc86	NM_023731	165905618	5.94346	90.6266	0.000341711	15.2481
chr11:31259440-31270061	Stc2	NM_011491	31982532	1.31974	20.0099	0.000218945	15.162
chr2:130100147-130118046	Nol5a	NM_024193	126090931	20.5885	311.452	0.000546104	15.1275
chr15:97998090-98000565	AI836003	NM_177716	226053364	0.202754	3.06349	0.000308996	15.1094
chr4:155387803-155390698	Tnfrsf4	NM_011659	118130086	8.27768	124.209	0.000364825	15.0053
chrX:12196497-12203161	LOC668986	XR_035069	149271046	2.55684	38.1526	0.000274912	14.9218
chr4:138903359-138908213	Mrto4	NM_023536	118130329	6.81498	101.539	0.000343327	14.8994
chr15:88692623-88696156	Pim3	NM_145478	118130143	8.1303	120.914	0.000459689	14.872
chr6:91414269-91423417	Chchd4	NM_133928	118129894	4.56727	67.6002	0.0003538	14.801
chr16:84774677-84825012	Jam2	NM_023844	326537273	0.0379716	0.562017	0.0134512	14.801
chr19:29175864-29218333	Rcl1	NM_021525	31581584	5.21399	77.0243	0.000404231	14.7726
chr2:152606403-152657418	Bcl2l1	NM_009743	118129881	14.2597	209.66	0.00060019	14.703
chr12:45322729-45324430	LOC100039062	XM_001472023	309269781	0.547989	8.0071	0.000237553	14.6118
chr19:5435925-5436847	LOC383425	XR_031076	149270259	7.91796	115.647	0.000401462	14.6057
chr10:128345974-128349878	Cd63	NM_007653	110431342	1.31562	19.2021	0.000225729	14.5955
chr5:148373771-148537564	Flt1	NM_010228	118129969	0.0336943	0.490917	0.00116939	14.5697
chr7:50606774-50614840	Siglecf	NM_145581	21704167	1.11815	16.1347	0.000325659	14.4298
chr11:82714272-82721873	Nle1	NM_145431	238624155	6.65969	96.0134	0.000483775	14.4171
chr14:68737601-68743061	Nefm	NM_008691	112363106	0.03382	0.484927	0.014976	14.3385
chr18:35097084-35113977	Hspa9	NM_010481	162461906	18.112	257.91	0.000919999	14.2397
chr17:32173106-32197550	Rrp1b	NM_028244	254911008	6.6895	95.2017	0.000569988	14.2315
chr15:101097292-101105223	Nr4a1	NM_010444	237649074	0.998714	14.1941	0.000338349	14.2124
chr3:95682425-95686151	Gm129	NM_001033302	238624243	2.74309	38.9748	0.000403151	14.2084
chr10:80532894-80545303	Thop1	NM_022653	239916004	4.11436	58.3907	0.00052984	14.1919
chr3:145239171-145268209	2410019A14Rik	NM_001081094	124487365	2.09841	29.7705	0.000473209	14.1872
chr8:88016515-88051457	Gpt2	NM_173866	146198526	0.5205	7.36857	0.000311194	14.1567
chr13:47107926-47110189	Nhlrc1	NM_175340	253795493	0.19877	2.80409	0.000487551	14.1072
chr9:44182646-44200452	Hyou1	NM_021395	255759885	13.6607	191.914	0.00104942	14.0486
chr10:75246559-75261329	Gstt1	NM_008185	160298218	1.476	20.7084	0.000295372	14.0301
chr10:12897945-12912928	Ltv1	NM_181470	148539946	4.59849	64.3863	0.000566043	14.0016
chr6:125081956-125094771	Nol1	NM_138747	158966688	11.4321	158.391	0.000777274	13.8549
chr13:33971684-33997577	Serpinb6c	NM_148942	142347363	1.2587	17.1685	0.000367587	13.6399
chr12:36818425-36883331	Bzw2	NM_025840	255982503	6.17523	83.5338	0.000694217	13.5272
chr19:38863620-38893690	Noc3l	NM_021315	188497643	3.03295	40.942	0.000683813	13.4991
chr3:10012605-10016610	Fabp5	NM_010634	118130073	2.92317	39.0977	0.000483775	13.3751
chr2:124436031-124493506	Sema6d	NM_199238	227497682	0.503843	6.73579	0.00143445	13.3688
chr11:53915017-53945150	P4ha2	NM_011031	226874875	0.131305	1.7491	0.000816893	13.3209
chr11:70791347-70796528	C1qbp	NM_007573	112181166	31.5433	415.057	0.00106287	13.1583
chr9:107242970-107252014	6430571L13Rik	NM_175486	146198615	0.653697	8.5869	0.000470631	13.1359
chr4:144858878-144905050	Tnfrsf8	NM_009401	118130411	3.58097	46.7217	0.000758395	13.0472
chr10:76496003-76513171	Slc19a1	NM_031196	312922383	7.29094	94.7636	0.000932194	12.9974
chrX:72341254-72376288	Dkc1	NM_001030307	262263422	9.59584	124.706	0.00104886	12.9958
chr7:52661329-52666752	Kcna7	NM_010596	128485673	0.0777683	1.00717	0.000950616	12.9509
chr1:45852345-45880458	Wdr75	NM_028599	141801733	4.41944	57.2356	0.000897243	12.9509
chr9:89094066-89102664	Bcl2a1b	NM_007534	260436936	15.6292	201.572	0.000899597	12.8971
chr12:17551678-17558308	Odc1	NM_013614	131888588	22.8113	293.824	0.00154054	12.8806
chr10:43198945-43235217	AK122525	NM_199028	158966700	0.800122	10.2847	0.000810505	12.8539
chr6:72382792-72389552	Mat2a	NM_145569	146149255	21.155	271.464	0.00159731	12.8321
chr15:93228780-93322344	Pphln1	NM_001083114	133779003	0.114948	1.46774	0.00836552	12.7687
chr10:95403296-95508152	Eea1	NM_001001932	92859696	3.34655	42.5901	0.00118777	12.7266
chr2:155890962-155894960	Spag4	NM_139151	151301070	0.102366	1.30205	0.00228276	12.7196
chr3:104442590-104462385	Slc16a1	NM_009196	141802927	4.26672	53.9683	0.00111596	12.6487
chr1:55134678-55144689	Hspd1	NM_010477	183396770	15.7194	198.395	0.00134836	12.621
chr11:69413251-69419462	Atp1b2	NM_013415	146134451	0.185725	2.33658	0.000677898	12.5809
chr6:115494721-115528354	Tsen2	NM_199033	39841064	0.781871	9.73414	0.000629446	12.4498
chr12:72224158-72237683	Timm9	NM_013896	67846097	1.10525	13.4976	0.00201481	12.2123
chr12:12942898-12948514	Mycn	NM_008709	162287211	2.82473	34.4087	0.00117079	12.1812
chrX:153862670-153868258	Gm1947	XM_357943	149272491	1.24608	15.1023	0.000729113	12.1198
chr10:110943341-110945704	Phlda1	NM_009344	226442928	4.71142	56.4687	0.00132889	11.9855
chr4:88783329-88826987	Mtap	NM_024433	215599201	6.07422	72.5517	0.00144643	11.9442
chr4:140857154-140885293	Epha2	NM_010139	342187227	0.234933	2.78691	0.000822946	11.8626
chr9:88851757-88857254	Bcl2a1a	NM_009742	118130280	7.2331	85.7763	0.00126471	11.8589
chr13:69751121-69774535	Nsun2	NM_145354	295054315	11.2166	132.914	0.00208976	11.8498
chr13:12487641-12531160	Heatr1	NM_144835	118130041	4.50429	52.3747	0.00198226	11.6277
chr15:81702892-81756643	Polr3h	NM_030229	146149315	3.03956	35.1772	0.00305021	11.5731
chr9:65478388-65508325	Rbpms2	NM_028030	118130420	0.0583929	0.675214	0.0293193	11.5633
chr11:29445841-29478350	Rps27a	NM_001033865	76443693	10.9208	124.835	0.00355375	11.4309
chr12:17273400-17331518	Pdia6	NM_027959	146141148	17.7354	202.395	0.00228772	11.4119
chr7:91394787-91510178	Arnt2	NM_007488	34328094	0.135113	1.53319	0.00111575	11.3475
chr7:19942197-19944768	Cd3eap	NM_145822	285026447	5.07704	56.9575	0.00181657	11.2186
chr3:8802153-8923823	Mrps28	NM_025434	254587935	5.57596	62.3934	0.0015124	11.1897
chr2:13948457-13977662	Ptpla	NM_001012396	145279180	0.337084	3.75703	0.0145261	11.1457
chr10:67038633-67049135	LOC100040081	XM_001474865	149260925	0.36643	4.06765	0.0332567	11.1008
chr16:91621639-91647217	Gart	NM_010256	93102414	6.28782	69.5723	0.00229944	11.0646
chr5:38611788-38625536	Lyar	NM_025281	188219566	14.2941	157.222	0.0023354	10.9991
chr19:5364639-5366645	Banf1	NM_001038231	84042520	1.59509	17.3323	0.00555994	10.866
chr4:129190887-129193219	Marcksl1	NM_010807	257467655	1.50182	16.2795	0.00163232	10.8398
chr14:56850277-56853493	Gzmc	NM_010371	160298222	65.8846	712.886	0.00328947	10.8202
chr3:27315082-27609299	Fndc3b	NM_173182	170932547	0.19358	2.07726	0.00151772	10.7308
chr1:21392243-21951662	Kcnq5	NM_023872	236463666	1.06349	11.3683	0.00200497	10.6896
chr12:4082611-4110602	C330021A05Rik	NM_153082	300116247	0.573608	6.09156	0.00202031	10.6197
chr1:58519614-58561763	Orc2l	NM_001025378	70909305	0.80734	8.54641	0.00537333	10.5859
chr19:29485447-29545651	Pdcd1lg2	NM_021396	255958165	5.31912	55.4224	0.00278741	10.4195
chr6:83255699-83267598	Mthfd2	NM_008638	160333364	14.1334	146.229	0.00339977	10.3463
chr8:88160486-88214908	Neto2	NM_001081324	124486762	0.413806	4.28036	0.00223998	10.3439
chr6:129217342-129225387	Cd69	NM_001033122	146198635	6.71786	69.428	0.00296868	10.3348
chr6:71859066-71929354	Rpo1-4	NM_009088	256985187	5.45296	55.9945	0.00369903	10.2686
chr7:15550578-15572398	LOC671978	XM_001478621	149256195	1.17133	12.0004	0.00292418	10.2451
chr7:120657375-120713972	Mlstd2	NM_027379	68448550	1.94449	19.8225	0.00613339	10.1942
chr6:67484052-67485816	Tacstd2	NM_020047	113866004	0.0655732	0.667253	0.042671	10.1757
chr2:24805321-24814933	Zmynd19	NM_026021	146135061	4.67922	47.5683	0.00299497	10.1659
chr11:46268436-46294757	Havcr2	NM_134250	160333698	21.9742	222.503	0.00483189	10.1256
chr16:20611673-20618942	1810009K13Rik	NM_025462	120953155	4.19288	42.423	0.00283593	10.1179
chrX:92217848-92222021	9630042H07Rik	NM_178753	159131894	0.232088	2.3378	0.00218506	10.0729
chr1:120218424-120230166	Mki67ip	NM_026472	224809383	13.1491	132.424	0.00362608	10.071
chr15:99800504-99846789	D330037H05Rik	NM_001024526	124358933	2.2789	22.9049	0.00353606	10.0509
chr6:100523076-100621135	Shq1	NM_181590	166998469	1.24652	12.5195	0.00243196	10.0436
chr15:34425077-34460403	Pop1	NM_026340	274322539	3.16584	31.7874	0.00500665	10.0407
chr8:90661783-90695851	Heatr3	NM_172757	40789300	3.21763	32.2911	0.00343303	10.0357
chr17:46153941-46168699	Vegfa	NM_009505	160358802	0.396967	3.96439	0.00653426	9.9867
chr14:121310456-121347221	Ranbp5	NM_023579	146149266	13.927	138.934	0.00534348	9.97587
chr11:106110457-106117116	Ftsj3	NM_025310	27228962	11.9407	119.051	0.004248	9.97019
chr11:70604433-70626063	A430084P05Rik	NM_001045526	142382084	1.62154	16.1669	0.00237043	9.97009
chr1:164463801-164478476	5630401D24Rik	NM_144877	21536261	2.43269	24.2237	0.00343734	9.95758
chr5:120566521-120648980	Rbm19	NM_028762	30794153	3.35882	33.3952	0.00368167	9.94254
chr10:60659859-60736186	Adamts14	NM_001081127	124487464	6.54114	65.0123	0.00434705	9.93899
chr17:23797489-23814411	Tnfrsf12a	NM_013749	239915996	0.983469	9.75864	0.00245473	9.92267
chr6:50512561-50516473	Cycs	NM_007808	142370730	1.7266	17.1203	0.00341207	9.91561
chr8:4643366-4653615	EG623133	XM_887570	94383010	0.860968	8.46986	0.00253494	9.8376
chr1:9535522-9537533	Rrs1	NM_021511	227908778	12.9653	127.427	0.00423626	9.82831
chr4:118293420-118304526	Ebna1bp2	NM_026932	294661851	9.50065	93.0861	0.00439719	9.79787
chr1:171879667-171899336	Hsd17b7	NM_010476	87162469	0.515283	5.03753	0.00303588	9.77624
chr4:116799417-116806557	Plk3	NM_013807	87299591	8.79868	85.9006	0.00422529	9.7629
chr2:11564476-11614818	Il2ra	NM_008367	254540186	34.4084	335.394	0.00923213	9.74745
chr7:53289187-53339574	Nomo1	NM_153057	227908802	11.5258	112.302	0.00532091	9.74353
chr15:10498732-10643295	Rai14	NM_030690	261862327	2.74636	26.7363	0.00409767	9.73518
chr5:92713035-92739050	Sdad1	NM_172713	142366971	4.29322	41.6614	0.00441418	9.704
chr1:58770129-58815728	Cflar	NM_009805	131889125	0.330678	3.16922	0.00993852	9.58401
chr11:4838756-4848067	Nefh	NM_010904	124286810	4.6719	44.729	0.00460782	9.57405
chr15:35225866-35233060	Osr2	NM_054049	133893325	0.543378	5.18367	0.00297553	9.53971
chr1:40141612-40182070	Il1r2	NM_010555	76253864	0.448902	4.2772	0.00323698	9.52814
chr19:30024139-30035208	Il33	NM_133775	257900485	0.0891712	0.845512	0.00854266	9.4819
chr13:75844931-75909809	Ell2	NM_138953	116256446	6.30752	59.6665	0.00505837	9.45958
chr14:79688556-79701442	1190002H23Rik	NM_025427	127138619	9.28283	87.7359	0.004503	9.45142
chr17:80623828-80627837	Gemin6	NM_026053	146135080	0.811292	7.61227	0.00320074	9.3829
chr9:20472143-20532673	Olfm2	NM_173777	148747132	0.220741	2.07117	0.00566074	9.38281
chr3:129527837-129534074	Nola1	NM_026578	298286492	21.0286	196.779	0.00516317	9.35768
chr7:28954766-28964288	Fbl	NM_007991	158517896	31.5039	294.076	0.00575753	9.33459
chr8:109422416-109446994	Cirh1a	NM_011574	163954950	9.07654	84.025	0.00531826	9.25738
chr13:8971709-8995258	Gtpbp4	NM_027000	146141210	9.95257	92.1073	0.00570797	9.25462
chr8:126547372-126572404	AK122209	NM_001029876	71274161	2.33433	21.6025	0.00529132	9.25426
chr2:102651297-102741822	Cd44	NM_009851	85540470	1.0239	9.47391	0.00911012	9.25277
chr17:8118884-8127762	Tagap	NM_145968	218505751	20.1479	186.182	0.00736495	9.24076
chr14:47502641-47721877	Samd4	NM_028966	254939672	0.0899163	0.83005	0.0204512	9.23136
chr3:138187349-138220563	Eif4e	NM_007917	83627716	7.22207	66.5974	0.00562787	9.22137
chr4:46519718-46579312	Coro2a	NM_178893	258645146	19.5202	179.955	0.00775103	9.21891
chr2:22751041-22895760	Pdss1	NM_019501	90577180	0.874181	8.0503	0.00495232	9.20896
chr11:94401111-94410513	Rsad1	NM_001013381	162952034	1.22124	11.2131	0.00505408	9.18173
chr2:121692865-121761595	Casc4	NM_177054	158711673	0.617109	5.6425	0.00793465	9.14344
chr3:130429748-130433242	Rpl34	NM_026724	55742884	10.3094	94.144	0.00842006	9.13186
chr5:136694018-136720773	Sh2b2	NM_018825	118130730	0.0774072	0.698164	0.0105394	9.01937
chr8:72404756-72417874	Cilp2	NM_026818	168480099	0.0581663	0.522936	0.0171614	8.99036
chr10:126951994-126959491	Shmt2	NM_028230	356640161	37.1122	333.11	0.00936307	8.97575
chr11:69730223-69734843	Eif5a	NM_181582	262359892	134.669	1203.45	0.0130902	8.93636
chr8:108724613-108775594	Prmt7	NM_145404	21703807	3.64346	32.1576	0.00643187	8.82612
chr13:107737251-107749840	Dimt1	NM_025447	224809360	1.56196	13.7524	0.00564837	8.80458
chr4:40629110-40650220	Aptx	NM_001025444	115292443	0.214998	1.89033	0.0128935	8.79231
chr17:26000642-26005683	9530058B02Rik	NM_026633	146141127	3.00443	26.326	0.00511218	8.76239
chr4:116821506-116821903	LOC625405	XM_889972	309268187	9.82619	85.9462	0.00522163	8.74665
chr14:99476488-99653712	Dis3	NM_028315	145207991	3.77131	32.7829	0.0120608	8.69271
chrX:98274559-98280691	Slc7a3	NM_007515	118131076	0.141652	1.22302	0.0101047	8.63398
chr10:62042994-62065046	Ddx21	NM_019553	72384373	26.0116	224.572	0.0133088	8.63353
chr12:111929245-111934605	Hsp90aa1	NM_010480	146134469	20.9744	180.675	0.00985302	8.61407
chr4:11886957-11893567	Ppm2c	NM_001033453	148277566	2.59569	22.3168	0.00691357	8.59764
chr8:97605100-97666440	Kifc3	NM_010631	84042514	2.03612	17.4922	0.00723002	8.59095
chr11:80693666-81781898	1700071K01Rik	NM_001033765	142385139	0.306395	2.60695	0.00771523	8.50846
chr4:131399385-131423682	Mecr	NM_025297	227116357	4.73156	40.1154	0.00756836	8.47826
chr1:146091798-146096165	Rgs1	NM_015811	237681186	39.033	329.67	0.00980266	8.44593
chr5:26333525-26335285	EG272714	XR_002343	309272474	1.019	8.54453	0.00621174	8.38521
chr5:122903522-122951904	Atp2a2	NM_009722	160948582	16.0112	133.978	0.0114602	8.36777
chr9:113840051-113935858	Ubp1	NM_013699	134031988	1.7765	14.8335	0.0147795	8.34985
chr7:71521426-71537122	Mphosph10	NM_026483	68303649	6.29865	52.5582	0.00865232	8.34436
chr19:8810328-8815114	Wdr74	NM_134139	19527373	12.9848	108.342	0.00867198	8.34376
chr3:51028368-51055497	Ccrn4l	NM_009834	161353445	3.83849	32.0255	0.00858241	8.34325
chr19:47089191-47099150	Ina	NM_146100	148539956	0.302867	2.52154	0.00600729	8.32557
chr19:27463191-27504310	D19Bwg1357e	NM_177474	142377658	8.68563	71.717	0.00994188	8.25697
chr13:103522569-104124543	EG621312	XR_002190	309270056	0.404817	3.33284	0.00681965	8.23295
chr1:162965296-162968668	Gas5	NR_002840	144226204	26.1257	214.953	0.0123452	8.22765
chr11:76057271-76064124	Rnmtl1	NM_183263	166197674	2.2428	18.4085	0.00796311	8.20782
chr19:11011649-11017001	Gpr44	NM_009962	34328164	0.314532	2.57986	0.00659831	8.20222
chr12:3835026-3914443	Dnmt3a	NM_007872	114145580	6.8793	56.4253	0.0154159	8.20219
chr6:88415416-88447560	Ruvbl1	NM_019685	134053923	15.262	124.326	0.0101951	8.14611
chr12:105625401-105632468	Serpina3m	NM_009253	160333709	0.239425	1.94854	0.0103652	8.13841
chr15:94353070-94373921	Pus7l	NM_172437	261862332	2.18142	17.7472	0.0092811	8.13562
chr5:121847990-121890122	C330023M02Rik	NM_172722	142374503	3.29835	26.7591	0.0097368	8.11287
chr16:52251025-52454187	Alcam	NM_009655	158937321	11.2677	90.8955	0.0121338	8.06691
chr10:92331453-92544647	4930485B16Rik	XM_989129	309269591	0.348322	2.80387	0.00882454	8.04965
chr19:47165255-47205636	Pdcd11	NM_011053	54607127	9.50007	76.4586	0.0130902	8.04821
chr18:80403536-80422590	Txnl4	NM_178604	109255209	3.80246	30.5933	0.0169535	8.04566
chr4:155364637-155366758	B3galt6	NM_080445	148352320	1.25421	10.0717	0.00852913	8.03031
chr14:64479200-64538641	2610028A01Rik	NM_028228	262118319	8.01269	64.0727	0.0103652	7.9964
chr11:95528303-95542087	Phb	NM_008831	295789164	9.13576	72.9293	0.0107289	7.98284
chr19:57527417-57563418	Trub1	NM_028115	268607502	2.40648	19.2028	0.0174641	7.97962
chr1:152208440-152297059	BC003331	NM_001077237	116805316	0.527241	4.19928	0.019853	7.96463
chr7:128061330-128089763	Polr3e	NM_025298	255759881	5.84718	46.5653	0.0109433	7.96372
chr4:149089492-149112145	D4Ertd429e	NM_177672	68342039	1.17534	9.34827	0.0143401	7.95367
chr9:59139378-59164007	Adpgk	NM_028121	70780371	6.45444	51.1899	0.011069	7.93096
chr2:103406466-103558580	Abtb2	NM_178890	49402266	6.49997	51.5498	0.0118647	7.93078
chr14:45470909-45479050	Ptgdr	NM_008962	225543125	0.106381	0.841014	0.0124745	7.90568
chr4:133799220-133801443	Zfp593	NM_024215	154759287	6.82415	53.9354	0.0110974	7.90361
chr17:24837597-24844598	Tbl3	NM_145396	141802154	9.45317	74.3613	0.0118647	7.86628
chr17:46633737-46636567	BC048355	NM_207161	141802674	0.453332	3.56476	0.0104734	7.86346
chr2:3246220-3249863	Rpp38	NM_001013376	247300904	1.82041	14.3139	0.00842006	7.86301
chr1:123450415-123464505	Ddx18	NM_025860	255982507	9.70931	76.2475	0.0118066	7.85303
chr11:51398304-51420383	Hnrpab	NM_010448	114326506	75.1453	586.396	0.0297352	7.8035
chr14:56736455-56739462	Gzme	NM_010373	116325996	6.08814	47.4394	0.0110879	7.7921
chr1:78421410-78485421	Farsb	NM_011811	142362293	7.56196	58.8095	0.0120601	7.77702
chr5:45884662-45903912	Lap3	NM_024434	255069714	6.3594	49.2925	0.0121466	7.75112
chr2:151931465-151937089	Srxn1	NM_029688	146149263	7.59168	58.7286	0.0125245	7.73592
chr8:72744090-72787004	Armc6	NM_133972	113199754	3.55267	27.467	0.018563	7.73137
chr5:144632730-144670687	Jtv1	NM_146165	288541335	20.808	160.518	0.0126594	7.71424
chr7:20286666-20300605	Tomm40	NM_016871	157909796	21.2628	163.731	0.0131807	7.70035
chr6:115905757-115944982	Plxnd1	NM_026376	153792703	1.93725	14.8156	0.0128339	7.64775
chr8:109580776-109583145	Nip7	NM_025391	257153335	15.5711	118.825	0.0133007	7.63112
chr12:32324919-32340103	Dus4l	NM_028002	141801159	1.54027	11.7437	0.0139769	7.62444
chr6:95068514-95079713	Kbtbd8	NM_001008785	156713457	0.199681	1.5198	0.00928691	7.61114
chr4:41061459-41071372	Nol6	NM_139236	134031987	12.6895	96.5419	0.0164376	7.60801
chr3:88950696-88964079	Hcn3	NM_008227	6680190	0.451794	3.43638	0.00980151	7.60608
chr19:29441944-29462585	Cd274	NM_021893	270341382	10.0458	76.3201	0.0148211	7.59721
chr2:126454648-126501223	Gabpb1	NM_010249	6753933	2.72185	20.6498	0.0239765	7.58668
chr5:130293260-130300376	Cct6a	NM_009838	6753323	36.4701	276.209	0.0154222	7.57357
chr3:134970710-135005498	C80638	NM_178877	254826799	0.174482	1.31816	0.0176369	7.5547
chr6:131234406-131243262	2010012C16Rik	NM_025564	142384147	12.0847	91.114	0.0133712	7.53962
chr15:5183864-5193831	Ptger4	NM_008965	6679530	14.4477	108.929	0.0151462	7.53954
chr4:124528023-124539415	Yrdc	NM_153566	247494088	14.7212	110.87	0.014225	7.53132
chr15:90532686-90533313	LOC100042462	XR_033619	149266733	1.22639	9.22128	0.0111798	7.51904
chr13:94827750-94965364	Lhfpl2	NM_172589	141803108	0.111145	0.833953	0.0127823	7.50329
chr17:45722170-45729342	Slc29a1	NM_022880	312283709	14.4576	108.46	0.0149373	7.50194
chr3:33699116-33743232	Ttc14	NM_027619	114687674	0.269015	2.01646	0.0248597	7.49572
chr1:191704370-191746167	Smyd2	NM_026796	30840983	8.87043	65.9157	0.014682	7.43095
chr13:54626697-54666701	4732471D19Rik	NM_176987	171184440	2.87997	21.3976	0.0144905	7.4298
chr8:113557866-113581501	Exosc6	NM_028274	195546958	8.16751	60.5733	0.0226886	7.41637
chr8:120315544-120325829	Mphosph6	NM_026758	146141184	9.44011	69.9721	0.0146004	7.41221
chrX:99373293-99374435	LOC668318	XR_033639	149271811	2.65177	19.6553	0.0115717	7.41214
chr17:47522341-47529916	Guca1b	NM_146079	22122570	0.279476	2.06826	0.0136914	7.40049
chr6:72305476-72312375	Tmem150	NM_144916	146149302	3.24997	24.0152	0.0140984	7.38936
chr1:162133051-162142908	Cacybp	NM_009786	324120901	13.4769	99.0754	0.0156567	7.3515
chr11:115836038-115874033	Galk1	NM_016905	93102412	7.81601	57.3337	0.01545	7.33542
chr19:23215715-23241401	Klf9	NM_010638	146134344	1.65604	12.1162	0.0150287	7.31637
chr10:127994821-128002990	Pa2g4	NM_011119	142383894	52.7684	385.054	0.0249963	7.29706
chr17:33980035-33986719	Cd320	NM_019421	88853587	1.63296	11.8723	0.0146484	7.27042
chr12:89226480-89306748	LOC100039162	XM_001472322	309272837	0.125241	0.90428	0.0411677	7.22032
chr11:74584364-74632194	Mett10d	NM_026197	146135041	5.12869	36.8441	0.0170551	7.18392
chr10:51210780-51216419	Lilrb4	NM_013532	118129909	85.4476	613.761	0.025262	7.18289
chr7:150743132-150785961	Cars	NM_013742	357588500	6.03201	43.1974	0.0175959	7.16136
chr12:105385116-105392082	Serpina3c	NM_008458	118130776	0.230089	1.64328	0.0180912	7.14193
chr11:57934791-57981975	Gemin5	NM_172558	262263296	6.69979	47.7703	0.0190336	7.13012
chr12:112398060-112505359	Traf3	NM_001048206	114842402	1.1578	8.23623	0.0284037	7.11369
chr4:116375039-116380926	Mmachc	NM_025962	156105690	1.66291	11.8221	0.0157754	7.10928
chr17:34077667-34086640	Wdr46	NM_020603	31982691	12.763	90.2518	0.0191397	7.07136
chr4:137418211-137521144	Ece1	NM_199307	255003772	15.043	106.136	0.0235611	7.05551
chr7:140178693-140315166	Ctbp2	NM_009980	144922610	0.612066	4.31216	0.0148372	7.04525
chr6:118411967-118429291	Zfp9	NM_011763	123700905	0.0688379	0.483963	0.0177085	7.03047
chrX:165233030-165742367	Arhgap6	NM_178754	118130616	0.14075	0.988562	0.0182713	7.02353
chr1:33802328-33814595	Bag2	NM_145392	92110031	2.38122	16.7117	0.0175903	7.01813
chr11:74989444-75003985	Dph1	NM_144491	118026918	5.26067	36.8704	0.0291504	7.00869
chr2:103561415-103601407	Nat10	NM_153126	118130147	12.5272	87.5614	0.0220895	6.9897
chr7:112629129-112630711	Prkcdbp	NM_028444	22324937	0.248688	1.72539	0.0297327	6.93797
chr6:86315676-86320052	2010309E21Rik	NM_025591	31981258	3.19818	22.17	0.0189137	6.93207
chr8:37630798-37676928	Dlc1	NM_015802	302699222	0.286657	1.9848	0.0160331	6.92395
chr11:69480440-69485817	Eif4a1	NM_144958	226823307	97.1308	672.056	0.0335495	6.91908
chr1:39608145-39634250	Rnf149	NM_001033135	224809378	15.5525	107.443	0.0220411	6.90841
chr16:17139156-17148936	Ccdc116	NM_029779	257196214	1.26383	8.71795	0.0267467	6.89804
chr13:120276067-120284312	EG633640	NM_001039244	295054227	1.68227	11.5781	0.0190282	6.88243
chr14:56824099-56830244	Gzmf	NM_010374	116325973	3.09325	21.2737	0.0174056	6.87746
chr1:137198111-137210314	Timm17a	NM_011590	142345310	13.4717	92.5379	0.0204782	6.86906
chr6:48543881-48549081	Repin1	NM_001079902	120953023	1.44266	9.90858	0.0287018	6.86827
chr12:89157703-89158525	LOC100039076	XM_001472109	309272827	0.497362	3.41578	0.0239395	6.86779
chr2:93872853-93998066	Hsd17b12	NM_019657	146134927	7.72713	53.0463	0.0207063	6.86494
chr5:135845829-135870380	Nsun5	NM_145414	154146244	5.86881	40.2678	0.0204657	6.86132
chr19:3708332-3717881	1810055G02Rik	NM_028077	141803062	3.71892	25.4916	0.0203254	6.85457
chr2:57088637-57220023	Gpd2	NM_010274	224922802	4.53075	31.0388	0.020774	6.8507
chr18:36508277-36553024	0610010O12Rik	NM_001081365	124486944	1.30457	8.93037	0.0161915	6.84545
chr15:76199327-76201858	Brp16	NM_021555	225903449	4.59801	31.4489	0.0207417	6.83968
chr11:107027973-107050574	Nol11	NM_133702	238550123	4.49254	30.6934	0.0211263	6.83208
chr5:34981184-35002797	Nol14	NM_029278	114158700	14.1737	96.783	0.0230566	6.82835
chr12:105474451-105480144	Serpina3g	NM_009251	86476055	41.7234	284.853	0.0273012	6.82718
chr13:49777512-49829626	Iars	NM_172015	254553371	13.5185	92.0586	0.0256698	6.80982
chr11:69212009-69227177	Jmjd3	NM_001017426	62945393	8.77375	59.5176	0.0261321	6.7836
chr13:43290887-43399541	Gfod1	NM_001033399	158508705	11.1728	75.5935	0.0281402	6.76585
chr7:16534335-16552884	Ehd2	NM_153068	142362471	0.286857	1.94045	0.0165796	6.76452
chrX:20937990-20941748	EG331392	NM_198633	262050576	2.23042	15.0586	0.0208808	6.75146
chr11:120667271-120685861	Fasn	NM_007988	93102408	16.1173	108.584	0.0371275	6.73711
chr17:56551854-56615792	Ptprs	NM_011218	158711689	18.9919	127.63	0.0343739	6.72023
chr4:124707281-124742901	Gnl2	NM_145552	240120092	19.5965	131.221	0.025666	6.69614
chr7:73205454-73219470	Snrpa1	NM_021336	228480231	12.8707	86.1447	0.0228082	6.69309
chr15:99125839-99147438	Prpf40b	NM_018786	142379827	0.294374	1.97027	0.0171295	6.69308
chr15:79178107-79189506	Maff	NM_010755	118130100	1.50624	10.0797	0.0200608	6.69196
chr10:121024435-121063372	Xpot	NM_001081056	124486685	6.14586	40.8611	0.0257075	6.64856
chr11:93720556-93747080	Utp18	NM_001013375	61656179	6.49897	43.1643	0.0238828	6.64171
chr16:18239906-18248795	Ranbp1	NM_011239	153792000	46.4783	307.666	0.026512	6.61956
chr16:11193129-11203385	Rsl1d1	NM_025546	142385918	34.1621	226.047	0.0286961	6.61689
chr16:78360104-78377030	Btg3	NM_009770	118130269	6.12734	40.5149	0.023764	6.61215
chrX:71516195-71518465	Snora70	NR_002899	86604685	59.0028	389.752	0.0256631	6.60565
chr8:82207340-82235639	Abce1	NM_015751	114205430	12.96	85.4956	0.0279312	6.59688
chr3:88101056-88125688	Cct3	NM_009836	6753319	32.6522	215.109	0.0293586	6.58789
chr4:32891009-33037801	Ankrd6	NM_001012451	60218881	0.144839	0.949185	0.0193062	6.55338
chr4:155610072-155610501	LOC100042378	XM_001478077	149253345	30.7114	200.852	0.0241334	6.53998
chr17:50837845-50839239	EG654432	NR_002700	84781715	8.1641	53.3825	0.0251536	6.53869
chr7:57033727-57113635	Prmt3	NM_133740	142347894	5.85091	38.2177	0.0254691	6.53192
chr1:173562533-173583168	Slamf7	NM_144539	158508723	15.7877	102.747	0.0309885	6.50804
chr2:28048612-28086256	Olfm1	NM_019498	84370356	1.2996	8.44386	0.0334198	6.49728
chr2:119063095-119075250	Spint1	NM_016907	133778981	0.222321	1.43963	0.0239395	6.47546
chr16:22381385-22439643	Etv5	NM_023794	24528549	0.113153	0.732717	0.0239765	6.47545
chrX:72391395-72409089	EG667190	XR_002058	94407543	2.69185	17.4298	0.0222914	6.47503
chr12:79962811-79987997	Eif2s1	NM_026114	142386277	11.7395	76.0068	0.0463978	6.47445
chr5:111202685-111209634	Pus1	NM_001025561	255958279	0.980189	6.32997	0.0452548	6.45791
chr11:51433274-51449398	Nola2	NM_026631	146141172	52.3553	337.997	0.0297815	6.45583
chr12:105576717-105584348	Serpina3k	NM_011458	148747545	0.112118	0.723615	0.0388426	6.45405
chr12:105501353-105506848	EG628900	XM_893705	309272868	2.55717	16.4173	0.0247438	6.42011
chr1:78654448-78703562	Utp14b	NM_001001981	209977085	0.0845573	0.542612	0.031158	6.41709
chr6:15670711-15752165	Mdfic	NM_175088	178557740	9.52201	61.0929	0.0290063	6.41597
chr12:105452842-105459333	Serpina3f	NM_001033335	269973936	4.64421	29.7307	0.0274891	6.40167
chr2:32631340-32639925	Ptrh1	NM_178595	141802363	2.70659	17.3182	0.0232515	6.39853
chr14:45608265-45622825	Ptger2	NM_008964	225543128	7.96914	50.9566	0.0282599	6.39424
chrX:34427534-34442894	Nkrf	NM_029891	78191783	1.58653	10.1345	0.0269525	6.38784
chr16:26581853-26716652	Il1rap	NM_134103	226693328	0.719007	4.59048	0.0392171	6.38447
chr3:79395310-79407572	Ppid	NM_026352	118129817	10.9351	69.7829	0.0282812	6.38155
chr18:64659311-64676191	Nars	NM_027350	219275595	31.903	203.348	0.0357052	6.37395
chr4:128670508-128688773	Ak2	NM_001033966	146198711	25.2093	160.591	0.0440391	6.37031
chr6:50060284-50148582	Mpp6	NM_019939	257900519	4.80344	30.5378	0.0347029	6.35749
chr11:64792598-64976463	Elac2	NM_023479	257153444	12.5872	79.9222	0.0303482	6.34948
chr19:15979621-15999515	Psat1	NM_177420	329299027	17.1937	109.001	0.0307269	6.33959
chr18:46757357-46769862	Eif1a	NM_010120	158631224	8.76709	55.4797	0.0298778	6.32818
chr10:80217950-80257092	Dot1l	NM_199322	40556380	15.6151	98.7434	0.0378127	6.32358
chr9:109735307-109745475	Nme6	NM_018757	9055289	2.24136	14.1654	0.0242893	6.32
chr10:75322097-75322995	Mif	NM_010798	118130170	192.012	1212.77	0.0356979	6.31612
chr3:40754552-40781715	Larp2	NM_001040399	94536724	5.91768	37.3626	0.0290642	6.31372
chr6:28430347-28838832	Lrrc4	NM_138682	124339784	0.164686	1.03871	0.0242364	6.30721
chr1:74331607-74400266	Pnkd	NM_019999	87239998	0.999732	6.30141	0.0264626	6.3031
chr15:31206202-31206815	EG625796	XM_890363	309270520	0.873146	5.50043	0.0309537	6.29955
chr14:47773569-47809077	Gch1	NM_008102	118130997	4.49695	28.3062	0.0296136	6.29453
chr13:30841126-30858796	Irf4	NM_013674	7305518	12.6715	79.7389	0.0348212	6.29278
chr11:6157547-6167732	Ddx56	NM_026538	133893145	5.42738	34.1006	0.0301315	6.28307
chr15:76283425-76307699	Bop1	NM_013481	7304930	22.6985	142.442	0.0344908	6.27539
chr17:7159845-7165505	Tagap1	NM_147155	148228284	21.7903	135.997	0.0330016	6.24117
chr2:139945616-139996294	Esf1	NM_001081090	124487343	4.78322	29.8301	0.0309148	6.23641
chr4:128867194-128925687	Yars	NM_134151	165377180	11.8245	73.7258	0.032361	6.235
chr7:13512764-13516421	2310014L17Rik	NM_029809	270483767	0.185459	1.15414	0.025666	6.22315
chr13:49748718-49774384	Nol8	NM_001081350	124486812	5.24683	32.6156	0.0317985	6.21625
chr14:52419720-52446034	AY358078	NM_194347	39930560	0.205947	1.2795	0.0403515	6.21276
chr10:79422896-79431991	Wdr18	NM_175450	141801725	10.3451	64.2522	0.032711	6.21088
chr1:74331607-74400266	Tmbim1	NM_027154	229577451	5.87949	36.5037	0.03856	6.20865
chr7:104520137-104540665	Alg8	NM_199035	188528711	3.55747	22.0277	0.0311059	6.19196
chr17:47506145-47515628	Mrps10	NM_183086	226246597	4.49847	27.8292	0.030338	6.18637
chr16:20605544-20610817	Alg3	NM_145939	255003747	11.9112	73.6282	0.0319965	6.18143
chr4:151307839-151350793	Dnajc11	NM_172704	164565393	5.41707	33.3988	0.032717	6.16547
chr11:23641728-23670970	Rel	NM_009044	112181203	8.36238	51.5251	0.0328368	6.16154
chr1:63777224-63799959	Fastkd2	NM_172422	183396788	1.61678	9.92836	0.0316831	6.14082
chr8:47082261-47085204	Ankrd37	NM_001039562	88319965	2.11659	12.9632	0.0269641	6.12457
chr15:10404533-10415692	Bxdc2	NM_026396	141802629	6.34851	38.8298	0.0334948	6.11636
chr11:3991483-3995434	1700020C11Rik	NM_026443	142362099	0.643449	3.92852	0.0259597	6.10541
chr11:70797592-70817934	Dhx33	NM_178367	109637749	7.10848	43.2232	0.0363789	6.08051
chr7:3581586-3629155	Prpf31	NM_027328	228480235	14.1892	86.2396	0.0358393	6.07783
chr17:43153503-43226137	Tnfrsf21	NM_178589	142365760	2.4674	14.9815	0.0340032	6.07178
chr3:87600983-87620023	Insrr	NM_011832	160333072	0.19244	1.16702	0.0267467	6.06433
chr15:11313417-11329413	Tars	NM_033074	141802320	21.5006	130.332	0.0393018	6.06178
chr2:166840812-166860445	Ddx27	NM_153065	142379510	24.5532	148.627	0.0404002	6.05326
chr3:98117093-98143892	Phgdh	NM_016966	52353954	14.2991	86.2762	0.0360089	6.03368
chr9:5308873-5336717	Casp4	NM_007609	157951737	8.88047	53.5634	0.0350363	6.0316
chr17:36047329-36053314	Mrps18b	NM_025878	23956151	12.4611	75.1219	0.0351419	6.02851
chr16:33955097-33967089	Umps	NM_009471	142374909	5.73642	34.5711	0.0355907	6.0266
chr7:25877668-25917479	Pou2f2	NM_011138	254588027	21.8122	131.094	0.0378699	6.01012
chr8:18846278-18884413	Agpat5	NM_026792	127139102	2.47045	14.7958	0.0358985	5.98911
chr9:107471493-107475109	Hyal2	NM_010489	45331201	3.51361	21.0264	0.0355861	5.98427
chr12:112110831-112127324	2810452K22Rik	NM_026048	323462190	5.02343	30.0594	0.0360341	5.98384
chr1:187186973-187252234	Eprs	NM_029735	82617574	17.4375	104.275	0.0453989	5.97993
chrX:147481775-147531061	Tsr2	NM_175146	257196133	2.33988	13.9448	0.0364713	5.95962
chr7:128100553-128125798	Cdr2	NM_007672	161484624	2.66101	15.7971	0.0366785	5.93651
chr14:34195194-34260343	LOC100040079	XM_001474049	149265375	13.6018	80.7346	0.03539	5.93558
chr11:76024072-76031014	Gemin4	NM_177367	262331525	2.82854	16.7699	0.0373707	5.92882
chr9:106789745-106794269	Armet	NM_029103	142365315	25.7576	152.207	0.0430587	5.90921
chr11:100720717-100746483	Stat5a	NM_011488	255759966	21.845	128.686	0.0475303	5.89087
chr2:126533098-126585033	LOC100043714	XM_001480774	309267772	60.7897	357.928	0.0386925	5.88797
chr10:7387313-7398676	Nup43	NM_145706	166295219	2.15821	12.5556	0.0361207	5.8176
chr15:81871774-81878028	Nhp2l1	NM_011482	144922681	31.3999	182.643	0.0427314	5.81667
chr9:48258388-48259676	EG434401	XM_486217	309269209	12.0459	69.9905	0.0407133	5.81032
chr2:28323585-28326697	Mrps2	NM_080452	260593695	10.1764	59.1077	0.0411881	5.80831
chr11:93820238-93829835	Nme1	NM_008704	38327645	29.9004	173.328	0.042962	5.79685
chr8:114234373-114267709	Bcar1	NM_009954	311771528	0.348325	2.01389	0.0324685	5.78164
chr1:194930596-194956445	AA408296	NM_145415	56790941	2.81567	16.2659	0.0417443	5.77692
chr1:34493520-34496517	Ccdc115	NM_027159	237649013	10.1948	58.7581	0.0421469	5.76354
chr4:88952228-88956863	Cdkn2b	NM_007670	215598745	9.94126	57.017	0.042679	5.73539
chr15:98957275-99042897	Spats2	NM_139140	20982832	0.137957	0.791237	0.039893	5.73539
chr5:55042781-55043437	EG666377	XM_983460	309268329	18.1779	104.236	0.0425285	5.73422
chr4:150229199-150242989	Errfi1	NM_133753	19526961	7.47334	42.8423	0.0435093	5.73268
chr15:36169688-36212902	Rnf19	NM_013923	134053884	9.89709	56.5544	0.0466832	5.71425
chr7:73224534-73234291	H47	NM_024439	111119009	26.1039	149.055	0.0446401	5.71007
chr2:119702664-119705532	LOC625403	XR_034672	149250066	0.101881	0.581059	0.0461089	5.70331
chr19:5730305-5731721	Sssca1	NM_020491	60687516	20.796	118.535	0.0436733	5.69989
chr1:129383127-129574598	Tmem163	NM_028135	157841183	8.61055	49.0616	0.044458	5.69785
chr12:105644917-105652539	Serpina3n	NM_009252	130503300	0.798171	4.54685	0.0362963	5.69659
chr16:57302112-57606956	2610528E23Rik	NM_025599	165932363	4.66176	26.4261	0.0433665	5.6687
chr17:57244807-57247180	Tnfsf9	NM_009404	141803209	12.3572	69.9699	0.0448521	5.66228
chr7:140901015-140968486	Bccip	NM_025392	134031956	21.6523	122.574	0.0457353	5.66102
chr10:86241749-86301134	C630002B14Rik	NM_175331	111494222	2.68015	15.1641	0.045162	5.65793
chr12:105486114-105492615	Serpina3h	NM_001034870	124517725	2.87137	16.237	0.0441837	5.65479
chr18:52625369-52650921	Srfbp1	NM_026040	148540183	6.26002	35.3621	0.0451949	5.64888
chr12:8778201-8800494	Sdc1	NM_011519	133892957	0.264003	1.48767	0.0351282	5.63505
chr18:42362002-42421725	Lars	NM_134137	120537240	7.80425	43.9313	0.0473714	5.62915
chr10:67007878-67011690	Gm237	NM_001005419	225703117	7.1484	40.1355	0.0474982	5.61461
chr16:38562971-38591497	Tmem39a	NM_026407	328683454	10.6918	59.7548	0.0476202	5.58884
chr7:29090844-29097065	Timm50	NM_025616	146134986	13.4221	74.9826	0.0471958	5.5865
chr11:78355318-78364237	Tmem97	NM_133706	118130934	5.70629	31.8391	0.0468871	5.57965
chr10:52137405-52156572	D10Ertd438e	NM_030250	255918179	20.7538	115.75	0.0479582	5.57729
chr19:7049537-7051814	Ppp1r14b	NM_008889	62122945	34.014	189.164	0.0490543	5.56136
chr13:120276067-120284312	3110070M22Rik	NM_026084	142347265	0.646277	3.59282	0.040348	5.55926
chr1:121422743-121424803	Tmem185b	NM_146103	334191658	6.14626	34.1395	0.0481723	5.55452
chr9:20836533-20843480	Icam5	NM_008319	159110561	1.70807	9.48043	0.0471063	5.55038
chr10:85334609-85351841	Pwp1	NM_133993	284005508	8.94358	49.5997	0.0491623	5.54584
chr1:60133711-60154722	Wdr12	NM_021312	312261272	4.80342	26.6197	0.0486593	5.54182
chr4:56763645-56815131	Ikbkap	NM_026079	158937297	3.80366	21.003	0.0496728	5.52179
chr11:77845814-77851366	Dhrs13	NM_183286	117647266	2.59054	14.2863	0.0478179	5.5148
chr7:104100036-104213265	Nars2	NM_153591	157951695	0.764209	4.17495	0.0474743	5.4631
chr3:121129458-121161123	Cnn3	NM_028044	141803177	0.249251	1.35907	0.045412	5.45262
chr10:18307816-18463564	D10Bwg1379e	NM_001033258	158508503	0.114993	0.626434	0.0416143	5.44758
chr16:35397397-35490959	Pdia5	NM_028295	30794139	0.796704	4.33357	0.0428157	5.43937
chr13:3359034-3360637	LOC100039182	XM_001472410	149263806	1.13109	6.1174	0.0432168	5.40841
chr11:80295628-80593527	Myo1d	NM_177390	118026910	0.129216	0.689613	0.0447975	5.3369
chr8:11453976-11478499	Rab20	NM_011227	45593125	2.66111	14.1319	0.0474964	5.31053
chr3:84247959-84284351	6330505N24Rik	NM_001033301	329663585	0.132098	0.696535	0.0470416	5.27287
chr10:75356142-75358686	Derl3	NM_024440	133891759	0.451674	2.38161	0.0470416	5.27285
chr15:76527193-76530105	Gpt1	NM_182805	169658389	4.16849	0.795706	0.0497726	0.190886
chr3:151756804-151828864	Gipc2	NM_016867	8394257	6.84885	1.29389	0.0488361	0.188921
chr5:110703304-110715187	Pxmp2	NM_008993	112421057	4.64018	0.870092	0.0443454	0.187513
chr15:103144325-103170517	Zfp385	NM_013866	119360326	1.93654	0.362818	0.0443444	0.187354
chr13:101529640-101545854	Cenph	NM_021886	11230783	4.64311	0.868171	0.0443454	0.18698
chrX:50698197-50723669	Mospd1	NM_027409	158508614	3.76419	0.702879	0.0449522	0.186728
chr4:148892351-148940545	Ctnnbip1	NM_023465	213513125	3.20036	0.595951	0.0465757	0.186214
chr7:147433199-147483540	5830411N06Rik	NM_175533	142352147	3.02098	0.562434	0.0466944	0.186176
chr13:67541369-67552547	C330011K17Rik	NM_177712	281427225	3.79536	0.705324	0.0494088	0.185838
chr12:4839979-4848401	Fkbp1b	NM_016863	123173727	1.64627	0.304581	0.0484936	0.185013
chr14:51710870-51725815	Rnase4	NM_021472	240849120	1.97388	0.365193	0.0469498	0.185013
chr14:73428934-73448879	Cysltr2	NM_133720	242397433	5.42368	1.00345	0.0459906	0.185013
chr4:66488844-66503831	Tlr4	NM_021297	118130391	0.632121	0.11695	0.0470405	0.185012
chr13:67759621-67762617	LOC328277	XR_033849	149264350	1.64939	0.305157	0.0424646	0.185012
chr7:120909653-121184889	Spon1	NM_145584	254911077	0.602842	0.111533	0.0470405	0.185012
chr2:92223836-92241420	Mapk8ip1	NM_011162	320461740	0.7508	0.138907	0.0469498	0.185012
chr13:67914752-67927936	Zfp273	NM_198322	162135937	1.45199	0.267926	0.0412049	0.184523
chr2:128827914-128844299	Zc3h6	NM_178404	156717215	4.12962	0.761451	0.0497934	0.184388
chr8:126364743-126384109	1700054N08Rik	NM_028536	110625951	5.94841	1.09271	0.0489237	0.183698
chr9:119057160-119066211	Acaa1b	NM_146230	118130202	8.97207	1.64702	0.0479843	0.183572
chr7:71537656-71557005	Mcee	NM_028626	58037328	10.9978	2.01554	0.0412071	0.183268
chr8:7019165-7050682	EG546032	XM_486078	149258344	4.23748	0.775981	0.040703	0.183123
chr14:61959586-61979276	Ebpl	NM_026598	225579143	10.2803	1.8805	0.0442774	0.182923
chr3:57645816-57651459	Pfn2	NM_019410	239937460	2.7561	0.503985	0.0400355	0.182862
chr10:89016210-89018279	EG627532	XM_892204	149261106	1.94754	0.355227	0.03909	0.182398
chr1:158584715-158604438	Tor3a	NM_023141	224809274	14.2272	2.59094	0.0496252	0.182112
chr1:181891181-182126143	Cabc1	NM_023341	254028204	5.36989	0.977249	0.048785	0.181987
chr19:12648014-12664186	4632417K18Rik	NM_026640	142360571	18.9814	3.44541	0.0494481	0.181515
chr10:74969558-74980067	1110038D17Rik	NM_175133	112181296	22.7471	4.12804	0.0494448	0.181475
chr11:69597538-69609445	Chrnb1	NM_009601	160358781	6.82085	1.23768	0.0459161	0.181455
chr11:5091554-5161613	Kremen1	NM_032396	88900497	10.042	1.82166	0.0493601	0.181404
chr6:85537524-85652636	Alms1	NM_145223	153791437	0.629882	0.114249	0.0398566	0.181382
chr11:68859144-68865164	Aurkb	NM_011496	51317393	30.8139	5.58758	0.0492993	0.181333
chr16:94719394-94748050	Dscr3	NM_007834	164565406	28.4231	5.14221	0.0488375	0.180917
chr4:45004113-45025142	Zbtb5	NM_173399	253970476	6.95514	1.2583	0.0483548	0.180917
chrX:133515654-133572839	2810402A17Rik	NM_001082412	166795274	15.3108	2.76785	0.0486593	0.180778
chr4:116486929-116491985	Mutyh	NM_133250	227330620	6.62076	1.19676	0.0422335	0.180759
chr11:54531003-54601138	Cdc42se2	NM_178626	254281196	54.0767	9.76842	0.049835	0.18064
chr7:87439402-87461145	Prc1	NM_145150	188219556	24.7265	4.4644	0.0485175	0.180551
chr19:44591446-44620338	Sec31b	NM_001033343	133504850	2.18787	0.3946	0.0411089	0.180358
chr10:78527118-78560302	2610008E11Rik	NM_001004362	291621712	3.57277	0.641985	0.044612	0.179688
chr11:77590766-77679482	Myo18a	NM_011586	118130118	16.2273	2.91423	0.0480388	0.179588
chr1:75518120-75533910	Stk11ip	NM_027886	169808412	22.5867	4.05592	0.0477126	0.179571
chr8:46355024-46418550	Cyp4v3	NM_133969	118129905	6.86764	1.2328	0.0459051	0.179509
chr7:29955228-29958952	Ggn	NM_182694	123173828	0.857078	0.153351	0.0425847	0.178923
chr2:164611520-164630372	Snx21	NM_133924	141801786	9.24845	1.65356	0.042679	0.178793
chr5:8660091-8748519	Abcb1a	NM_011076	153791546	8.30211	1.48386	0.0465155	0.178733
chr5:144013399-144031618	Zfp316	NM_017467	255708389	1.96666	0.351452	0.0403171	0.178705
chr7:91733679-91754262	Fah	NM_010176	240120111	7.62649	1.36289	0.0403171	0.178705
chr6:72515920-72548336	Rbed1	NM_144917	358679298	7.58843	1.35554	0.0437732	0.178632
chr11:60715747-60727292	Gtlf3b	NM_025294	254028190	21.7362	3.88016	0.0465772	0.178511
chr17:80637648-80696814	Morn2	NM_194269	326368237	2.99861	0.535209	0.0424042	0.178486
chr2:26523193-26526802	Lcn4	NM_010695	6754515	44.1681	7.87329	0.0454712	0.178257
chr2:24780871-24790683	Arrdc1	NM_178408	244798111	109.672	19.5449	0.0473714	0.178212
chr2:32163990-32208824	Dnm1	NM_010065	116063569	0.7433	0.132231	0.0356979	0.177897
chr15:103078647-103085847	Nfe2	NM_008685	40254625	1.81535	0.322945	0.0356979	0.177897
chr4:58978461-58999950	Ltb4dh	NM_025968	141801462	2.80009	0.498126	0.0361616	0.177896
chr15:100218328-100253414	Slc11a2	NM_008732	225903445	19.3762	3.44364	0.045688	0.177725
chr8:122386204-122400889	BC025816	NM_146219	22122778	9.63468	1.70928	0.0438101	0.177409
chr3:20021969-20054995	Gyg	NM_013755	114326475	64.6602	11.4679	0.0456113	0.177356
chr8:124114367-124121947	Map1lc3b	NM_026160	158508694	164.697	29.2097	0.0491849	0.177354
chr15:102126755-102154787	Espl1	NM_001014976	237874219	14.0483	2.48804	0.045266	0.177106
chr11:72832509-72855575	Camkk1	NM_018883	133922602	2.13803	0.378112	0.03678	0.176851
chr10:74429975-74478622	Gnaz	NM_010311	118129988	1.55937	0.275775	0.0350363	0.17685
chr3:96449506-96468442	Itga10	NM_001081053	124486691	0.719038	0.127162	0.0350363	0.17685
chr1:165709809-165847231	Kifap3	NM_010629	133893224	1.87947	0.332384	0.03678	0.17685
chr4:6323372-6381408	Nsmaf	NM_010945	171906554	51.7966	9.15217	0.0463647	0.176694
chr19:10652212-10664320	Cybasc3	NM_201351	41235723	25.3662	4.48192	0.0446651	0.176689
chr5:108561932-108661970	Ccdc18	NM_028481	58037312	1.50488	0.265669	0.0361945	0.176538
chr7:3303657-3331005	Prkcc	NM_011102	126215539	1.28986	0.227707	0.0345078	0.176536
chr17:64950988-65104450	Man2a1	NM_008549	226246609	11.9196	2.10372	0.0445241	0.176492
chr2:33585475-33743466	2610528K11Rik	NM_175184	133893168	29.7927	5.24719	0.0451652	0.176123
chr17:34290135-34297174	H2-DMb1	NM_010387	31981707	1.75155	0.308368	0.0432933	0.176054
chr10:75725793-75808007	Dip2a	NM_001081419	359807007	4.90021	0.861963	0.0435173	0.175903
chr10:39332739-39375113	Traf3ip2	NM_134000	118129914	35.2958	6.20312	0.0440391	0.175747
chr4:151470827-151489509	Plekhg5	NM_001004156	118131086	3.86202	0.678191	0.0409026	0.175605
chr2:51779976-51790683	Rbm43	NM_030243	213972637	16.2411	2.84981	0.0431329	0.175469
chr2:119435267-119475896	Oip5	NM_001042653	111120324	3.46429	0.607262	0.0400759	0.175292
chr10:128237091-128241426	1110012D08Rik	NM_178066	31342609	6.84208	1.19925	0.0404804	0.175276
chr5:105544785-105568571	Gbp4	NM_008620	126157520	38.158	6.677	0.044515	0.174983
chr8:97508502-97538091	Gpr56	NM_018882	312032396	15.3184	2.67682	0.0428348	0.174745
chr12:83412335-83551258	Sipa1l1	NM_172579	269784712	37.2089	6.49537	0.0454501	0.174565
chr8:108508956-108520323	Dpep2	NM_176913	32880213	1.73547	0.302909	0.033146	0.17454
chr14:41719732-41780096	Tspan14	NM_145928	22122344	51.7471	9.01977	0.0430161	0.174305
chr14:55680494-55710885	Zfhx2	NM_001039198	85986588	14.5488	2.5339	0.0429934	0.174166
chr12:25336138-25347540	Klf11	NM_178357	254281270	2.30882	0.402034	0.0357682	0.17413
chr16:3946932-3976632	Nlrc3	NM_001081280	124486872	85.3443	14.8518	0.0479452	0.174022
chr9:83728347-83765991	Ttk	NM_009445	159110838	4.3078	0.748273	0.0374753	0.173702
chr1:178744942-178950563	Sdccag8	NM_029756	134031983	15.243	2.64543	0.0415494	0.17355
chrX:131505910-131543748	B930008K04Rik	NM_175446	111185886	1.73673	0.301235	0.0329892	0.17345
chr9:65680031-65756593	2810417H13Rik	NM_026515	71773931	21.9946	3.8085	0.0413086	0.173156
chr7:13063734-13080908	Zfp606	NM_001039951	160358839	2.49914	0.431043	0.0334636	0.172477
chr1:75139359-75144483	BC038286	NM_170755	124248547	51.4672	8.87037	0.0412049	0.17235
chr11:94072767-94076809	Tob1	NM_009427	61676218	22.9036	3.94377	0.0404076	0.17219
chr3:103819183-104023950	Magi3	NM_133853	226823244	1.61529	0.277999	0.0326534	0.172105
chr11:78137699-78140262	Aldoc	NM_009657	145386580	14.5105	2.49512	0.0391391	0.171953
chr9:106097283-106101606	Ppm1m	NM_026447	171460925	51.0603	8.77619	0.0492725	0.171879
chr2:73121928-73150560	1700023B02Rik	NM_025854	157042777	14.5574	2.50155	0.0392329	0.17184
chr9:62686593-62699809	Cln6	NM_001033175	142372439	37.3609	6.41745	0.0401751	0.171769
chr5:66152683-66218023	B3bp	NM_001024917	67906815	6.78614	1.165	0.0398447	0.171673
chr12:114146800-114167706	Jag2	NM_010588	146134328	1.79444	0.307402	0.032023	0.171308
chr16:94533820-94538287	LOC100040857	XM_001475398	149268203	0.983499	0.168481	0.0361945	0.171308
chr11:98308147-98316687	Grb7	NM_010346	116325997	4.6658	0.79849	0.0342489	0.171137
chr17:33517123-33531582	Zfp101	NM_009542	119120796	1.75141	0.29968	0.0308362	0.171108
chr18:62337469-62339613	Adrb2	NM_007420	34328091	3.13793	0.536649	0.0311207	0.17102
chr9:107982781-107987329	Mst1	NM_008243	254675204	2.98715	0.510862	0.0311207	0.17102
chr9:38525882-38550922	Loh11cr2a	NM_172767	225543182	6.70508	1.1464	0.0386452	0.170975
chr12:66018897-66025578	Gm527	NM_001025605	71037370	1.54342	0.263009	0.039227	0.170407
chr11:87881842-87898231	Vezf1	NM_016686	117414175	29.9332	5.0862	0.039156	0.169918
chr2:128891724-128919485	Ttl	NM_027192	255982564	4.53544	0.770073	0.031825	0.16979
chr9:14080744-14130578	Sesn3	NM_030261	142349199	33.092	5.61869	0.0383362	0.16979
chr1:71076940-71149492	Bard1	NM_007525	169234730	2.60371	0.441575	0.030089	0.169595
chr3:20115521-20142076	Cpa3	NM_007753	292781752	2.80871	0.476147	0.0299034	0.169525
chr1:133763868-133769462	Rab7l1	NM_144875	229608950	20.7538	3.51729	0.0365484	0.169477
chr15:100470387-100499933	Bin2	XM_001000082	149266769	318.83	53.9557	0.0461872	0.16923
chr17:24488990-24547146	Abca3	NM_001039581	88853070	8.26587	1.3952	0.0449134	0.16879
chr4:125825246-125827118	2610027C15Rik	NM_172145	142353701	57.7926	9.75372	0.0374268	0.168771
chr19:7016344-7026383	Bad	NM_007522	133892666	18.1924	3.07018	0.0362988	0.168762
chr4:33332397-33335762	Pnrc1	NM_001033225	113461981	122.781	20.7035	0.0397816	0.168621
chr6:41555566-41570501	Ephb6	NM_007680	226437666	3.65202	0.615488	0.0335364	0.168534
chr6:48783827-48790977	Tmem176b	NM_023056	255958187	12.6969	2.13852	0.0353649	0.168429
chr7:17568479-17569557	LOC100042835	XM_001478913	149256288	7.71923	1.29832	0.0297058	0.168193
chr9:65435011-65443769	Pif1	NM_172453	146149074	11.4241	1.92021	0.036568	0.168084
chr8:26702131-26708461	LOC100042416	XM_001478167	149258565	3.54279	0.59526	0.0347722	0.16802
chr5:137950829-137958806	EG666372	XM_983418	94375721	41.1097	6.90408	0.0347029	0.167943
chrX:97818244-97922278	Kif4	NM_008446	162287088	9.71457	1.62493	0.0496084	0.167267
chr10:92671044-92811627	LOC100041854	XM_001477121	149261015	31.5624	5.27787	0.0355875	0.16722
chr1:136662519-136852517	Ppp1r12b	NM_001081307	124486802	2.70412	0.45188	0.0296302	0.167108
chr19:5133684-5273119	Pacs1	NM_153129	54291703	75.2924	12.5732	0.0406058	0.166992
chr13:113450983-113523106	9130023D20Rik	NM_178746	295849287	9.37033	1.56393	0.0351052	0.166902
chr16:91574752-91597925	Tmem50b	NM_030018	141802853	10.8247	1.80572	0.0345607	0.166815
chr12:114047185-114054456	BC022687	NM_145450	142351874	1.82363	0.304207	0.0292912	0.166814
chr11:75113849-75161805	Rpa1	NM_026653	255982528	57.1071	9.51961	0.0366443	0.166697
chr2:43604343-44243143	Arhgap15	NM_153820	90962990	24.9495	4.1492	0.0494901	0.166304
chr17:32673573-32688742	Cyp4f16	NM_024442	13277361	5.37894	0.893587	0.0302566	0.166127
chr4:43888471-43957392	Reck	NM_016678	172072642	18.7232	3.10466	0.0349984	0.165819
chr10:87553816-87609686	4930547N16Rik	NM_029249	126215543	4.09408	0.677438	0.0376294	0.165468
chr13:58259014-58266052	5133401N09Rik	NM_198004	298493328	19.8943	3.29007	0.0467963	0.165378
chr9:67688202-67843441	Vps13c	NM_177184	122114536	6.68387	1.10441	0.0345215	0.165235
chr3:41546585-41560074	D3Ertd751e	NM_028667	153281115	2.66228	0.439782	0.0315808	0.16519
chr1:44176851-44201615	Bivm	NM_144558	169790931	1.72265	0.284563	0.026568	0.165189
chr1:157625284-157660029	Qscn6	NM_023268	68131558	30.6473	5.06245	0.0494481	0.165184
chr14:58308498-58364960	Lats2	NM_015771	68448548	17.5899	2.905	0.0345303	0.165152
chr11:72774756-72806541	Atp2a3	NM_016745	254039654	182.739	30.1075	0.048534	0.164757
chr5:138714887-138721165	Gpc2	NM_172412	144226221	1.61751	0.266465	0.0262018	0.164738
chr1:6199938-6265656	4732440D04Rik	XR_001537	94362692	1.10739	0.182347	0.032643	0.164664
chr12:66233720-66273567	C79407	NM_172578	31044420	4.97922	0.819412	0.0321795	0.164566
chr11:54971993-54998579	Slc36a2	NM_153170	238624177	1.43984	0.236849	0.0274245	0.164497
chr15:78730215-78742482	Sh3bp1	NM_009164	85838508	120.669	19.8087	0.0356151	0.164157
chr1:158682410-158724518	LOC433368	XM_001472239	309267475	7.32811	1.20261	0.0258293	0.164109
chr16:31092498-31201324	Centb2	NM_030138	75677395	14.7304	2.41665	0.0336678	0.164059
chr1:95206013-95234151	Pask	NM_080850	194328774	1.43201	0.234371	0.0262474	0.163666
chr2:181316807-181333852	Samd10	NM_172676	34328388	16.7908	2.74692	0.032616	0.163597
chr4:133216301-133228535	Pigv	NM_178698	225543174	11.0459	1.80617	0.0328434	0.163515
chr8:4735979-4779534	Shcbp1	NM_011369	141803091	6.01358	0.981794	0.0286794	0.163263
chr5:24098439-24107820	Smarcd3	NM_025891	77404372	2.85825	0.466599	0.0252044	0.163246
chr7:16894986-16903683	Bbc3	NM_133234	254911068	71.7668	11.6849	0.0329923	0.162818
chr1:133534890-133572080	Ctse	NM_007799	166235885	24.026	3.91052	0.0322679	0.162762
chr6:70794520-70855234	Eif2ak3	NM_010121	124001563	47.85	7.78733	0.0344511	0.162745
chr11:5701646-5703736	Pgam2	NM_018870	226423878	14.7095	2.39247	0.0269189	0.162648
chr7:146027500-146037950	Mapk1ip1	NM_001045483	113865963	31.0389	5.04491	0.0438437	0.162535
chr2:151822363-151834992	2310046K01Rik	NM_027172	258679444	20.7674	3.37494	0.0321182	0.162511
chr19:3896052-3905230	Tcirg1	NM_016921	268370147	79.7701	12.9493	0.0340032	0.162333
chr17:26250261-26260199	Tmem8	NM_021793	270483857	17.7427	2.87593	0.0318332	0.162091
chr1:54702183-54983202	Ankrd44	NM_001081433	304376296	55.0452	8.91958	0.0363863	0.162041
chr7:109416337-109585374	Stim1	NM_009287	145966856	48.2568	7.81313	0.0329178	0.161907
chr11:96874882-96886048	Sp6	NM_031183	254281240	0.646299	0.104627	0.0323609	0.161886
chr2:30851561-30879106	Usp20	NM_028846	294997238	15.9436	2.58055	0.0317437	0.161855
chr11:85166715-85639553	Bcas3	NM_138681	262231841	19.248	3.10936	0.0314503	0.161542
chr8:86479592-86494094	Asf1b	NM_024184	118130257	26.8723	4.34092	0.0311221	0.161539
chr2:130533566-130665846	4930402H24Rik	NM_029432	33695156	6.21352	1.00266	0.0306456	0.161367
chr11:101023992-101032616	Plekhh3	NM_146030	118130249	2.40961	0.388394	0.0245258	0.161185
chr1:156975007-156993910	Mr1	NM_008209	145966866	7.5245	1.21144	0.0289759	0.160999
chr15:31154179-31204090	Dap	NM_146057	239915970	274.043	44.083	0.0356556	0.160862
chr10:26492317-26638454	Arhgap18	NM_176837	118130381	22.2567	3.57946	0.0309241	0.160826
chr11:101350077-101410434	Brca1	NM_009764	161016834	3.48077	0.559331	0.0295799	0.160692
chr4:149353589-149383132	H6pd	NM_173371	142382659	32.5686	5.23012	0.0315237	0.160588
chr8:34344844-34495974	Wrn	NM_011721	170763501	10.7953	1.73106	0.0304985	0.160353
chr18:61889915-61946316	Afap1l1	NM_178928	118130646	1.19969	0.192364	0.0232799	0.160345
chr11:94418415-94463100	Chad	NM_007689	145966859	1.02467	0.164236	0.039748	0.160282
chr7:20341486-20355881	Bcam	NM_020486	119226187	1.20761	0.193346	0.0269202	0.160106
chr6:136467371-136555900	Atf7ip	NM_019426	34328231	30.1284	4.8185	0.0307427	0.159932
chrX:34452239-34529452	Sept6	NM_019942	293597549	98.2696	15.7162	0.0321705	0.159929
chr2:121184376-121206676	Ckmt1	NM_009897	118129846	1.07083	0.17079	0.0274864	0.159493
chr19:47969085-47993789	BC063749	NM_001001738	111185915	12.585	2.00677	0.0297133	0.159457
chr19:5988544-6015151	Capn1	NM_007600	160333227	143.821	22.9316	0.0357212	0.159445
chr17:46787286-46801313	Cul7	NM_025611	58761521	4.19052	0.666827	0.0283641	0.159128
chr6:83087082-83102570	Rtkn	NM_009106	209977091	1.37006	0.217833	0.0239296	0.158995
chr3:52072295-52153460	Foxo1	NM_019739	239985491	46.8595	7.44106	0.0315066	0.158795
chr12:16543441-16596576	Lpin1	NM_172950	194353983	11.2064	1.77901	0.0291837	0.158749
chr7:13000499-13007840	Zfp551	NM_001033820	162287257	0.841044	0.133375	0.0344028	0.158583
chr6:28165575-28168902	6530409C15Rik	XM_994638	309268413	2.61493	0.414682	0.022244	0.158582
chr1:89516953-89617077	Inpp5d	NM_010566	158853998	72.9625	11.5691	0.0337406	0.158562
chr7:111557538-111613707	Trim30	NM_009099	125347378	18.0644	2.85777	0.0288897	0.158199
chr19:5038825-5041134	B3gnt1	NM_175383	92110030	8.6607	1.36974	0.0263289	0.158156
chrX:136145158-136207674	Rnf128	NM_023270	283484003	2.36053	0.373272	0.021968	0.158131
chr5:35003027-35097952	Gprk2l	NM_019497	124001567	2.46673	0.389696	0.0335379	0.157981
chr14:56357856-56364429	Dhrs1	NM_026819	255958242	39.3389	6.19935	0.0282812	0.157588
chr18:67247989-67405484	Gnal	NM_010307	124517707	2.32182	0.365666	0.0318099	0.157491
chr1:64777131-64784324	Fzd5	NM_022721	111160874	2.84957	0.448447	0.0479138	0.157374
chr7:6316014-6335315	Zfp78	NM_177888	163914382	0.987958	0.155441	0.0401376	0.157336
chr6:8459595-8547548	Glcci1	NM_133236	134031971	12.3006	1.9333	0.0281739	0.157171
chr11:53333301-53357598	Sept8	NM_033144	356640206	0.622248	0.0977465	0.0248824	0.157086
chr8:119445639-119465403	2610510J17Rik	NM_028131	146141174	8.50274	1.3311	0.0242978	0.15655
chr11:86922762-86936476	1110001A07Rik	NM_025377	146134983	12.7716	1.99699	0.024636	0.156362
chr9:108481156-108499931	4933406E20Rik	NM_028944	133892569	4.52246	0.707081	0.0216416	0.156349
chr8:3155668-3279176	Insr	NM_010568	157057177	3.66737	0.573388	0.0246189	0.156349
chr13:55701471-55711315	B4galt7	NM_146045	22122526	78.0716	12.2011	0.0277931	0.156281
chr1:174560899-174563105	Dusp23	NM_026725	128485684	6.49185	1.01389	0.0217466	0.156179
chr1:23373262-23390014	Ogfrl1	NM_001081079	124487292	4.51116	0.704021	0.0258824	0.156062
chr6:48791520-48797047	Tmem176a	NM_025326	148298741	10.3464	1.61405	0.0251649	0.156001
chr5:120984165-121038622	Tpcn1	NM_145853	40254191	30.3793	4.72996	0.027663	0.155697
chr11:4118253-4122412	2410008K03Rik	NM_028022	58037268	9.51258	1.47836	0.0233135	0.155411
chr17:24359493-24388292	Ccnf	NM_007634	148540011	20.0267	3.1101	0.026774	0.155298
chr15:78858641-78860934	H1f0	NM_008197	85838505	88.8484	13.7966	0.0281342	0.155282
chr9:123698627-123760687	Fyco1	NM_148925	159131875	27.7082	4.29934	0.0285016	0.155165
chr11:119925748-119948132	Azi1	NM_009734	294345408	2.6324	0.408202	0.0215492	0.155068
chr5:137960365-137966932	Perq1	NM_031408	154091041	41.5198	6.43483	0.0269221	0.154982
chr5:134713703-134790616	Gtf2i	NM_001080746	124001573	5.41434	0.838784	0.0383628	0.154919
chr5:138070410-138081730	Lrch4	NM_146164	274325443	109.881	17.0122	0.0288491	0.154824
chr3:30993982-31021499	Skil	NM_011386	84875516	4.47	0.691152	0.03856	0.15462
chr2:29952802-29981849	LOC100041114	XM_001477522	149249267	1.43609	0.221966	0.027871	0.154563
chrX:45766415-45777533	Elf4	NM_019680	225543335	81.338	12.5629	0.02916	0.154453
chr15:78427476-78452449	Pscd4	NM_028195	89337279	158.758	24.4981	0.0315148	0.154311
chr6:121195973-121220935	Usp18	NM_011909	188035916	1.01145	0.155943	0.023754	0.154178
chr13:12767881-12772704	EG238507	XM_138433	149263872	11.6489	1.796	0.0197753	0.154178
chr15:100504855-100518349	Ela1	NM_033612	165932340	2.73513	0.421695	0.0230345	0.154177
chr4:154783366-154817219	2010015L04Rik	NM_177674	260436909	0.894075	0.137846	0.0230345	0.154177
chr17:57201699-57205341	Crb3	NM_177638	118130453	1.28329	0.197854	0.0374358	0.154177
chr3:96836338-96857557	Gja5	NM_008121	46575906	1.16252	0.179234	0.0211246	0.154177
chr2:31293581-31316235	BC034076	NM_177649	155969674	1.38184	0.213048	0.0197753	0.154177
chr7:52785362-52809599	Plekha4	NM_148927	158187512	0.876739	0.135173	0.0267341	0.154177
chr17:35165549-35183567	Msh5	NM_013600	226246612	1.3736	0.211777	0.0197753	0.154177
chr7:52424927-52431509	Slc17a7	NM_182993	218156281	0.853424	0.131578	0.0267341	0.154177
chr13:118009438-118062905	Emb	NM_010330	226437628	194.436	29.9428	0.0310141	0.153998
chr5:24777611-25004601	Mll3	NM_001081383	124487062	19.541	3.00489	0.02956	0.153774
chr6:125165598-125172324	Vamp1	NM_001080557	123702072	21.0345	3.23345	0.0374571	0.153721
chr11:50039134-50048152	Mgat4b	NM_145926	253683469	22.5535	3.46653	0.0251035	0.153703
chr4:46188110-46209183	Xpa	NM_011728	239937474	46.1525	7.08346	0.024995	0.153479
chr9:122084996-122203492	Tmem16k	NM_133979	141802585	22.922	3.51758	0.0253452	0.153459
chr3:130936341-130974955	Hadh	NM_008212	142347244	33.4674	5.1183	0.0249593	0.152934
chr17:24873586-24879723	Sepx1	NM_013759	110832840	45.9187	6.99877	0.0241062	0.152417
chr14:26883224-26886941	LOC100039192	XM_001472492	309272929	50.3478	7.67065	0.0355846	0.152353
chr7:86278653-86293946	Mfge8	NM_008594	113865978	39.9763	6.07976	0.0245258	0.152084
chr3:142159897-142185308	Gbp5	NM_153564	91064875	6.62984	1.00817	0.0227094	0.152066
chrX:149672587-149830677	Klf8	NM_173780	146198805	2.56304	0.389596	0.0204003	0.152005
chr7:134251283-134265543	Qprt	NM_133686	19526851	6.58956	1.00009	0.0185666	0.151769
chr14:27022840-27026511	LOC100039257	XM_001472657	309272938	52.3068	7.92735	0.0353802	0.151555
chr2:148520392-148558156	Napb	NM_019632	146134982	0.806679	0.12211	0.0214184	0.151374
chr5:68009378-68238670	Atp8a1	NM_009727	84781809	4.9336	0.746702	0.0236577	0.15135
chr5:35292099-35376244	Rgs12	NM_173402	254553472	3.03461	0.45887	0.0215582	0.151212
chr4:140542842-140563245	Atp13a2	NM_029097	256985105	12.707	1.92071	0.0236774	0.151154
chr7:25682529-25687216	Cd79a	NM_007655	142386539	1.41178	0.213218	0.0310194	0.151028
chr17:13109330-13133262	Acat3	NM_153151	112181180	3.61859	0.546403	0.027672	0.150999
chr15:80541742-80771516	Tnrc6b	NM_177124	159110981	8.47474	1.27881	0.0350225	0.150897
chr11:73012983-73038008	Carkl	NM_029031	124286807	4.62614	0.697938	0.0201092	0.150868
chr3:89038098-89049819	Trim46	NM_001039466	87080828	12.7601	1.92445	0.0320887	0.150818
chr1:183745465-183772463	Lbr	NM_133815	229608894	60.7179	9.1507	0.0249894	0.150708
chr5:115572574-115584984	AA407659	NM_175352	146198546	97.6876	14.7148	0.0273509	0.150631
chr19:5728086-5729648	Mtvr2	NM_181452	255958159	109.774	16.5275	0.0237076	0.150559
chr13:55546821-55562287	Gprk6	NM_011938	163310711	42.9929	6.45962	0.0363777	0.150249
chr3:88239880-88259601	Sema4a	NM_013658	254553351	131.811	19.7804	0.0278074	0.150066
chr17:37182910-37211250	Gabbr1	NM_019439	131888528	58.8456	8.82266	0.0253342	0.149929
chr6:125165598-125172324	Vamp1	NM_009496	123702046	4.66331	0.699106	0.0329843	0.149916
chr15:79554500-79572960	Unc84b	NM_194342	329299033	186.869	28.0106	0.0319965	0.149894
chr19:4100621-4113961	Pitpnm1	NM_008851	145966873	121.985	18.2811	0.0299402	0.149864
chr7:31915145-31936069	Gramd1a	NM_027898	119360343	620.706	92.998	0.0442247	0.149826
chr2:69877182-70266290	Myo3b	NM_177376	198442842	1.05576	0.158124	0.0171747	0.149773
chr14:63456514-63575340	Wdfy2	NM_175546	254540213	5.9477	0.889544	0.018022	0.149561
chr7:50814175-50830831	BC043301	NM_001008549	163644259	3.27214	0.489076	0.0186658	0.149467
chr1:87379222-87423759	LOC100039794	XM_001473524	309271609	4.43296	0.661757	0.0174244	0.149281
chr6:136855907-136870701	Erp27	NM_026983	142352104	2.11482	0.315539	0.0208671	0.149204
chr6:58546665-58642445	Abcg2	NM_011920	110815847	1.38699	0.206943	0.0172558	0.149203
chr4:134453763-134470831	Tmem50a	NM_027935	62990167	146.375	21.8388	0.0230273	0.149198
chr1:43502595-43627359	Nck2	NM_010879	190610035	14.1118	2.10197	0.0220408	0.148951
chr13:95746302-95793269	Wdr41	NM_172590	123702000	3.11412	0.46357	0.017876	0.148861
chr9:106350991-106355247	Abhd14b	NM_029631	171460959	44.3338	6.5952	0.0222275	0.148762
chrX:104284673-104300309	P2ry10	NM_172435	142347647	38.4671	5.72024	0.0224543	0.148705
chrX:13094205-13423667	Gpr34	NM_011823	154091029	11.1841	1.66224	0.0205168	0.148625
chr11:22799727-22882284	Zrsr1	NM_011663	335334932	13.0593	1.93962	0.0217466	0.148524
chr9:72806646-72820871	Dyx1c1	NM_026314	255683352	2.41449	0.358471	0.0167371	0.148467
chrX:99261889-99266535	Rgag4	NM_183318	257467666	2.4425	0.362367	0.0182529	0.148359
chr12:92876981-93024876	Ston2	NM_175367	209976989	0.615246	0.0910626	0.0195861	0.14801
chr2:32485023-32490572	Ak1	NM_021515	311771686	4.02523	0.59474	0.0167371	0.147753
chr5:114894314-114910600	Mvk	NM_023556	31980640	8.36004	1.23477	0.0182651	0.147699
chr13:12531690-12553724	Lgals8	NM_018886	312261228	32.5141	4.80137	0.0275039	0.14767
chr5:148690016-148706378	Slc46a3	NM_027872	141802503	5.93069	0.87524	0.018579	0.147578
chr6:113187886-113231196	Mtmr14	NM_026849	163937862	23.3113	3.43504	0.0213618	0.147355
chr6:42308485-42323267	Epha1	NM_023580	146141154	1.88407	0.277627	0.0162009	0.147355
chr8:74092825-74110607	Slc27a1	NM_011977	118129963	9.18256	1.3518	0.0203428	0.147214
chr19:40734283-40816092	Entpd1	NM_009848	110665730	9.02253	1.32786	0.0209477	0.147172
chr7:104698849-104727925	1810020D17Rik	NM_183251	295789040	11.2735	1.65911	0.0161563	0.147169
chr10:117578887-117606053	Mdm1	NM_148922	251823815	2.69213	0.395824	0.0164683	0.14703
chr1:94540794-94545418	Otos	NM_153114	71896643	10.9244	1.60559	0.0157957	0.146973
chr4:107907003-107973693	Zyg11b	NM_001033634	186287293	27.0133	3.96986	0.0214184	0.146959
chr13:59736356-59777145	Golph2	NM_001035122	93141216	51.38	7.54691	0.0355875	0.146884
chr9:108893946-108934739	Pfkfb4	NM_173019	111120327	1.02114	0.14994	0.0161027	0.146836
chr11:16951936-16979375	1500041B16Rik	NM_029861	141802989	12.0666	1.7718	0.0189306	0.146835
chr15:76001405-76061808	Plec1	NM_201393	254675258	17.3644	2.54969	0.0402271	0.146834
chr6:39285983-39327643	Slc37a3	NM_028123	267844820	11.3701	1.6675	0.0203729	0.146657
chr17:33692663-33744707	Myo1f	NM_053214	255069755	260.426	38.1853	0.0333874	0.146626
chr4:106851296-106873592	Tmem59	NM_029565	227330570	82.447	12.0777	0.0211628	0.14649
chr9:58066348-58097593	Pml	NM_178087	160333281	65.4487	9.57725	0.0228102	0.146332
chr9:107904978-107951113	Ihpk1	NM_013785	40254567	76.4362	11.1828	0.0239327	0.146302
chr8:97056927-97094429	Cpne2	NM_153507	25141333	3.70647	0.541376	0.0160048	0.146062
chr4:100741642-100937887	Jak1	NM_146145	111607495	356.276	52.0274	0.0437225	0.146031
chr1:163001071-163016457	Cenpl	NM_027429	229576901	2.80035	0.408412	0.0169428	0.145843
chr16:56075521-56190124	Senp7	NM_001003971	51593104	5.81391	0.845218	0.0269216	0.145379
chr1:64835694-65003398	9430067K14Rik	NM_001039493	87162467	4.13374	0.600505	0.0197781	0.145269
chr7:53152444-53172783	Tmem143	NM_144801	160333479	6.3195	0.917956	0.0169633	0.145258
chr10:127707631-127729905	Stat2	NM_019963	9910571	19.8476	2.8812	0.0202325	0.145166
chr7:28692410-28714449	1700049G17Rik	NM_028538	74315968	0.951003	0.137856	0.0147524	0.144959
chr16:44240292-44332951	Sidt1	NM_198034	226874929	24.3929	3.53271	0.0201261	0.144825
chr1:174126859-174136912	Pea15a	NM_011063	86439980	55.2132	7.99554	0.0203254	0.144812
chr11:117710550-117717057	Birc5	NM_001012273	59859889	4.85247	0.701841	0.0272693	0.144636
chr11:21472283-21798689	AV249152	NM_145425	142385577	0.731201	0.105689	0.0182299	0.144542
chr8:87435751-87461252	Mast1	NM_019945	125628633	4.16542	0.602074	0.0182299	0.144541
chr6:8580526-8728095	Ica1	NM_010492	145386532	1.10434	0.159622	0.0182299	0.144541
chr11:117710550-117717057	Birc5	NM_009689	59859886	85.3924	12.3333	0.0295088	0.144431
chr4:43970573-43991990	Glipr2	NM_027450	118130367	128.18	18.511	0.021405	0.144414
chr12:117639852-117702004	Ncapg2	NM_133762	91208438	4.1864	0.604545	0.018891	0.144407
chr16:91689701-91729101	Cryzl1	NM_133679	323462198	10.487	1.51372	0.0167277	0.144343
chr7:4691789-4699089	Suv420h2	NM_146177	169234794	38.7029	5.57741	0.0195902	0.144108
chr12:17697619-17798732	Hpcal1	NM_016677	158508615	67.344	9.70043	0.0196447	0.144043
chr11:105946215-106016760	Map3k3	NM_011947	146134424	39.8001	5.73074	0.0197806	0.143988
chr1:67047090-67085439	Lancl1	NM_021295	300795899	10.5976	1.52524	0.0192319	0.143923
chr5:31754862-31784122	Zfp512	NM_172993	254553391	30.3478	4.367	0.0195603	0.143898
chr4:101927543-102279867	Pde4b	NM_019840	112181197	13.1164	1.88592	0.0192872	0.143783
chr8:97605100-97666440	Katnb1	NM_028805	84095200	19.7313	2.83637	0.0193297	0.14375
chr6:126873436-126889573	Rad51ap1	NM_009013	142347569	5.04906	0.725263	0.0147679	0.143643
chr11:55017871-55047406	Slc36a1	NM_153139	145207964	35.1805	5.04685	0.0191635	0.143456
chr14:21554096-21613310	Camk2g	NM_001039138	85362741	42.6344	6.09913	0.0315096	0.143057
chr2:4840076-4859770	Phyh	NM_010726	162287377	13.6245	1.94499	0.0166798	0.142757
chr8:108117850-108206822	2310066E14Rik	NM_001081241	145301545	16.8424	2.40362	0.0187394	0.142712
chr7:135206153-135262005	Itgam	NM_008401	132626294	16.1187	2.29952	0.0281907	0.142662
chr17:24292799-24300700	Amdhd2	NM_172935	146198690	38.4637	5.48561	0.0185082	0.142618
chr2:113671648-113688818	LOC100043526	XM_001480156	149250025	27.6395	3.93857	0.0273528	0.142498
chr1:9658911-9690290	Mybl1	NM_008651	118150642	1.18792	0.169062	0.0138388	0.142318
chr1:93247649-93258981	Klhl30	NM_027551	141802195	1.18108	0.168088	0.0140142	0.142317
chr7:117365274-117427020	Swap70	NM_009302	228008362	35.997	5.11914	0.0189137	0.14221
chr16:93608081-93610594	Cbr1	NM_007620	113680351	36.4246	5.17569	0.0178286	0.142093
chr3:95086865-95111054	4930504E06Rik	NM_133858	300863101	16.2895	2.31458	0.0181029	0.14209
chr1:167579075-167638225	Rcsd1	NM_178593	84781799	102.93	14.6246	0.0202863	0.142083
chr10:79240039-79251730	Fstl3	NM_031380	227330626	1.22658	0.174186	0.0471583	0.142009
chr13:40955500-41056261	Gcnt2	NM_133219	39995103	8.24086	1.16867	0.0232932	0.141814
chr1:58468843-58480932	Clk1	NM_009905	111038131	57.2268	8.11219	0.0294503	0.141755
chr17:55791322-55851926	Pot1b	NM_028370	76677916	6.51748	0.923123	0.0168494	0.141638
chr15:79746236-79763076	Cbx7	NM_144811	115270984	75.5607	10.7021	0.0193628	0.141636
chr10:119578709-119638593	Irak3	NM_028679	142380077	3.99716	0.564915	0.0145461	0.141329
chr9:122860198-122927851	Kif15	NM_010620	39930324	10.5259	1.48619	0.0177216	0.141194
chr1:7079230-7163709	Pcmtd1	NM_183028	145699128	13.504	1.90439	0.0177688	0.141024
chr5:30422545-30426282	EG242914	XR_001540	149253830	4.88936	0.689198	0.0131784	0.140959
chr3:129617896-129673124	Ccdc109b	NM_025779	158631212	9.19826	1.29578	0.0139715	0.140872
chr9:70255495-70269361	Ccnb2	NM_007630	86198317	75.8867	10.6857	0.0178447	0.140811
chr14:63991673-64036024	Blk	NM_007549	31982489	1.0363	0.14588	0.0186086	0.14077
chr5:135499441-135526969	Stx1a	NM_016801	118131152	10.9872	1.54612	0.016217	0.14072
chr11:70452623-70455560	Gp1ba	NM_010326	158635961	2.52991	0.355729	0.0130518	0.140609
chr5:35994681-36022431	Htra3	NM_001042615	110815866	0.672215	0.0943176	0.0344511	0.140309
chr8:108583502-108654437	Nfatc3	NM_010901	113199768	92.8836	13.0303	0.0229382	0.140286
chr7:26412642-26414509	B3gnt8	NM_146184	92087056	0.81138	0.113811	0.0347843	0.140268
chr8:108292207-108351250	Ranbp10	NM_145824	117676379	52.7236	7.38361	0.0193062	0.140044
chr2:12998635-13192905	Rsu1	NM_009105	118130544	48.9325	6.85249	0.0171782	0.14004
chr16:56075521-56190124	Senp7	NM_025483	51593108	3.06286	0.428179	0.0251145	0.139797
chr16:35832963-35871586	Parp14	NM_001039530	166197699	23.9237	3.34376	0.0178732	0.139768
chr1:94803565-94805197	Dusp28	NM_175118	75750527	5.52298	0.771879	0.0126782	0.139758
chr5:120961200-120984028	Slc24a6	NM_133221	170650648	14.2459	1.98919	0.0166798	0.139632
chrX:45499703-45514740	1200013B08Rik	NM_028773	142379896	332.754	46.4541	0.0256574	0.139605
chr7:148381042-148404610	Rassf7	NM_025886	118403309	11.8072	1.64731	0.014756	0.139517
chr10:110357234-110376678	Csrp2	NM_007792	160707986	8.15042	1.13693	0.0125464	0.139493
chr4:116667952-116677882	Hectd3	NM_175244	47271517	30.4496	4.23551	0.0171374	0.139099
chr4:41709230-41721007	Il11ra1	NM_010549	254281267	2.29063	0.3182	0.0132	0.138914
chr5:34916460-34974957	Add1	NM_013457	156255169	69.1773	9.59725	0.0303096	0.138734
chr7:108469832-108494826	Stard10	NM_019990	150456475	54.5664	7.56447	0.0163971	0.138629
chr1:158738252-158870326	Ralgps2	NM_023884	229577165	0.877238	0.121544	0.0174426	0.138553
chr1:87473473-87541612	Sp140	NM_001013817	126215540	19.6879	2.72453	0.0161299	0.138386
chr9:100395421-100446528	LOC633385	XM_001475636	149260185	5.28683	0.731492	0.0154804	0.138361
chr1:75177438-75195962	Atg9a	NM_001003917	148747447	30.894	4.27365	0.0220498	0.138333
chr8:93594007-93659395	Rbl2	NM_011250	170932487	53.0198	7.33394	0.0313204	0.138325
chr4:147234899-147242656	D4Wsu114e	NM_001025365	237681080	59.1158	8.17297	0.0163814	0.138254
chr17:23003858-23010974	LOC671128	XR_033358	149268582	3.77315	0.521305	0.0149418	0.138162
chrX:33428826-33616557	Dock11	NM_001009947	125660463	25.207	3.45887	0.0164227	0.137219
chr2:109857995-109884805	Ccdc34	NM_026613	205361117	15.2613	2.09151	0.0138857	0.137047
chr6:134559227-134582506	Mansc1	NM_026345	281427212	0.636848	0.0872777	0.0238426	0.137046
chr17:66316840-66427308	5430411C19Rik	XM_001480495	149268787	1.68684	0.231175	0.0238426	0.137046
chr14:76815627-76907568	Tsc22d1	NM_009366	295293203	1.3811	0.188863	0.0262828	0.136748
chr12:117519694-117611571	D12Ertd551e	NM_028731	76096371	41.7342	5.70408	0.016788	0.136676
chr8:97447593-97467180	Gpr114	NM_001033468	225543295	16.4053	2.24087	0.0152033	0.136594
chr15:76001405-76061808	Plec1	NM_011117	254675194	43.9083	5.99477	0.0330123	0.136529
chr6:48688344-48693794	Gimap1	NM_008376	56549084	110.224	15.0025	0.0264707	0.136109
chr17:47549695-47607093	AI661453	NM_145489	161484643	1.47042	0.200087	0.0168613	0.136075
chr16:91485493-91507682	Ifnar1	NM_010508	160358842	87.0546	11.8412	0.0176226	0.13602
chr9:56991062-56994841	Neil1	NM_028347	118130491	22.7017	3.08399	0.0138545	0.135848
chr2:120181047-120286602	Ganc	NM_172672	124487338	7.33044	0.994402	0.0206294	0.135654
chr3:152058973-152331104	Zzz3	NM_198416	124053446	2.52126	0.34187	0.027747	0.135595
chr17:35035443-35050992	Ehmt2	NM_147151	22219431	88.7854	12.0303	0.0218788	0.135499
chr6:85860149-85865655	Cml1	NM_023160	227498709	4.59874	0.622072	0.0121564	0.13527
chr16:44811925-44842063	Cd200r4	NM_207244	118131039	3.63448	0.491473	0.0121894	0.135225
chr11:3817192-3831586	Tcn2	NM_015749	194394232	19.8612	2.68527	0.0142375	0.135202
chr4:134676559-134733905	Runx3	NM_019732	84579890	142.825	19.2977	0.0195549	0.135114
chr15:12286808-12522311	Pdzd2	NM_001081064	124486715	1.04949	0.14161	0.0121877	0.134932
chr5:23009173-23122389	Srpk2	NM_009274	47059479	20.3266	2.74264	0.0149383	0.134929
chr13:99612035-99696339	Tnpo1	NM_178716	115385967	9.13326	1.23176	0.0236161	0.134865
chr2:148262386-148269271	Cd93	NM_010740	144922670	9.45051	1.27308	0.0144583	0.13471
chr1:52846265-52874381	Inpp1	NM_008384	170650608	35.2258	4.74101	0.0142964	0.134589
chr18:43483935-43552985	Dpysl3	NM_009468	158508635	4.53304	0.609941	0.0108642	0.134555
chr11:5869674-5965751	Camk2b	NM_007595	291291006	10.1247	1.36186	0.0140558	0.134509
chr10:126662754-126700136	Kif5a	NM_008447	294979212	1.64071	0.220172	0.0211159	0.134193
chr18:74354952-74367293	2810433K01Rik	NM_025581	256355202	2.93185	0.393364	0.0104721	0.134169
chr17:57219488-57227205	Tubb4	NM_009451	31981938	13.295	1.78089	0.0133267	0.133952
chr7:116895833-116898792	4930431P19Rik	XR_002355	149257730	1.54158	0.206169	0.0103827	0.133739
chr7:87239731-87260207	Idh2	NM_173011	225579032	15.4129	2.05983	0.0128597	0.133643
chr4:137772576-137799075	Hp1bp3	NM_010470	171543868	162.066	21.658	0.0182734	0.133637
chr11:94098911-94103863	Wfikkn2	NM_181819	267844917	3.04438	0.406791	0.0103111	0.13362
chr14:52604533-52641583	Zfp219	NM_027248	225543501	24.297	3.24573	0.013952	0.133586
chr3:96381796-96398066	Polr3gl	NM_027241	170172535	26.6683	3.55854	0.0133012	0.133437
chr5:141139458-141178332	Iqce	NM_028833	118130547	22.4781	2.99656	0.0139566	0.13331
chr8:112229987-112248832	4930566A11Rik	NM_029468	269308252	3.78825	0.504225	0.00994998	0.133102
chr7:3581586-3629155	Tmc4	NM_181820	116063551	3.9669	0.527627	0.0130686	0.133007
chr14:21139360-21202713	AA536717	NM_172379	294997275	9.31477	1.23139	0.0166167	0.132198
chr14:68364402-68367348	Gnrh1	NM_008145	158517802	18.3767	2.42852	0.0208671	0.132152
chr2:129094616-129122900	Ckap2l	NM_181589	255982612	25.5573	3.37744	0.0132018	0.132152
chr11:116142252-116145229	Galr2	NM_010254	161353470	1.25415	0.165738	0.016912	0.132152
chr3:101962118-102008531	Vangl1	NM_177545	260099696	0.879174	0.116184	0.0208671	0.132151
chr8:86589103-86620901	Rfx1	NM_009055	239916006	38.8603	5.13146	0.0137461	0.132049
chr15:82159972-82169236	Naga	NM_008669	168693634	37.7988	4.99116	0.0132041	0.132045
chr12:32860500-32893335	Pik3cg	NM_020272	226246570	40.7377	5.37582	0.0139193	0.131962
chr7:52960601-52965521	Dbp	NM_016974	253795448	11.7448	1.54739	0.0112984	0.131751
chr13:60943972-60965777	4930486L24Rik	NM_178098	31342510	26.1125	3.43926	0.0124682	0.131709
chr5:65316072-65323938	Tlr1	NM_030682	13507602	5.93258	0.781269	0.010767	0.131691
chr11:69496078-69509499	Tnfsf12	NM_011614	310750395	1.33758	0.175733	0.0436309	0.131381
chr10:90545783-90565358	1200009F10Rik	NM_026166	121583480	0.792843	0.103946	0.0157655	0.131105
chr8:87432522-87435360	Dnase2a	NM_010062	87299638	9.13398	1.19457	0.0103369	0.130783
chr7:111488389-111501851	9230105E10Rik	NM_175677	225579154	20.3091	2.65485	0.0124533	0.130722
chr13:34056619-34077516	Nqo2	NM_020282	253795449	18.958	2.47392	0.0107262	0.130495
chr7:150822629-150835543	Tnfrsf22	NM_023680	145386520	10.1609	1.32547	0.0113012	0.130448
chr1:85084713-85106428	A530032D15Rik	NM_213615	126215537	3.27967	0.427344	0.00871646	0.130301
chr7:111448410-111464009	Trim12	NM_023835	115299738	58.1843	7.57415	0.012452	0.130175
chr1:20991458-21069306	Tram2	NM_177409	141802928	3.70821	0.482557	0.00874392	0.130132
chr7:106959948-106976927	Neu3	NM_016720	118131105	1.04396	0.135806	0.0111598	0.130087
chr5:121346264-121357516	Oas1a	NM_145211	281332107	0.654631	0.0851536	0.0380412	0.130079
chr10:75036337-75048927	Ggt1	NM_008116	118130952	10.4108	1.3535	0.0108519	0.130009
chr10:126760782-126778635	Arhgap9	NM_146011	90093350	192.128	24.9359	0.0141931	0.129788
chr8:73775023-73796275	2410004L22Rik	NM_029621	251823892	42.6539	5.53391	0.0121038	0.12974
chr18:13165498-13181391	Hrh4	NM_153087	288557342	1.9182	0.248424	0.0130848	0.129509
chr15:101981005-101993867	Soat2	NM_146064	22122546	19.962	2.58525	0.0117934	0.129509
chr2:71625139-71694815	Itga6	NM_008397	142352784	5.02673	0.650769	0.0107711	0.129462
chr3:142223015-142236176	Gbp3	NM_018734	134053870	17.9686	2.32601	0.0118684	0.129449
chr15:75447114-75477866	Zfp41	NM_001044718	113462001	2.4577	0.318102	0.0112129	0.129431
chr1:137914602-137931605	Tmem9	NM_025439	236466631	8.03009	1.0392	0.00908361	0.129413
chr13:55575147-55589529	Dbn1	NM_019813	293651554	0.960263	0.123949	0.0153941	0.129078
chr15:78872361-78873903	Galr3	NM_015738	226530467	24.1793	3.12102	0.0108437	0.129078
chr7:52669064-52672549	Ntf5	NM_198190	38016141	1.25046	0.161407	0.0153941	0.129078
chr14:73595308-73725547	Rb1	NM_009029	188528629	15.3063	1.97168	0.0118203	0.128815
chr18:56921369-57085202	March3	NM_177115	31342831	3.79476	0.488403	0.00853345	0.128705
chr13:55471131-55486048	Rgs14	NM_016758	255918174	48.1086	6.18166	0.0118455	0.128494
chr9:108941140-108960280	Scotin	NM_026381	158508534	1606.85	206.423	0.0342712	0.128464
chr14:26743655-26746696	D14Ertd449e	NM_025311	298566316	39.8999	5.12568	0.0112457	0.128463
chr9:103014403-103087600	Rab6b	NM_173781	118129903	9.38821	1.20484	0.0113721	0.128335
chr15:76181735-76184803	Maf1	NM_026859	257196233	136.075	17.4627	0.0124579	0.128331
chr17:23878165-23882796	Kremen2	NM_028416	271397582	3.66353	0.470006	0.00838521	0.128293
chr5:124423647-124453209	Hip1r	NM_145070	255308927	139.339	17.8582	0.0160709	0.128164
chr2:181092537-181115498	Zgpat	NM_001048148	114326527	51.9821	6.65861	0.0198987	0.128094
chr17:84105548-84214242	Mta3	NM_054082	283806537	143.491	18.3745	0.0129392	0.128053
chr18:24812191-24860057	Mocos	NM_026779	110625678	8.41957	1.07734	0.0104371	0.127957
chr15:102289662-102293215	Prr13	NM_025385	283945464	363.565	46.5168	0.0143836	0.127946
chr12:25393147-25398972	Rrm2	NM_009104	237512999	57.9656	7.41578	0.0116553	0.127934
chr4:128450328-128483356	BC039093	NM_001081098	124487368	47.8038	6.11537	0.0117547	0.127926
chr6:128763723-128776317	Klrb1d	NM_030599	222136601	0.942158	0.120269	0.0160681	0.127653
chr11:114536781-114582298	Ttyh2	NM_053273	68989250	1.36897	0.174674	0.00827403	0.127595
chr11:116081872-116099405	Evpl	NM_025276	111185906	0.958524	0.122303	0.00818874	0.127595
chr7:148134860-148136138	Ifitm5	NM_053088	110625835	2.9316	0.374057	0.0181613	0.127595
chr8:126329924-126359187	Rab4a	NM_009003	171184401	3.78594	0.483066	0.00827403	0.127595
chr10:115854923-115910579	Kcnmb4	NM_021452	10946833	1.85018	0.236073	0.0181613	0.127595
chr7:113740256-113788159	Gm1966	XM_001478597	149257695	17.317	2.20556	0.0194307	0.127364
chr4:151363741-151366671	Phf13	NM_172705	164565404	12.6649	1.61263	0.0106505	0.127331
chr15:6479653-6480763	LOC100039412	XM_001472840	149266384	8.077	1.0284	0.00794926	0.127325
chr16:91406487-91425993	Il10rb	NM_008349	226693323	53.4538	6.79835	0.0112292	0.127182
chr2:30092314-30119310	Lrrc8a	NM_177725	227908848	26.1691	3.3197	0.011204	0.126856
chrX:7135687-7151246	Ppp1r3f	NM_138605	124248586	3.22681	0.409112	0.00821916	0.126785
chr7:28964501-28972313	Dyrk1b	NM_010092	6753697	23.1947	2.93995	0.0168251	0.126751
chr5:65361350-65433113	9130005N14Rik	NM_026667	170650596	1.81306	0.229511	0.00791904	0.126588
chr7:52462894-52467220	Dkkl1	NM_015789	255918173	47.1729	5.9603	0.0103053	0.12635
chr7:31350445-31352981	Tmem149	NM_145580	117414140	84.6444	10.6906	0.0108777	0.1263
chr6:58783682-58870392	Herc3	NM_028705	188035868	17.4351	2.20125	0.0108462	0.126254
chr16:13754658-13758630	A930007A09Rik	XM_484524	309270710	1.99645	0.251969	0.00781286	0.126209
chr2:24831607-24909575	Pnpla7	NM_146251	225007614	37.8872	4.77479	0.011204	0.126026
chr9:50329721-50336746	Pts	NM_011220	31982767	46.131	5.79594	0.0102312	0.125641
chr19:5568073-5571261	Gm962	NM_001033448	142349236	17.8771	2.24542	0.0104187	0.125603
chr1:141351349-141390665	Aspm	NM_009791	90093357	11.8615	1.48981	0.0107479	0.1256
chr5:122071035-122110488	Acad10	NM_028037	156255156	1.66763	0.209174	0.00752762	0.125432
chr12:16995453-17006862	Pqlc3	NM_172574	238550112	53.3658	6.69042	0.0105394	0.125369
chr9:113840051-113935858	Fbxl2	NM_178624	258679527	2.30175	0.288536	0.0133684	0.125355
chr16:43510420-43619183	Zbtb20	NM_019778	257196200	6.5613	0.822109	0.00882663	0.125297
chr7:133610507-133618644	Sh2b1	NM_011363	125347323	38.1511	4.77008	0.0186591	0.125031
chr10:24889927-25018969	Akap7	NM_018747	145864492	2.68833	0.335067	0.00702633	0.124638
chr11:49838832-49918237	Rnf130	NM_021540	133892292	62.0592	7.73229	0.0102138	0.124595
chr4:111087610-111132530	2310026E23Rik	NM_026279	299116706	2.12894	0.265112	0.0110429	0.124528
chr17:33153808-33170326	1700065O13Rik	NM_028543	146141201	1.43974	0.178909	0.00722132	0.124265
chr16:35770471-35828548	Hspbap1	NM_175111	120587016	5.62693	0.699053	0.00912705	0.124233
chr16:32914185-33056256	Iqcg	NM_178378	226823207	1.05927	0.131407	0.0136307	0.124054
chr1:191464484-191511965	Cenpf	NM_001081363	189458890	12.3424	1.52928	0.0102032	0.123905
chr7:135390384-135397226	Tgfb1i1	NM_009365	40254611	2.84669	0.352234	0.00701767	0.123735
chr9:70446820-70504981	B230380D07Rik	NM_172772	118403315	15.4781	1.9115	0.00997026	0.123497
chr5:20692084-20797519	A530088I07Rik	NM_175437	119392089	7.90503	0.97591	0.00903034	0.123454
chr17:25854168-25864347	Chtf18	NM_145409	157951665	5.97514	0.737291	0.00815636	0.123393
chr19:7349885-7416334	Mark2	NM_001080390	122937356	25.3954	3.13306	0.0173876	0.123371
chr7:31536489-31541153	Sbsn	NM_172205	144953884	3.63665	0.448651	0.00903034	0.123369
chr10:42580522-42680586	EG666569	XM_989775	94387959	11.6497	1.4369	0.0157973	0.123342
chr15:78229985-78236289	Tst	NM_009437	145966795	1.71902	0.212027	0.0157973	0.123342
chr9:103386768-103664130	Tmem108	NM_178638	287325598	0.787829	0.0971722	0.0157973	0.123342
chr19:56471618-56516834	Casp7	NM_007611	133891757	3.93354	0.485169	0.00690138	0.123342
chr7:63233853-63274943	Nipa1	NM_153578	118130095	0.913157	0.112597	0.0279601	0.123305
chr12:85750063-85791900	2900006K08Rik	NM_028377	268607567	1.28218	0.157857	0.0117591	0.123116
chr19:10257462-10271367	Fads1	NM_146094	255982973	10.6727	1.31241	0.00907391	0.122969
chr15:82064191-82075177	Cenpm	NM_001080158	122939138	2.82104	0.346462	0.0403817	0.122814
chr2:156971633-157030255	Rbl1	NM_011249	213417846	10.465	1.28179	0.00917502	0.122484
chr11:29999394-30119772	Spnb2	NM_175836	117938331	46.1842	5.6567	0.0154562	0.122481
chr11:101489262-101497395	Rdm1	NM_025654	142370751	23.3265	2.85598	0.00820466	0.122435
chr9:77765174-77832320	Elovl5	NM_134255	258679505	56.4652	6.91168	0.00967357	0.122406
chr17:34324824-34333744	Tap1	NM_013683	239835764	144.937	17.7345	0.0107154	0.12236
chr7:52471122-52488989	Tead2	NM_011565	31560533	3.23905	0.396209	0.00665512	0.122323
chr11:59476033-59589724	AA536749	NM_201245	226874920	41.194	5.03667	0.0175191	0.122267
chr2:22973584-23011436	Mastl	NM_025979	254540065	2.88602	0.352608	0.00658049	0.122178
chr8:107064706-107074243	Car7	NM_053070	156139072	1.45674	0.177313	0.00860063	0.121719
chr16:13256652-13333015	Gt4-1	NM_181860	32469512	4.57281	0.556597	0.00860063	0.121719
chr5:36100579-36227619	Ablim2	NM_177678	295148096	0.58818	0.0715925	0.00860063	0.121719
chr11:75327042-75340082	Scarf1	NM_001004157	87239975	0.725496	0.0883064	0.00860063	0.121719
chr1:162004865-162008049	4930562F07Rik	XM_001472682	309267477	26.1101	3.17014	0.00736989	0.121414
chr2:25048239-25052133	A830007P12Rik	NM_146115	295054097	68.04	8.24921	0.00962297	0.121241
chr1:52065087-52164028	Stat4	NM_011487	158508441	86.9589	10.5403	0.00987718	0.12121
chr7:86537223-86611159	BC025462	NM_145946	126722699	2.08138	0.252071	0.0104837	0.121108
chr11:115660665-115674906	Caskin2	NM_080643	31981529	4.50834	0.544889	0.00759272	0.120862
chr11:77321600-77326775	Trp53i13	NM_001024920	67906196	37.4023	4.51829	0.00852166	0.120802
chr11:77851442-77873934	Flot2	NM_001040403	94536790	49.2583	5.9487	0.0153899	0.120765
chr15:78876028-78881606	LOC100042603	XM_001479325	149266739	2.87592	0.347009	0.0296936	0.12066
chr17:35970864-35975177	Tubb5	NM_011655	226958566	709.243	85.5055	0.020028	0.120559
chr6:134819177-134837739	Gpr19	NM_008157	266457642	7.37309	0.887885	0.00611865	0.120422
chr7:146434380-146453152	Pwwp2	NM_001033206	118131138	7.5623	0.910539	0.00705066	0.120405
chr7:109826092-109835768	Trim68	NM_198012	165377143	10.5997	1.27604	0.0076294	0.120385
chr13:74175282-74199722	Cep72	NM_028959	187960076	3.02962	0.364564	0.00612896	0.120333
chr5:31351031-31356996	0610007C21Rik	NM_212470	57526830	18.4558	2.21747	0.0149475	0.12015
chr7:29144622-29157681	Plekhg2	NM_001083912	144446220	13.54	1.62645	0.0135727	0.120122
chr7:71036252-71083743	Klf13	NM_021366	254750620	138.935	16.626	0.00873457	0.119667
chr10:82693883-82800562	Slc41a2	NM_177388	142349904	1.13807	0.135843	0.00598768	0.119363
chr12:36741141-36769065	Tspan13	NM_025359	118130350	37.761	4.50291	0.00820563	0.119248
chr10:33871198-33927357	Dse	NM_172508	34328374	17.3088	2.06033	0.0081607	0.119034
chr5:116295664-116456352	Cit	NM_007708	124487318	8.56359	1.01853	0.00804626	0.118937
chr2:118687735-118707093	Ivd	NM_019826	118130613	14.3332	1.70184	0.00736222	0.118734
chr5:34916460-34974957	Add1	NM_001024458	156255170	86.4936	10.2671	0.0123355	0.118704
chr5:123794542-123824088	Bcl7a	NM_029850	256600253	4.20739	0.498297	0.00628343	0.118434
chr4:134024325-134029754	Stmn1	NM_019641	262050533	85.5221	10.104	0.00783094	0.118145
chr18:67247989-67405484	Mppe1	NM_172630	142365099	23.1355	2.72844	0.0114759	0.117933
chr4:129030875-129055272	2410081M15Rik	NM_028603	158508656	2.57684	0.303809	0.00557678	0.1179
chr14:45754122-45868600	5730420B22Rik	NM_172597	142372751	7.91784	0.932041	0.00730398	0.117714
chr10:79451344-79458145	Cnn2	NM_007725	116268119	541.08	63.5961	0.0127674	0.117535
chr18:36894723-36904202	Tmco6	NM_028036	112181163	21.4945	2.52585	0.00727614	0.117511
chr2:28547599-28555171	1700026L06Rik	NM_027283	58037188	6.88529	0.808803	0.00702633	0.117468
chr17:48439362-48451859	Treml2	NM_001033405	133908635	16.203	1.90247	0.00763312	0.117415
chr11:69139759-69146543	Kcnab3	NM_010599	226823213	1.55702	0.182579	0.00691874	0.117262
chr5:43625197-43677429	Cpeb2	NM_175937	293651585	5.18064	0.605938	0.00524464	0.116962
chr1:178952246-179178898	Akt3	NM_011785	190883483	12.6984	1.48402	0.0073943	0.116867
chr5:105752060-105775491	EG634650	NM_001039647	225007563	7.7442	0.904675	0.00629739	0.11682
chr11:78286792-78311205	A830091I15Rik	NM_172795	281188263	1.4839	0.173134	0.00511878	0.116675
chr6:134879109-134901594	1190002F15Rik	XM_001481164	149255451	167.542	19.5478	0.00713782	0.116674
chr17:69733317-69739884	Zfp161	NM_009547	31544059	5.14058	0.599732	0.00606274	0.116666
chr4:134479554-134483288	D4Wsu53e	NM_023665	148539954	483.271	56.3575	0.0146004	0.116617
chr11:79153393-79395111	Evi2a	NM_010161	76253936	54.1473	6.30841	0.0125019	0.116505
chr3:68696423-68808387	Ift80	NM_026641	240120055	6.47469	0.751819	0.00646275	0.116117
chr6:113588496-113644745	Irak2	NM_172161	165905628	34.0665	3.95465	0.00732289	0.116086
chr16:35926600-35972691	Parp9	NM_030253	357394927	29.0776	3.37279	0.0125912	0.115993
chr11:121098566-121171210	Narf	NM_026272	163954938	11.9818	1.38973	0.00706639	0.115987
chr7:19967387-19985205	Klc3	NM_146182	146149112	15.592	1.8062	0.0129182	0.115841
chr2:118639738-118660375	D2Ertd750e	NM_026412	228008376	46.6395	5.39747	0.00708822	0.115727
chr12:8320266-8349568	Hs1bp3	NM_021429	160948576	9.14471	1.05743	0.00512317	0.115633
chr14:55525577-55531915	Slc22a17	NM_021551	270341383	0.607213	0.0702138	0.0254694	0.115633
chr2:19293262-19316597	Msrb2	NM_029619	27753987	4.14767	0.479607	0.00522717	0.115633
chr17:47832155-47841235	Frs3	NM_144939	118130081	0.635808	0.0735203	0.0254694	0.115633
chr4:136182690-136194202	BC029684	XM_205950	309268217	0.741749	0.0857705	0.0254694	0.115633
chr16:4626156-4679725	Coro7	NM_030205	148747330	73.9854	8.53451	0.00816483	0.115354
chr7:107855215-107990160	B930006L02Rik	NM_178764	51592074	15.7188	1.80947	0.00706274	0.115115
chr16:96583400-96625635	Jam4	NM_028078	295444810	7.6311	0.878016	0.00492232	0.115058
chr11:94418415-94463100	BC018371	NM_153807	118130052	13.4062	1.53881	0.0065483	0.114783
chr4:106406519-106472371	BC026682	NM_146149	22165387	1.99542	0.228783	0.0244386	0.114654
chr11:83325237-83335677	OTTMUSG00000000990	NM_001045543	113865928	35.5694	4.0776	0.00675362	0.114638
chr9:50570932-50576257	1110032A03Rik	NM_023483	141803197	7.06602	0.809568	0.00489458	0.114572
chr5:138082700-138084127	Sap25	NM_001081962	274326265	106.567	12.178	0.00679443	0.114276
chr19:44468944-44482043	Scd1	NM_009127	227908811	1.84058	0.21006	0.00453609	0.114127
chr7:56121833-56141978	E2f8	NM_001013368	254911058	10.951	1.24901	0.00632764	0.114054
chr9:78384315-78435834	Slc17a5	NM_172773	141801900	7.34162	0.837087	0.00571252	0.114019
chr12:86940365-86980828	Jundm2	NM_030887	31982607	10.0936	1.15071	0.00507665	0.114004
chr4:11484595-11542954	E130016E03Rik	NM_001039556	118130991	1.58859	0.181006	0.00509932	0.113941
chr17:25975782-25998446	Rhot2	NM_145999	34328359	45.7407	5.20834	0.00956921	0.113867
chr2:17966870-17970678	2810030E01Rik	NM_028317	148806917	1.20941	0.137696	0.00607118	0.113854
chr5:105699722-105722714	Mpa2l	NM_194336	170650636	17.7086	2.01359	0.00655336	0.113707
chr8:75072358-75073666	LOC100042439	XM_001478638	149258918	10.9295	1.24239	0.00480506	0.113673
chr6:83069037-83071455	Wbp1	NM_001083923	145046223	21.1254	2.40097	0.0109773	0.113653
chr12:114010404-114013851	AI450948	NM_001033476	85702000	0.899402	0.102176	0.00734018	0.113604
chr8:3493137-3497208	Zfp358	NM_080461	133922566	29.2955	3.32162	0.00634936	0.113383
chr1:85328938-85342617	LOC639868	XM_001473499	149234150	4.16897	0.472565	0.00587634	0.113353
chr4:140368895-140401693	Padi1	NM_011059	118130215	0.706011	0.0799635	0.00877395	0.113261
chr1:138364534-138428088	Kif14	NM_001081258	124486926	3.75852	0.425626	0.00598342	0.113243
chr10:94255930-94407212	Plxnc1	NM_018797	157057550	4.81098	0.544527	0.00545826	0.113184
chr11:51103421-51394612	Col23a1	NM_153393	157057558	1.74035	0.196769	0.00499585	0.113063
chr6:127527992-127579956	Efcab4b	NM_001033464	146198659	29.1741	3.2938	0.00564364	0.112902
chr17:34319043-34324275	Psmb9	NM_013585	118129789	167.558	18.9141	0.0064306	0.112881
chr15:6529870-6613312	Fyb	NM_011815	158508660	209.457	23.6364	0.00867102	0.112846
chr6:148791033-148844648	Caprin2	NM_181541	124107628	1.87215	0.211202	0.00437241	0.112813
chr5:34349846-34512097	Poln	NM_181857	145301556	1.42079	0.160218	0.00534348	0.112767
chr14:56503805-56515618	9130227C08Rik	NM_027143	142359903	78.2798	8.81805	0.00724104	0.112648
chr12:114394631-114402755	4930427A07Rik	NM_134041	167466267	7.73021	0.86742	0.00490832	0.112212
chr10:17620271-17667873	Heca	NM_001033432	146198744	48.2468	5.41317	0.00648392	0.112197
chr17:24822036-24826894	Syngr3	NM_011522	142370504	2.88551	0.323549	0.00431514	0.112129
chr7:31076771-31093386	Clip3	NM_001081114	124487424	0.545418	0.0611571	0.0106975	0.112129
chr7:13628498-13640014	Mzf1	NM_145819	227908792	1.43875	0.161325	0.00564088	0.112129
chr5:105644717-105668552	LOC626578	NM_001039646	116812913	11.4898	1.28705	0.00577864	0.112017
chr10:59740485-59765348	Psap	NM_011179	225735644	203.277	22.7565	0.00812646	0.111948
chr9:72266684-72306381	Mns1	NM_008613	293651543	32.6648	3.65575	0.00596468	0.111917
chr17:56301996-56313376	Tnfaip8l1	NM_025566	255982498	14.4654	1.61853	0.00554765	0.11189
chr1:88051354-88174859	Armc9	NM_030184	119637816	1.52327	0.170116	0.00706274	0.111678
chr1:137625773-137648806	Csrp1	NM_007791	158508608	61.4682	6.85848	0.00606753	0.111578
chr1:127457612-127492392	Slc35f5	NM_028787	148540181	1.87985	0.207921	0.0044512	0.110605
chr11:118941468-118947455	Cbx4	NM_007625	161353507	72.3748	8.00059	0.00604627	0.110544
chr4:102710673-102786904	Wdr78	NM_146254	334688817	2.51428	0.277934	0.00388974	0.110542
chr7:52594642-52622296	2410127E16Rik	NM_029741	161016785	1.08308	0.119607	0.0040543	0.110432
chr7:149657747-149680773	Lsp1	NM_019391	133893277	663.793	73.2973	0.0212482	0.110422
chr2:30328150-30329719	Ier5l	NM_030244	119508419	8.20495	0.901454	0.00387902	0.109867
chr11:101140516-101163581	Cntd1	NM_026562	142367867	1.10115	0.120972	0.0141763	0.10986
chr12:18223347-18224655	LOC100043324	XM_001480439	309269726	37.3117	4.09878	0.00527292	0.109852
chr5:134696128-134705449	Ncf1	NM_010876	170172552	21.6289	2.37417	0.00538524	0.109768
chr5:92872898-92934634	Scarb2	NM_007644	142377768	38.9169	4.27041	0.00549401	0.109732
chr3:14533787-14572643	Lrrcc1	NM_028915	254675305	6.87705	0.753757	0.00455759	0.109605
chr2:32731744-32816771	Lrsam1	NM_199302	357527364	4.82008	0.527529	0.00429691	0.109444
chr3:159502658-159598042	Gpr177	NM_026582	312434020	7.43763	0.812944	0.00424981	0.109301
chr13:55608133-55614795	Pdlim7	NM_026131	166197676	13.066	1.42598	0.00361772	0.109137
chr3:67234036-67278990	Lxn	NM_016753	146134454	64.9836	7.08162	0.00522511	0.108975
chr4:125735808-125766578	1810007P19Rik	NM_172701	124244065	0.892905	0.0971772	0.017876	0.108833
chr2:160706468-160731528	Lpin3	NM_022883	312283720	1.16061	0.126311	0.00486404	0.108832
chr15:54907655-54922033	2600005O03Rik	NM_183089	62821773	2.35975	0.256814	0.00739399	0.108831
chrX:110411864-110949995	Dach2	NM_033605	71043937	0.619112	0.0673785	0.00938929	0.108831
chr9:110379528-110427678	Kif9	NM_010628	254675235	0.703431	0.076555	0.00938929	0.108831
chr11:119342114-119348729	Rnf213	NM_001040005	142375267	32.3858	3.52324	0.00523015	0.10879
chr15:76127032-76137675	Oplah	NM_153122	118130148	9.94679	1.08104	0.00492207	0.108682
chr19:45122163-45130872	Sfxn3	NM_053197	295821208	56.796	6.16757	0.00546138	0.108592
chr19:4184356-4191047	Tbc1d10c	NM_178650	126517464	423.385	45.8536	0.00784601	0.108302
chr15:59976588-59995977	LOC100040266	XM_001474378	149266607	48.7681	5.27113	0.00386113	0.108086
chr11:82930346-82936161	Slfn1	NM_011407	6755567	69.0093	7.45681	0.00521264	0.108055
chr1:59969849-60099931	Ica1l	NM_027407	160333238	0.638863	0.0688381	0.00831069	0.107751
chr7:111411897-111436679	EG667823	XM_992714	309268908	14.0597	1.51368	0.00483073	0.107661
chr1:58052909-58082741	Sgol2	NM_199007	229576857	4.45793	0.479757	0.0040659	0.107619
chr2:32502114-32537638	Eng	NM_007932	226437646	10.3556	1.11349	0.00438038	0.107525
chr9:48793489-48850622	Usp28	NM_175482	46852150	12.1822	1.30847	0.00477264	0.107408
chr15:79616780-79664763	Cbx6	NM_028763	61657983	24.4154	2.62166	0.00920597	0.107377
chr10:90452055-90545488	Apaf1	NM_009684	110347470	11.758	1.26183	0.00882202	0.107317
chr8:96591853-96622711	Bbs2	NM_026116	31981061	5.14843	0.552188	0.00357327	0.107254
chr2:119860327-119867351	Pla2g4b	NM_145378	167900426	3.2914	0.353014	0.00334755	0.107253
chr5:129490441-129514449	Stx2	NM_007941	170172515	9.23822	0.990078	0.0041991	0.107172
chr11:115209022-115229033	C630004H02Rik	NM_175454	118129878	46.024	4.93172	0.00507665	0.107155
chr10:41438651-41529681	2410017P07Rik	NM_026643	340523134	5.4434	0.582811	0.00334864	0.107067
chr6:86798248-86953221	Aak1	NM_001040106	145046263	12.8186	1.37213	0.0111898	0.107042
chr17:35960301-35969732	Flot1	NM_008027	118131036	91.2027	9.74823	0.00499681	0.106885
chr15:66357773-66392804	LOC100040881	XM_001476010	149266640	1.67199	0.178447	0.0162623	0.106727
chr11:58768186-58770176	Hist3h2a	NM_178218	142376228	13.1041	1.39714	0.00401178	0.106619
chr13:55423415-55431091	Mxd3	NM_016662	142372266	48.6077	5.16525	0.00825389	0.106264
chr11:85871637-86014695	Brip1	NM_178309	323098321	1.86473	0.198101	0.00329532	0.106236
chr6:86600519-86619048	Mxd1	NM_010751	187960056	19.4901	2.06986	0.00355527	0.106201
chr6:48668619-48674635	Gimap7	NM_146167	56549088	138.927	14.7434	0.00486033	0.106123
chr2:90977516-91023135	Madd	NM_145527	295148166	85.0814	8.9961	0.00628443	0.105735
chr17:66001068-66122021	Rab31	NM_133685	225579123	3.92022	0.414452	0.00323867	0.105722
chr15:6477855-6478917	LOC100039396	XM_001472823	149266382	6.95993	0.734836	0.00300374	0.105581
chr11:48678750-48684848	Irgm	NM_008326	6680350	40.5873	4.28093	0.00450359	0.105475
chr6:17231340-17239011	Cav2	NM_016900	118131204	1.7813	0.187726	0.00407549	0.105387
chr5:139835693-139936467	Gpr146	NM_030258	225903456	9.72379	1.02449	0.00691089	0.105359
chr11:101037430-101052034	Cntnap1	NM_016782	116063559	2.00509	0.211194	0.00306081	0.105329
chr8:79774264-80047934	LOC100039235	XM_001472504	149258939	2.42935	0.255375	0.00320809	0.105121
chr7:81420303-81699666	Slco3a1	NM_023908	84579879	12.4704	1.30965	0.0073943	0.105021
chr13:93381092-93481902	Serinc5	NM_172588	40254229	6.61381	0.694227	0.00401282	0.104966
chr11:82765603-82776443	Slfn5	NM_183201	238637282	3.14232	0.329768	0.00306081	0.104944
chr18:64616203-64648720	Fech	NM_007998	158508616	11.5538	1.21095	0.00391248	0.10481
chr15:78353777-78359995	C1qtnf6	NM_028331	323668308	9.93972	1.04135	0.00352872	0.104767
chr6:146060001-146450434	Itpr2	NM_010586	60592757	8.0139	0.839495	0.00800603	0.104755
chr4:120640928-120689852	Smap1l	NM_133716	229892323	234.258	24.5271	0.0065869	0.104701
chr11:69112997-69137277	Cntrob	NM_172560	145976947	11.1883	1.16918	0.00402657	0.1045
chr17:29107829-29144882	Stk38	NM_134115	118129944	93.397	9.74645	0.00497559	0.104355
chr17:47641999-47736638	Ccnd3	NM_001081635	126012503	18.1555	1.89461	0.00688292	0.104355
chr7:52273376-52277014	Rras	NM_009101	133891823	32.5719	3.37621	0.00345309	0.103654
chr2:29050340-29103560	Ntng2	NM_133501	41281647	10.5343	1.09149	0.00812768	0.103613
chr5:145955814-145962751	Zkscan14	NM_023322	114158684	10.7948	1.11841	0.00322619	0.103606
chr5:123093919-123141441	P2rx7	NM_011027	84781765	0.761176	0.0788594	0.00613515	0.103602
chr8:75096001-75111183	Tmem38a	NM_144534	21362330	3.62305	0.375173	0.00279358	0.103552
chr9:124016921-124023289	Ccr2	NM_009915	160333416	177.082	18.2898	0.00560413	0.103284
chr4:132288880-132313086	Smpdl3b	NM_133888	118130844	6.12272	0.632377	0.0027531	0.103284
chr9:115996824-116084407	Tgfbr2	NM_029575	239787883	21.7292	2.24376	0.00654298	0.10326
chr3:33583102-33610500	LOC100041058	XM_001475724	149250879	42.6412	4.39422	0.00316822	0.103051
chr9:94570336-95130864	Slc9a9	NM_177909	294979178	35.7335	3.67932	0.00407168	0.102966
chr7:28284342-28305233	Prx	NM_198048	170172588	0.991883	0.102098	0.00359757	0.102934
chr11:101034311-101036757	Ccr10	NM_007721	113865996	1.81583	0.18664	0.00573491	0.102785
chr9:108199252-108203928	EG434437	NM_001013814	62000669	2.46295	0.253153	0.00573491	0.102784
chr11:119254413-119295044	LOC672511	XM_001477846	309272600	15.3851	1.58019	0.00388769	0.102709
chr12:114198072-114238832	Btbd6	NM_201646	225543367	25.7833	2.64166	0.00370587	0.102456
chr11:72990584-72995548	Tax1bp3	NM_029564	141803240	11.424	1.16988	0.00275149	0.102405
chr11:58767549-58768014	Hist3h2bb	NM_206882	46049028	7.00425	0.716401	0.0147941	0.102281
chr10:59412422-59414518	Ddit4	NM_029083	142348052	77.4594	7.9226	0.00393262	0.102281
chr19:32059135-32177630	Asah2	NM_018830	9055167	0.952868	0.0974421	0.00310557	0.102262
chr3:94497494-94508328	Selenbp2	NM_019414	118130755	1.26943	0.129572	0.012497	0.102071
chr1:129850762-129998985	Zranb3	NM_027678	141801832	1.76211	0.179782	0.00258133	0.102027
chr4:47104824-47135914	Galnt12	NM_172693	141802625	13.3742	1.36421	0.00327439	0.102003
chr9:108192787-108198827	Nicn1	NM_025449	133892621	3.42114	0.348872	0.00251482	0.101975
chr12:92236931-92622818	4930534B04Rik	NM_181815	160333188	3.90789	0.398268	0.00288064	0.101914
chr7:135135616-135137261	Pycard	NM_023258	165377184	181.237	18.4631	0.00407168	0.101873
chr8:13952007-13974690	2610019F03Rik	NM_173744	197100600	2.14444	0.217993	0.00269673	0.101655
chr5:105508316-105539297	BC057170	NM_172777	254675213	26.0364	2.64669	0.00366748	0.101653
chr5:134575617-134617652	Gats	NM_030719	65301482	8.77813	0.891887	0.0034678	0.101603
chrX:147024463-147078403	Pfkfb1	NM_008824	142361607	2.76464	0.280697	0.0033874	0.101531
chr1:157625284-157660029	Qscn6	NM_001024945	68131561	11.3725	1.15373	0.00572913	0.101449
chr11:70246154-70254176	Arrb2	NM_145429	146149233	318.723	32.3183	0.00507665	0.101399
chr4:43015817-43022982	Fancg	NM_053081	253735709	10.8611	1.10106	0.00283684	0.101376
chr17:80963367-80965648	F420015M19Rik	XM_001003844	94402179	9.89348	1.00255	0.00290742	0.101334
chr7:52338282-52347533	Rcn3	NM_026555	188035857	50.1957	5.0849	0.00357982	0.101302
chr7:148043295-148068208	Sirt3	NM_022433	188035864	43.9036	4.44336	0.00353306	0.101207
chr14:67604076-67627661	Bnip3l	NM_009761	159032047	25.5446	2.58389	0.00361131	0.101152
chr11:95610380-95626029	Zfp652	NM_201609	124378027	30.7857	3.11306	0.00360401	0.10112
chr2:59737419-59964649	Baz2b	NM_001001182	118131072	8.71371	0.87983	0.00355056	0.100971
chr7:4944453-4947703	Zfp579	NM_026741	110832844	30.9556	3.12259	0.00350357	0.100873
chr18:70138784-70301244	Rab27b	NM_030554	127138857	0.763247	0.0768967	0.00275974	0.100749
chr4:40152822-40186734	Ddx58	NM_172689	153945885	24.4817	2.45571	0.00342081	0.100308
chr8:107793773-107799745	Hsf4	NM_011939	118129985	13.4189	1.34477	0.00263669	0.100215
chrX:96238003-96277741	Stard8	NM_199018	262263307	1.21736	0.121522	0.00235061	0.0998242
chr14:104049459-104104019	Slain1	NM_198014	51491881	33.0689	3.29955	0.00340101	0.099778
chr11:70845451-70846957	6330403K07Rik	NM_134022	145208002	3.88838	0.386774	0.00239529	0.0994692
chr3:146392542-146475894	Prkacb	NM_011100	255958316	91.7878	9.12708	0.00419309	0.0994367
chr7:134234949-134237563	AI467606	NM_178901	142362663	94.0658	9.33112	0.0034719	0.0991978
chr1:38920716-38955005	Chst10	NM_145142	70908367	9.17738	0.909026	0.00276687	0.0990507
chr15:89302924-89319085	Arsa	NM_009713	293651533	12.8202	1.26963	0.00306022	0.0990336
chr13:96281686-96304221	F2rl1	NM_007974	171542816	8.88421	0.87788	0.00259617	0.0988135
chr17:35654120-35667951	Cchcr1	NM_146248	157738616	12.8568	1.26962	0.00286612	0.0987509
chr11:79153393-79395111	Evi2b	NM_001077496	117320521	87.3717	8.607	0.00507144	0.0985102
chr17:34726768-34728697	Gpsm3	NM_134116	271398066	262.909	25.8677	0.00369468	0.0983903
chr5:66693126-67009910	Apbb2	NM_009686	33468878	1.06943	0.104925	0.00364937	0.098113
chr3:104597753-104621160	Mov10	NM_008619	254540178	17.5854	1.72448	0.00302023	0.0980632
chr16:58470653-58523425	St3gal6	NM_018784	118130739	78.9764	7.73156	0.00314917	0.0978971
chr15:101933418-101966648	Tenc1	NM_153533	119372287	2.14802	0.21027	0.0019755	0.0978901
chr15:66357773-66392804	Tmem71	NM_172514	146149303	49.0351	4.78404	0.00610598	0.0975636
chr6:125118024-125141604	Ncapd2	NM_146171	22165391	63.9413	6.22802	0.00346371	0.0974021
chr15:82037381-82054766	LOC435145	XM_487043	94398806	0.537267	0.0523164	0.0415749	0.097375
chr4:43519897-43526597	Car9	NM_139305	145046219	1.66136	0.161775	0.00443189	0.097375
chr11:70501862-70513657	AI842396	NM_213729	47523978	0.957909	0.0932764	0.0415749	0.097375
chr5:73039034-73062317	Npal1	NM_001081205	124487088	1.70116	0.16565	0.00193951	0.0973747
chr17:87682225-87781098	Ttc7	NM_028639	289063471	44.6738	4.33709	0.00320208	0.0970835
chr7:148381042-148404610	1600016N20Rik	NM_028050	260436946	9.25043	0.896716	0.00211555	0.0969378
chr11:53583579-53590825	Irf1	NM_008390	226874836	85.1759	8.25402	0.00308818	0.0969056
chr14:70554211-70577479	9930012K11Rik	NM_001004155	163838622	8.59314	0.832517	0.00204248	0.0968816
chr17:57183135-57199286	Slc25a23	NM_025877	270483862	10.6849	1.03491	0.00260158	0.0968572
chr7:113740256-113788159	Gm1966	XM_001000891	94380897	4.38536	0.424131	0.00449644	0.0967152
chr19:5651193-5663620	Sipa1	NM_011379	257153343	201.133	19.4332	0.00467768	0.0966187
chr11:70353665-70371612	Pld2	NM_008876	118130632	5.17852	0.500102	0.00213129	0.0965724
chr1:175850530-175872623	Ifi203	NM_008328	113865994	33.5585	3.23826	0.00583874	0.096496
chr14:73762037-73785078	Itm2b	NM_008410	133892559	680.791	65.589	0.00573659	0.0963423
chr5:140981581-141001192	Chst12	NM_021528	157266278	159.626	15.3174	0.00315151	0.0959581
chr12:114172943-114180329	Nudt14	NM_025399	146134990	51.851	4.973	0.00239529	0.0959094
chr2:79095582-79269145	Itga4	NM_010576	114326553	75.3276	7.2186	0.00634688	0.0958294
chr17:71845444-71876197	Ndc80	NM_023294	217035141	11.1714	1.06906	0.00214887	0.0956962
chr4:44313788-44377547	Melk	NM_010790	31981625	6.02296	0.576374	0.00194273	0.0956961
chr11:69710859-69714488	2810408A11Rik	NM_027419	118130354	1.00897	0.0965544	0.0127032	0.095696
chr5:121821738-121835580	Trafd1	NM_172275	254553255	60.8126	5.81733	0.00283978	0.0956599
chr9:121551833-121579752	Vipr1	NM_011703	169808387	7.29365	0.696601	0.00194084	0.0955079
chr7:4416343-4430844	Eps8l1	NM_026146	142373594	7.70304	0.735039	0.00195201	0.0954219
chr15:78237533-78244443	Mpst	NM_138670	244789998	53.649	5.11795	0.00264913	0.0953969
chr2:76467993-76486051	Prkra	NM_011871	118130007	8.86425	0.841024	0.00171266	0.0948782
chr17:25153667-25236431	Ift140	NM_134126	184186087	9.8906	0.936932	0.00246232	0.0947295
chr10:41905591-41996548	Foxo3a	NM_019740	118130536	39.1229	3.70197	0.00263551	0.0946241
chr19:9063773-9151409	Ahnak	NM_009643	61743960	324.012	30.6124	0.0400669	0.0944792
chr5:38740544-38893391	Slc2a9	NM_145559	156231024	2.9144	0.275304	0.00284536	0.0944634
chr3:83640193-83645689	Tlr2	NM_011905	158749637	0.89225	0.0842231	0.00258366	0.0943941
chr16:4886251-4938296	Mgrn1	NM_029657	356995927	13.6904	1.29065	0.00231822	0.0942741
chr9:106105438-106117718	Twf2	NM_011876	133891654	146.654	13.7843	0.00273285	0.093992
chr19:57111629-57290522	Ablim1	NM_178688	157057144	119.325	11.2134	0.00296518	0.0939736
chr6:128728502-128738598	Klrb1c	NM_008527	229577429	19.2818	1.80644	0.00318393	0.0936863
chr3:94737004-94748680	Selenbp1	NM_009150	118130509	2.07218	0.193273	0.00223998	0.0932704
chr9:72833384-72887506	Ccpg1	NM_028181	166998814	34.7612	3.2382	0.00443826	0.0931556
chr19:44368577-44381350	Scd2	NM_009128	188219605	26.3906	2.45714	0.00245563	0.0931066
chr11:77851442-77873934	Flot2	NM_008028	94536789	5.64848	0.525738	0.00469797	0.093076
chr19:11505974-11538039	Ms4a4b	NM_021718	114796633	534.355	49.6605	0.00346841	0.0929354
chr6:122527809-122552462	Apobec1	NM_031159	118130296	6.18071	0.574051	0.00150344	0.0928778
chr16:4626156-4679725	Vasn	NM_139307	190610052	21.6329	2.00304	0.00220842	0.0925923
chr7:13533939-13547131	1810019N24Rik	XM_001478400	149256158	0.795909	0.0736266	0.0355462	0.0925063
chr2:154412779-154429409	Pxmp4	NM_021534	142365206	19.0143	1.75894	0.00179118	0.0925062
chr19:25746900-25753481	Dmrt2	NM_145831	146149265	1.19924	0.110937	0.00233835	0.0925061
chr2:167805665-167836118	2310033K02Rik	NM_001080708	148540127	1.51576	0.140217	0.00160112	0.0925061
chr12:85750063-85791900	Aldh6a1	NM_134042	133892341	2.04522	0.189182	0.00147756	0.0924996
chr7:13864174-13896776	Lig1	NM_010715	133892265	15.8412	1.45769	0.00288651	0.0920189
chr6:48387584-48395606	Zfp467	NM_020589	146134354	2.55345	0.234082	0.0016461	0.0916728
chr12:111723948-111821271	Ppp2r5c	NM_012023	125346019	31.0685	2.84397	0.00475986	0.0915387
chr8:73980603-73987545	Abhd8	NM_022419	257153456	69.1211	6.32711	0.00223998	0.0915366
chr19:12540825-12575944	Dtx4	NM_172442	188219610	2.67916	0.245012	0.00140257	0.0914511
chr12:77634568-77680029	Plekhg3	NM_153804	167621501	16.7854	1.53075	0.00211162	0.0911953
chr19:44277777-44318506	Scd3	NM_024450	86439985	1.30828	0.119071	0.0016461	0.0910134
chr7:16556610-16584844	Gltscr1	NM_001081418	124487236	56.7084	5.16049	0.00248802	0.0910005
chr2:59449721-59684206	Tanc1	NM_198294	57164406	10.6131	0.963147	0.00299456	0.0907508
chr10:41607254-41628230	Sesn1	NM_001013370	253314526	31.7143	2.87625	0.00203501	0.0906925
chr19:24369285-24630317	Pip5k1b	NM_008846	110835699	2.0271	0.183443	0.00185806	0.0904953
chr13:96397131-96661877	Iqgap2	NM_027711	118344443	42.9707	3.87811	0.00227507	0.0902501
chr4:155213866-155218197	Mxra8	NM_024263	158937316	1.06631	0.0962342	0.00410175	0.0902497
chr7:133416132-133438513	Sbk1	NM_145587	118130171	16.058	1.44894	0.00193848	0.0902317
chr2:122252212-122286866	Slc28a2	NM_172980	142365483	38.6341	3.48008	0.00208135	0.0900779
chr13:49298319-49311395	1110007C09Rik	NM_026738	142344140	144.366	12.9925	0.00197775	0.089997
chr17:57205477-57217933	Dennd1c	NM_153551	24025655	181.243	16.2595	0.00259323	0.0897111
chr10:80720289-80725726	Matk	NM_010768	6754645	40.7498	3.64901	0.00185684	0.0895467
chr8:107813823-107819998	Exoc3l	NM_177788	146198586	16.8457	1.50674	0.00169917	0.0894436
chr10:90545783-90565358	1200009F10Rik	NM_027078	121582656	4.30389	0.384662	0.00193835	0.0893754
chr19:60831889-60835817	Nanos1	NM_178421	84872195	5.12566	0.45763	0.00133211	0.0892822
chr19:26679649-26852811	Smarca2	NM_011416	51593083	26.7073	2.3826	0.00409806	0.0892116
chr7:87171219-87237631	Zfp710	NM_175433	225579112	5.17105	0.460388	0.00137921	0.0890318
chrX:98449866-98455033	Mllt7	NM_018789	255918238	18.3161	1.62254	0.00152623	0.0885855
chr10:80128071-80134721	Mknk2	NM_021462	133892866	210.922	18.6462	0.00278643	0.0884033
chr11:29999394-30119772	Spnb2	NM_009260	117938333	8.92899	0.787323	0.00360401	0.088176
chr6:39089117-39156610	A630082K20Rik	NM_001033430	160333388	6.43492	0.566924	0.00130382	0.0881012
chr15:76098518-76123002	Spatc1	NM_028852	58037362	1.53316	0.135073	0.00366748	0.088101
chr11:100556197-100565585	D11Lgp2e	NM_030150	70608132	13.3926	1.17889	0.00142381	0.0880255
chr4:132848122-132895020	Wdtc1	NM_199306	158636015	68.234	5.99721	0.00469378	0.0878918
chr7:121458992-121681451	Pde3b	NM_011055	112983647	66.4344	5.83579	0.00228772	0.0878429
chr15:99450926-99482052	Racgap1	NM_012025	359385702	61.6514	5.41003	0.00184871	0.0877519
chr7:29920005-29941202	Rasgrp4	NM_145149	292658768	20.7176	1.81396	0.0033404	0.0875565
chr7:146398886-146428872	Lrrc27	NM_027164	60650307	1.98923	0.174069	0.00207662	0.0875057
chr11:75162097-75219188	Smyd4	NM_177009	148747496	4.15116	0.362843	0.00106119	0.0874076
chr10:126662754-126700136	Kif5a	NM_001039000	294979211	2.64605	0.231282	0.00270747	0.0874065
chr16:35926600-35972691	Dtx3l	NM_001013371	133930783	32.8116	2.86081	0.00379268	0.087189
chr4:129296517-129301152	Ccdc28b	NM_025455	70887805	18.7935	1.6345	0.000998668	0.0869716
chr17:27070071-27074835	Phf1	NM_009343	111185927	71.2115	6.18975	0.00172919	0.0869207
chr13:34129509-34165943	Bphl	NM_026512	21624608	4.88324	0.423498	0.00146948	0.0867248
chr8:73292077-73300580	Pik3r2	NM_008841	244792920	4.47683	0.388252	0.00101103	0.0867248
chr5:37561827-37620581	Gm1043	XM_355598	94374701	3.67165	0.3179	0.000983291	0.0865823
chr17:51878793-51974048	Satb1	NM_009122	254826760	102.495	8.86377	0.00186726	0.08648
chr2:129072111-129094386	LOC671466	XM_001480876	149250132	11.3783	0.983704	0.00109456	0.0864544
chr4:115669272-115690507	Faah	NM_010173	226443014	66.6818	5.75954	0.00179165	0.0863735
chr3:129235303-129341413	Elovl6	NM_130450	91598889	6.29632	0.543729	0.00136151	0.0863566
chr4:126234268-126271147	Clspn	NM_175554	225543338	7.39665	0.636425	0.00131834	0.0860423
chr7:3290534-3299350	Myadm	NM_016969	148271072	19.6038	1.68653	0.001433	0.0860308
chr8:127578094-127785051	Disc1	NM_174853	119874422	1.56289	0.134204	0.00350506	0.0858691
chr15:31370964-31383444	Ropn1l	NM_145852	118150640	3.90781	0.334719	0.00156978	0.0856539
chr2:163449008-163470867	Serinc3	NM_012032	213385300	257.423	22.0357	0.00288805	0.0856011
chrX:7156818-7182546	Foxp3	NM_054039	313569789	1.82122	0.155851	0.00186527	0.0855751
chr5:122659745-122714469	Tect1	NM_001039153	109809734	8.1959	0.70057	0.00182567	0.0854781
chr4:132809081-132818981	Sytl1	NM_031393	158937303	57.0107	4.86862	0.00147961	0.0853984
chr8:73279408-73282506	Rab3a	NM_009001	288541371	5.44605	0.464491	0.000943253	0.0852895
chr17:32550305-32561112	Pglyrp2	NM_021319	158635947	92.1678	7.85408	0.00154607	0.085215
chr9:110782677-110803028	Als2cl	NM_146228	225690619	1.59573	0.135961	0.000895316	0.085203
chr7:134171244-134185934	Kif22	NM_145588	21704181	38.2284	3.25651	0.00142381	0.0851856
chr11:72311657-72363748	9830002I17Rik	NM_029932	146149196	2.75538	0.234381	0.00136151	0.085063
chr11:57458943-57601003	Galnt10	NM_134189	46877106	13.7444	1.1683	0.00138436	0.0850019
chr5:114392227-114443766	Ssh1	NM_198109	146198760	19.8991	1.68939	0.00136422	0.0848978
chr11:75444521-75462367	Pps	NM_008916	50263040	74.1109	6.27309	0.00151867	0.0846446
chr11:76230235-76391229	Abr	NM_198895	38683821	4.59084	0.388425	0.00278643	0.0846087
chr4:86393430-86476071	Dennd4c	NM_001081014	124486609	32.4382	2.74281	0.00334623	0.0845549
chr1:85151778-85210347	EG665378	NM_001081746	126215546	5.83714	0.493427	0.000883724	0.0845323
chr13:12361692-12432999	Actn2	NM_033268	157951642	7.85636	0.663788	0.00098792	0.0844905
chr7:31307244-31320028	Snx26	NM_178252	40789296	8.03699	0.677595	0.00115152	0.0843095
chr13:113962081-113971105	Gzmk	NM_008196	6680142	85.8122	7.23112	0.00126974	0.0842668
chr11:120898064-120900732	Cd7	NM_009854	327478406	934.324	78.7234	0.00237745	0.0842571
chr13:73901144-73954191	Slc12a7	NM_011390	118130177	34.4447	2.90193	0.00146948	0.084249
chr11:72996634-73012521	Ctns	NM_031251	146149070	8.8258	0.74222	0.00100789	0.0840966
chr7:19572872-19574311	Nanos2	NM_194064	154090994	0.910905	0.076604	0.026604	0.0840966
chr6:134780216-134807901	Crebl2	NM_177687	142367492	10.1798	0.8524	0.000965301	0.0837345
chr1:95813209-95839227	LOC100041596	XM_001477538	309271630	2.16796	0.181477	0.00101902	0.0837086
chr13:46844455-47025087	Kif13a	NM_010617	120300943	2.88873	0.24164	0.000893692	0.0836492
chr19:34625435-34651013	Ifit2	NM_008332	162461505	5.52584	0.462232	0.000893692	0.0836492
chr2:92054205-92201067	Phf21a	NM_138755	157841173	44.8965	3.74823	0.00132125	0.083486
chr5:123320676-123439101	Fbxl10	NM_001003953	54607021	13.8619	1.15644	0.00275552	0.0834258
chr5:72594581-72895447	Atp10d	NM_153389	160333456	4.1854	0.349026	0.000952045	0.0833913
chr11:70461090-70464923	Rnf167	NM_027445	28076962	144.592	12.0495	0.00141517	0.0833345
chr17:30763935-31012209	Dnahc8	NM_013811	153792272	5.06229	0.421241	0.00125051	0.0832116
chr10:126760782-126778635	Gli1	NM_010296	90186272	0.838241	0.0697135	0.00230907	0.0831664
chr7:81420303-81699666	Slco3a1	NM_001038643	84579877	21.8356	1.81465	0.00228504	0.0831051
chr5:138092069-138125921	Hrbl	NM_145566	21704137	7.38855	0.613852	0.00171932	0.0830815
chr15:100592177-100654402	Slc4a8	NM_021530	111494231	1.37807	0.114405	0.000806772	0.0830183
chr2:62169796-62250139	Dpp4	NM_010074	227116290	50.0369	4.15361	0.00135212	0.0830109
chr19:5495277-5510489	1700020D05Rik	NM_023781	268607533	4.21156	0.348892	0.00204156	0.0828415
chr2:25278803-25281891	Fut7	NM_013524	293651535	20.4783	1.69609	0.00109318	0.0828238
chr9:72308912-72339763	Tex9	NM_009359	341823704	15.6417	1.29511	0.000802609	0.0827985
chr5:100982751-101001224	Plac8	NM_139198	142372376	1061.81	87.6279	0.00181556	0.0825269
chr7:97497208-97558949	Sytl2	NM_001040087	91718892	0.979459	0.0806185	0.0263215	0.0823092
chr13:55565668-55574513	Prr7	NM_001030296	281182413	33.1507	2.72213	0.00100687	0.0821138
chr11:115024654-115042492	Slc9a3r1	NM_012030	115270973	205.975	16.9112	0.00150594	0.0821032
chr10:41206977-41210146	Smpd2	NM_009213	77539780	13.6085	1.11674	0.000788954	0.0820619
chr10:57514349-57531636	Smpdl3a	NM_020561	114431241	50.5033	4.14416	0.00116859	0.0820572
chr6:125095258-125111800	A930037G23Rik	NM_178787	89179301	35.3842	2.90108	0.00164396	0.081988
chr4:138748148-138748595	9530077C14Rik	XM_001479413	149253181	7.12133	0.581265	0.00680972	0.0816231
chr5:20878520-20884191	Fgl2	NM_008013	229577207	98.0453	7.99723	0.00144395	0.0815667
chr9:107877897-107897338	Ube1l	NM_023738	146141173	48.3052	3.93238	0.00119126	0.081407
chr8:86649887-86656466	Podnl1	NM_001013384	170932476	33.2009	2.70274	0.00108282	0.0814056
chr14:57893870-58017320	Cryl1	NM_030004	133892190	8.20151	0.666968	0.000663788	0.0813226
chr4:100741642-100937887	Raver2	NM_183024	33942105	1.23157	0.10013	0.0010517	0.0813027
chr16:30511940-30550664	Tmem44	NM_172614	100817929	0.722569	0.0586335	0.00118445	0.0811459
chr7:118011780-118125609	Mrvi1	NM_194464	120431611	0.518079	0.0420399	0.00118445	0.0811457
chr13:97907952-97968225	Hexb	NM_010422	225690524	40.6318	3.29165	0.00104942	0.0810117
chr4:128561383-128588570	Trim62	NM_178110	31342487	5.86209	0.474297	0.000697658	0.0809092
chr11:95693704-95703474	Abi3	NM_025659	254750622	25.071	2.02837	0.000864823	0.080905
chr3:96500391-96509885	Pias3	NM_018812	260099690	11.4863	0.928677	0.00200317	0.0808508
chr17:84583263-84587287	Zfp36l2	NM_001001806	76253917	455.761	36.7113	0.00299834	0.0805495
chr5:105443171-105482580	5830443L24Rik	NM_029509	115292436	37.8031	3.04137	0.0010517	0.0804529
chr15:3976689-4105341	Oxct1	NM_024188	168480111	27.784	2.23086	0.00103743	0.080293
chr7:147530950-147531886	Olfr60	NM_146955	22203808	2.93255	0.23536	0.0100484	0.0802578
chr13:75977359-75987597	Glrx	NM_053108	172072618	251.715	20.171	0.00122672	0.0801343
chr19:53277903-53321577	Add3	NM_013758	255759886	45.1754	3.61657	0.00111092	0.0800562
chr19:53384995-53450300	Mxi1	NM_001008542	114520595	12.2042	0.975051	0.00142533	0.0798947
chr4:134093806-134108081	Sepn1	NM_029100	111118963	11.8889	0.949361	0.000864823	0.0798527
chr3:108926066-108971327	Slc25a24	NM_172685	146198678	29.7302	2.36755	0.00100272	0.0796345
chr5:125314801-125342591	Ccdc92	NM_144819	110625892	36.823	2.92896	0.000968909	0.0795416
chr9:45061921-45077229	Il10ra	NM_008348	110624777	61.7046	4.90784	0.00110024	0.0795377
chr14:66437874-66452721	Esco2	NM_028039	170932557	3.89796	0.309594	0.000574787	0.0794246
chr14:73542351-73583500	Rcbtb2	NM_134083	282395056	20.5294	1.62925	0.000917199	0.0793618
chr7:31338320-31340458	Hspb6	NM_001012401	141803573	10.1254	0.801652	0.000570867	0.0791724
chr11:3414704-3417354	Selm	NM_053267	110825969	25.0837	1.98083	0.000594637	0.0789688
chr19:11482190-11501519	Ms4a4c	NM_029499	255958173	29.9172	2.36161	0.000799461	0.0789382
chr11:72904084-72960943	Gsg2	NM_010353	253683471	44.2175	3.48841	0.000971868	0.0788921
chr2:160557045-160698726	Plcg1	NM_021280	118129851	88.2736	6.95967	0.00123149	0.078842
chr2:112106975-112208184	Slc12a6	NM_133649	156766069	32.0755	2.52711	0.00247855	0.0787863
chr11:119804405-119868093	Baiap2	NM_001037754	262231774	4.24419	0.33328	0.00616856	0.0785262
chrX:50972353-50973585	Cxx1b	NM_001018063	65787324	26.7883	2.10157	0.000677167	0.078451
chrX:71137440-71156568	Avpr2	NM_019404	9506412	5.26609	0.412208	0.000532411	0.0782759
chr19:11611338-11632956	Ms4a4d	NM_025658	142374560	0.960688	0.0750858	0.0211979	0.0781584
chr9:107301942-107431389	Cacna2d2	NM_020263	161353446	0.919457	0.0716257	0.000833499	0.0779
chr11:78776896-78798333	Lgals9	NM_010708	226531118	87.6432	6.82399	0.000859414	0.077861
chr14:122580942-122801450	Clybl	NM_029556	256220112	18.7886	1.46016	0.000550049	0.0777152
chr4:109333480-109337977	Cdkn2c	NM_007671	31982862	17.5666	1.36292	0.000516378	0.0775859
chr1:95864382-95882693	EG666009	XM_980899	309271631	3.87176	0.299691	0.00057441	0.0774043
chrX:50945665-50946859	Cxx1a	NM_024170	255958195	22.6513	1.75161	0.000567769	0.0773293
chr14:21203859-21208102	Dnajc9	NM_134081	270309121	103.894	8.02602	0.000890986	0.077252
chr15:98885637-98889101	Prph1	NM_013639	254675334	1.39469	0.107515	0.00537567	0.0770888
chr16:4594712-4615957	Glis2	NM_031184	95006994	3.5963	0.277234	0.000469968	0.0770887
chr1:163917432-164408161	Dnm3	NM_001038619	84490430	0.923615	0.0712002	0.000607217	0.0770886
chr11:87190146-87217941	Rad51c	NM_053269	254281256	0.839832	0.0647414	0.000902697	0.0770885
chr14:73595308-73725547	P2ry5	NM_175116	270483758	24.6459	1.89816	0.000759334	0.0770173
chrX:71518556-71527073	Dnase1l1	NM_027109	288541365	16.5185	1.26783	0.000546963	0.0767521
chr5:31555651-31593487	Ift172	NM_026298	281182703	6.16634	0.47308	0.000624427	0.0767197
chr13:45485110-45507309	Mylip	NM_153789	118130050	13.1279	1.00491	0.000650282	0.0765477
chr4:40751634-40801031	B4galt1	NM_022305	118129977	112.225	8.49651	0.00103272	0.0757096
chr13:73764448-73786489	Tert	NM_009354	6678290	0.778207	0.0587666	0.0017845	0.0755154
chr4:132848122-132895020	LOC100042018	XM_001477989	149253164	32.9918	2.48251	0.00144428	0.0752463
chr18:82644514-82755029	Mbp	NM_010777	95104790	1.82321	0.137011	0.00800177	0.0751482
chr9:104190569-104240052	Acpp	NM_207668	92373432	8.34221	0.624007	0.00132337	0.0748012
chr5:150331253-150414469	4930434E21Rik	NM_029440	119508423	13.6102	1.01803	0.000520055	0.074799
chr8:114150170-114154222	Ldhd	NM_027570	34328378	0.634081	0.0469252	0.0178227	0.0740051
chr10:127186657-127188854	Admr	NM_007412	117606338	0.858136	0.0635064	0.0178227	0.0740051
chr11:69588907-69593175	Zbtb4	NM_029348	161168991	21.7899	1.61256	0.000586229	0.0740049
chr7:133903139-133909330	Mapk3	NM_011952	93102422	92.7535	6.84482	0.000684513	0.0737958
chr10:110182520-110224440	E2f7	NM_178609	115270983	2.67937	0.197568	0.000357336	0.0737367
chr16:91373143-91405611	Ifnar2	NM_010509	160358844	61.279	4.51757	0.000685776	0.0737213
chrX:7299374-7305327	Wdr45	NM_172372	27363471	49.6407	3.64175	0.00059159	0.0733622
chr1:95721869-95748751	D2hgdh	NM_178882	170014722	9.6088	0.704407	0.000426551	0.0733085
chr2:131818585-131855546	Rassf2	NM_175445	227497708	53.4001	3.91381	0.000717114	0.0732922
chr6:83069037-83071455	Wbp1	NM_001083922	145046261	25.8244	1.88849	0.0010718	0.0731281
chr12:113998865-114007197	Pld4	NM_178911	146198804	1.09572	0.0800216	0.00427108	0.0730311
chr6:124999992-125013261	Acrbp	NM_016845	188035921	15.1045	1.09702	0.00038781	0.0726287
chr15:102046427-102062317	Itgb7	NM_013566	160708007	338.137	24.5355	0.00114008	0.0725608
chr11:109434834-109472703	Wipi1	NM_145940	118130229	1.61722	0.117336	0.00146678	0.0725541
chr15:74578285-74583409	Lynx1	NM_011838	146134470	0.696341	0.0505223	0.00146678	0.072554
chr1:132285104-132319576	Daf2	NM_007827	118026912	2.32842	0.168919	0.00146603	0.0725466
chr2:173032112-173044391	Zbp1	NM_021394	213417961	34.7146	2.5118	0.000528108	0.0723557
chr6:142438768-142456463	Ldhb	NM_008492	31982224	5.46106	0.391952	0.00049848	0.0717721
chr13:54676425-54682489	Arl10	NM_019968	242332491	9.16224	0.656564	0.00038781	0.0716598
chr3:75361494-75446276	Serpini1	NM_009250	239985471	2.91576	0.20882	0.000330036	0.0716177
chr12:117285934-117299065	Zfp386	NM_001004066	93102384	25.3886	1.81662	0.000832342	0.0715526
chr7:150191595-150205549	Tspan32	NM_020286	189303573	7.77184	0.555282	0.000298154	0.0714479
chr11:72115166-72122270	Fbxo39	NM_001037713	161333844	9.48819	0.676698	0.000331482	0.07132
chr9:41776571-41932372	Sorl1	NM_011436	142372316	79.9589	5.70221	0.000822946	0.0713143
chr12:81268533-81361303	Actn1	NM_134156	256000812	23.5468	1.67559	0.000504841	0.07116
chr7:123267631-123333355	Plekha7	NM_172743	142374469	0.647797	0.0460964	0.00133528	0.0711587
chr8:74084453-74090500	Txnl6	NM_145598	157837993	1.27774	0.0909223	0.00133528	0.0711587
chr17:23933287-23935638	LOC100042865	XM_001478950	149268646	0.929312	0.0661286	0.00382872	0.0711587
chr2:34939565-34956180	AI182371	NM_178885	340745354	0.88948	0.0632942	0.0157546	0.0711587
chr11:98902573-98913960	Igfbp4	NM_010517	118130042	35.3009	2.51196	0.000484125	0.0711585
chr7:52377755-52379752	Rnu35b	NR_000004	23466421	3491.07	248.415	0.000678783	0.0711573
chr8:23897826-23916103	Ap3m2	NM_029505	170763480	17.8461	1.26647	0.000459689	0.0709662
chr9:37421431-37455903	Siae	NM_011734	141802058	7.86029	0.557073	0.00033163	0.0708718
chr2:25036277-25038859	Nrarp	NM_025980	110815819	4.77637	0.338349	0.000277484	0.0708381
chr8:91150726-91160027	9130017C17Rik	NM_027840	146141134	74.457	5.26868	0.000497825	0.0707614
chr5:123585486-123591572	4932422M17Rik	XM_001473799	309271767	16.0022	1.12891	0.000422357	0.0705472
chr5:66409884-66542168	BC013481	NM_139065	188497699	3.44024	0.240769	0.00118426	0.0699861
chr7:108496582-108561100	Centd2	NM_001040112	92091596	8.72676	0.610292	0.00080424	0.0699334
chr11:103221050-103224698	5730442P18Rik	NM_183288	327365338	11.6328	0.812889	0.000255026	0.069879
chr17:35035443-35050992	Ehmt2	NM_145830	22164771	20.3978	1.42523	0.00111164	0.0698718
chr19:34885383-34952407	Pank1	NM_023792	12963828	2.92258	0.203694	0.00032636	0.0696966
chr9:121592145-121614077	Sec22c	NM_178677	257096011	12.376	0.861921	0.000327027	0.0696446
chr7:75097142-75378553	Igf1r	NM_010513	112983655	7.57334	0.526844	0.000446359	0.0695656
chr18:67448876-67478495	Impa2	NM_053261	118131116	72.5022	5.04219	0.000442537	0.0695453
chr15:80842710-81021187	Mkl1	NM_153049	127138893	52.713	3.65955	0.00140911	0.0694241
chr15:97575383-97598103	Rapgef3	NM_144850	295317402	2.99254	0.207621	0.000255865	0.0693795
chr17:56262507-56272288	Sema6b	NM_013662	194394219	2.42387	0.167123	0.000260188	0.0689488
chr18:21103125-21142349	Rnf125	NM_026301	142350216	65.0204	4.47865	0.000405591	0.0688807
chr5:72994934-73033991	Cnga1	NM_007723	112181172	2.44219	0.16806	0.00038781	0.0688153
chr13:115626119-115722249	Itga2	NM_008396	41054730	4.46224	0.30664	0.000237894	0.0687188
chr19:3316736-3385732	Cpt1a	NM_013495	162287141	51.163	3.50654	0.000469448	0.0685366
chr11:97784551-97847694	Plxdc1	NM_028199	254750634	4.22955	0.289822	0.00023258	0.0685231
chr3:87422672-87541955	Arhgef11	NM_001003912	51491849	1.02508	0.0702173	0.000391256	0.0684993
chr3:51465114-51486597	Mgst2	NM_174995	95007016	134.205	9.19159	0.000358278	0.0684892
chr16:36750266-36785048	Slc15a2	NM_021301	225543356	2.51363	0.171795	0.000231162	0.0683454
chr5:38740544-38893391	Slc2a9	NM_001012363	156231030	3.2738	0.223341	0.0013122	0.0682207
chr13:117643630-117814323	Parp8	NM_001081009	124486597	38.0392	2.5932	0.000407671	0.0681718
chr8:18932729-18950959	Xkr5	NM_176951	164519141	1.64392	0.112053	0.0005297	0.0681621
chr4:3829755-3865529	Plag1	NM_019969	227330576	1.1767	0.0800382	0.000447362	0.0680192
chr5:37637030-37683372	Crmp1	NM_007765	40068506	22.1609	1.50428	0.000352238	0.0678799
chr4:53043660-53172767	Abca1	NM_013454	90568037	0.972216	0.0659217	0.000214142	0.0678056
chr10:79872338-79896352	Tcfe2a	NM_011548	255918167	115.172	7.80451	0.000483527	0.067764
chr4:106406519-106472371	Acot11	NM_025590	254911012	25.3233	1.71444	0.000968447	0.0677021
chr5:66302365-66311743	LOC626641	XR_033040	149253918	2.42534	0.164166	0.00313114	0.0676878
chr10:67442345-67506612	Plekhk1	NM_001081346	124486792	0.562806	0.0380949	0.00313114	0.0676874
chr15:58011633-58046429	Fbxo32	NM_026346	341926178	11.7024	0.790726	0.000257444	0.0675696
chr18:68092910-68415203	D18Ertd653e	NM_172631	142365012	20.5184	1.38531	0.000316901	0.0675155
chr9:44307218-44318506	Bcl9l	NM_030256	91206399	50.6213	3.41137	0.000446987	0.06739
chr11:72904084-72960943	Itgae	NM_172944	144227222	91.0758	6.13704	0.000781907	0.0673839
chr11:71842666-71850960	Aipl1	NM_053245	165932347	3.22371	0.216883	0.00100775	0.0672775
chr11:49988352-50013611	3010026O09Rik	NM_026543	238550121	6.04594	0.406754	0.000351416	0.0672772
chr4:43494954-43496557	Sit1	NM_019436	227330567	29.0533	1.94402	0.000237314	0.0669122
chr10:34017226-34021126	Tspyl4	NM_030203	113865975	9.40128	0.627602	0.000257157	0.0667571
chr5:31224267-31233619	Khk	NM_008439	118130797	6.99811	0.466106	0.000318465	0.0666046
chr4:154634228-154735500	Prkcz	NM_008860	84872199	19.5969	1.3049	0.000646005	0.0665871
chr1:173051791-173057098	1700009P17Rik	NM_001081275	124486892	13.731	0.911354	0.00018928	0.066372
chr4:119137887-119165184	BC057371	NM_177572	253795526	0.559141	0.0369458	0.00281991	0.066076
chr2:25475623-25477460	Tmem141	NM_001040130	158517815	3.82542	0.252768	0.000921453	0.0660759
chr7:111503911-111507160	A530023O14Rik	NM_175648	31342270	0.558095	0.0368766	0.0123176	0.0660758
chr14:122277827-122420257	Ebi2	NM_183031	88853592	17.7908	1.17554	0.000278675	0.0660757
chrX:71137440-71156568	Arhgap4	NM_138630	244790126	169.599	11.1414	0.00050067	0.0656926
chr7:52003998-52032885	Vrk3	NM_133945	19527165	61.4818	4.03192	0.000315462	0.0655791
chr15:80541742-80771516	Tnrc6b	NM_144812	67782331	13.8612	0.908558	0.00106884	0.0655469
chr3:142257810-142282140	Gbp1	NM_010259	134031981	1.12813	0.0738803	0.00190965	0.0654892
chr1:85022923-85038530	EG665317	XM_979163	309267469	4.25965	0.278929	0.000176937	0.0654817
chr3:96500391-96509885	Pias3	NM_146135	260099689	23.276	1.52119	0.000516378	0.0653544
chr1:36321446-36330270	Lincr	NM_153408	118130116	132.349	8.63423	0.000391035	0.0652383
chr10:5987069-6080163	Akap12	NM_031185	226423882	2.42502	0.157978	0.000156739	0.065145
chr5:31117128-31168479	Mapre3	NM_133350	39930508	14.0951	0.917444	0.000182184	0.0650896
chr10:67558340-67741474	Arid5b	NM_023598	74136556	14.4225	0.938005	0.000271762	0.0650376
chr15:101858655-101862452	Krt18	NM_010664	254540067	2.46577	0.16007	0.0008443	0.0649168
chr1:135603233-135649858	Atp2b4	NM_213616	256985206	61.3982	3.98143	0.000338224	0.064846
chr3:130813388-130926252	Lef1	NM_010703	118130133	58.8549	3.79711	0.000302546	0.0645165
chr6:87898457-87931476	H1fx	NM_198622	38348565	7.8065	0.502222	0.000231353	0.0643338
chr2:132694251-132706598	B430119L13Rik	NM_177303	141802321	1.12637	0.0723583	0.000323916	0.0642403
chr19:4261667-4269172	Ssh3	NM_198113	118130790	38.252	2.45655	0.000277066	0.0642202
chrX:133515654-133572839	Zcchc18	NM_001035509	78482618	10.6382	0.682953	0.000335867	0.0641982
chr11:67416606-67498461	Gas7	NM_008088	167555082	15.2995	0.981818	0.000208153	0.0641732
chr2:156687685-156712928	Sla2	NM_029983	260436966	64.0925	4.10168	0.000788464	0.0639963
chr9:96723761-96789841	Acpl2	NM_153420	118130104	3.82537	0.243489	0.000144285	0.0636511
chr16:35694988-35769442	Dirc2	NM_153550	118130106	4.62357	0.293846	0.000142022	0.0635539
chr11:107069205-107332034	Pitpnc1	NM_145823	84490397	74.6519	4.73002	0.00038221	0.063361
chr10:84850563-85123037	Btbd11	NM_028709	205360835	2.44768	0.155086	0.000139937	0.0633604
chr14:100269850-100549015	Klf12	NM_010636	118130075	1.89455	0.119688	0.000133169	0.0631749
chr9:86465659-86468503	Rwdd2	NM_027100	225543230	2.02488	0.127714	0.00230997	0.0630724
chr4:101017809-101028853	E130102H24Rik	XM_001472210	149252800	3.62449	0.228605	0.000228005	0.0630723
chr14:120877682-120906416	Rap2a	NM_029519	118130630	24.2127	1.52238	0.000243241	0.0628753
chr15:76476196-76490538	Cyhr1	NM_180962	30725866	8.77252	0.549699	0.000227237	0.0626615
chr17:22984460-22988672	A630033E08Rik	NM_177358	159110644	0.944857	0.0590576	0.000275533	0.0625043
chr6:116214252-116279645	Anubl1	NM_001081317	124486776	3.24702	0.202952	0.000148526	0.0625041
chr2:127680363-127949609	Acoxl	NM_028765	227452354	3.16151	0.197366	0.000161444	0.0624278
chr17:34272572-34276046	H2-DMa	NM_010386	148539978	21.9139	1.35841	0.00011847	0.0619885
chr3:97432797-97456474	Fmo5	NM_010232	239937549	4.84047	0.299944	0.000116257	0.0619659
chr10:79179378-79198853	Hcn2	NM_008226	88014633	1.28308	0.0791288	0.000255026	0.061671
chr7:147404165-147417044	E430002D04Rik	NM_172909	145301588	1.65323	0.101956	0.00029722	0.0616708
chrX:159339536-159470251	Ctps2	NM_018737	270483768	21.7377	1.33751	0.000194034	0.0615295
chr6:124780252-124783716	Cdca3	NM_013538	229577259	69.4623	4.25799	0.000201464	0.0612993
chr3:123149830-123209515	Prss12	NM_008939	239937463	1.94156	0.118422	0.000395498	0.0609932
chr2:34749274-34769496	Phf19	NM_028716	158508606	8.34329	0.508295	0.000123349	0.0609226
chr17:6851827-6869264	LOC100040631	XM_001475782	309270871	1.92387	0.116772	0.00403069	0.0606964
chr1:175850530-175872623	Ifi203	NM_001045481	116325980	27.3812	1.65925	0.000501332	0.0605981
chr3:142193301-142213047	Gbp6	NM_001083312	134032013	28.462	1.72415	0.000209752	0.0605773
chr6:124946737-124953112	C530028O21Rik	NM_175696	225543539	1.16613	0.0703529	0.00189908	0.0603302
chr2:25911055-25978331	Btbd14a	NM_026495	80861478	0.680654	0.0409509	0.00102083	0.060164
chr12:85714806-85749979	Entpd5	NM_001026214	71061461	21.4993	1.29306	0.000281129	0.0601443
chr17:27194480-27259168	Itpr3	NM_080553	162287074	50.7363	3.04998	0.000272543	0.0601144
chr2:17268360-17652695	Nebl	NM_028757	142365246	1.99067	0.119356	0.000250234	0.0599577
chr7:29477867-29484353	Fbxo27	NM_207238	254911069	7.26957	0.435615	9.37407e-05	0.0599231
chr10:80695920-80705162	9130206N08Rik	NM_001034895	163954930	2.37256	0.141979	0.000171571	0.0598421
chr13:115750286-115892172	Itga1	NM_001033228	153791388	54.2476	3.24363	0.000206042	0.0597931
chr11:97897937-97914776	Stac2	NM_146028	146149186	5.84521	0.349388	8.80198e-05	0.0597734
chr14:32420411-32454147	Hacl1	NM_019975	270341334	3.94872	0.235665	9.92984e-05	0.0596814
chr11:87394632-87404041	Sept4	NM_011129	6755119	1.67857	0.0991141	0.00171618	0.0590467
chr11:83664370-83719317	Tcf2	NM_009330	111185899	3.79149	0.223875	9.22919e-05	0.0590467
chr9:21330720-21349237	AB124611	NM_206536	311771695	149.194	8.80672	0.000137787	0.0590286
chr5:64300136-64360136	AA536743	NM_145923	142348252	10.062	0.592469	9.80249e-05	0.0588818
chr7:106683995-106755281	Arrb1	NM_178220	79750060	10.2747	0.604764	0.000146106	0.0588595
chr11:117729264-117734795	Tha1	NM_027919	213512207	13.3114	0.781531	0.000100842	0.0587114
chr16:19760326-19772393	B3gnt5	NM_054052	226874879	6.22096	0.364996	8.53219e-05	0.058672
chr2:90875795-90885886	Rapsn	NM_009023	224967080	2.87765	0.168481	0.000187771	0.0585481
chr9:44947124-44962144	Scn4b	NM_001013390	61889069	3.20481	0.187488	7.91955e-05	0.0585021
chr1:182872648-182905235	Tmem63a	NM_144794	133892318	23.4858	1.37249	0.000139946	0.0584391
chr15:102537209-102552500	Calcoco1	NM_026192	298676544	60.7288	3.54649	0.000166432	0.0583988
chr8:26629243-26686186	Fgfr1	NM_001079909	120952632	1.46633	0.0852137	0.00017444	0.0581136
chr4:144482979-144518112	Dhrs3	NM_011303	289063389	4.96486	0.288437	7.99787e-05	0.0580957
chr2:181572607-181592155	Pcmtd2	NM_153594	31559900	25.7329	1.48958	0.000137787	0.0578862
chr11:119008450-119089813	Tbc1d16	NM_172443	264681508	0.608674	0.0351913	0.00777345	0.0578163
chr14:54878971-54888840	Abhd4	NM_134076	326937490	24.2726	1.39781	0.000111162	0.057588
chr15:98420408-98438064	Adcy6	NM_007405	86604720	0.59707	0.0343199	0.000764054	0.0574805
chr5:89194037-89212302	Dck	NM_007832	124286803	11.299	0.647044	8.20218e-05	0.0572656
chr14:55160621-55173173	D14Ertd500e	NM_145462	269954703	54.7554	3.13528	0.000122641	0.0572597
chr9:49245065-49294330	Ttc12	NM_172770	146198597	1.20986	0.069086	0.000160136	0.0571025
chr2:119435267-119475896	Nusap1	NM_133851	111118997	23.9112	1.36484	0.000209749	0.0570795
chr10:79516254-79519184	Gpx4	NM_008162	90903234	242.614	13.8314	0.00042102	0.0570099
chr2:19120744-19231861	Armc3	NM_001081083	124487326	1.19165	0.067837	0.000421943	0.056927
chr18:11979596-12104073	Cables1	NM_022021	226371629	8.64159	0.489454	6.73997e-05	0.0566393
chr5:31594618-31598250	Fndc4	NM_022424	146134940	1.21334	0.0687195	0.00142381	0.0566366
chr10:79379715-79384928	Kiss1r	NM_053244	253970420	0.87391	0.0494952	0.00142381	0.0566365
chr3:86790507-86793455	Cd1d2	NM_007640	110665732	4.02706	0.227151	0.00014845	0.0564062
chr3:142283626-142300972	Gbp2	NM_010260	6753949	27.5846	1.55593	0.000104302	0.0564057
chr7:88006993-88021400	Zscan2	NM_009553	31982821	12.1327	0.68159	6.20497e-05	0.0561779
chr6:142770060-142912972	St8sia1	NM_011374	70980542	7.19658	0.403961	0.000101425	0.0561324
chr2:174106737-174172245	Gnas	NR_003258	117959932	50.2148	2.81557	0.000277566	0.0560705
chr1:87546624-87606023	Sp100	NM_013673	141803419	177.882	9.95461	0.000159392	0.0559619
chr2:30247935-30271268	Crat	NM_007760	86198337	7.89207	0.440752	6.85944e-05	0.0558475
chr8:90796301-90853860	Adcy7	NM_001037724	157951651	91.3616	5.08736	0.00037965	0.0556838
chr8:109459649-109538092	Sntb2	NM_009229	145966767	13.3672	0.740586	8.83346e-05	0.0554032
chr3:88548622-88576521	Syt11	NM_018804	124378013	16.2692	0.900614	9.61009e-05	0.055357
chr11:76230235-76391229	Abr	NM_198894	38683819	88.3152	4.88049	0.00029865	0.0552622
chr19:32197219-32322525	Sgms1	NM_144792	270483846	14.8859	0.822115	7.58709e-05	0.0552278
chr1:20880702-20928837	Paqr8	NM_028829	40254345	1.01964	0.0561449	0.000127516	0.0550635
chrX:70961935-70983626	Abcd1	NM_007435	6671496	35.7892	1.96926	0.000105441	0.0550239
chr8:26212991-26220134	LOC100042390	XM_001478131	149258563	13.3807	0.735327	0.00021668	0.0549543
chr17:34282257-34288498	H2-DMb2	NM_010388	153792520	1.69987	0.0931075	0.0325069	0.0547733
chr10:79460359-79478317	Abca7	NM_013850	15451839	57.534	3.13422	0.000137729	0.054476
chr6:30162964-30254345	Ube2h	NM_009459	281332140	52.5125	2.85857	0.00010237	0.054436
chr13:12531690-12553724	LOC100039900	XM_001473864	149263890	4.06775	0.221422	0.0115717	0.0544335
chr19:11593048-11604893	Ms4a6b	NM_027209	118130332	298.154	16.228	0.000148686	0.0544282
chr12:31596533-31645014	Sh3yl1	NM_013709	141803283	1.1351	0.061767	0.00632764	0.0544155
chr9:58004075-58006949	Islr	NM_012043	306482657	0.897014	0.0488114	0.00632764	0.0544154
chr17:25971409-25974072	Rhbdl1	NM_144816	21450188	25.3215	1.37788	5.69545e-05	0.0544154
chr7:104480836-104498719	EG622320	NM_001039039	148352322	1.89234	0.102972	0.000204531	0.0544152
chr7:75445720-75507975	EG434197	NM_001013811	126506292	67.0007	3.6437	0.00010749	0.054383
chrX:56315326-56387613	Fgf13	NM_010200	31542808	8.75785	0.475347	4.49861e-05	0.0542767
chr2:91043086-91077135	Ddb2	NM_028119	295054331	40.6441	2.18231	0.000230552	0.0536932
chr17:86565906-86567363	LOC545228	XM_001480818	149268830	3.08121	0.165236	0.00030661	0.053627
chrX:68468256-68568440	Mtm1	NM_019926	255958299	1.1266	0.0604159	0.00030661	0.0536268
chr7:150851711-150871777	Tnfrsf23	NM_024290	84875522	14.0708	0.753389	5.85502e-05	0.0535427
chrX:98926874-98929486	Cxcr3	NM_009910	118129823	313.081	16.747	0.000133149	0.0534909
chr8:125756157-125760109	Spata2L	NM_030176	27753957	13.4249	0.717727	4.61882e-05	0.0534624
chr2:25217011-25221146	Uap1l1	NM_001033293	142383016	17.3466	0.923319	4.22329e-05	0.0532277
chr10:84039691-84077100	Tcp11l2	NM_146008	118130244	31.2415	1.65945	7.08734e-05	0.0531168
chr3:86799759-86803262	Cd1d1	NM_007639	161484594	14.1856	0.751511	3.88614e-05	0.052977
chr14:17263352-17407724	Rarb	NM_011243	45593123	0.696534	0.0368193	0.00568695	0.0528607
chr4:135004815-135050419	Npal3	NM_028995	142364504	48.3123	2.55326	9.66625e-05	0.0528491
chr2:28048612-28086256	Olfm1	NM_001038613	84370352	19.2953	1.01816	0.000260872	0.0527673
chr5:92687284-92707207	Asahl	NM_025972	255683417	10.0026	0.525408	3.56118e-05	0.0525271
chr19:27842630-28085630	Rfx3	NM_011265	261878531	5.08836	0.267142	3.86354e-05	0.0525006
chr11:106172654-106175984	Cd79b	NM_008339	158518426	19.1004	1.00014	3.52836e-05	0.0523623
chr1:130484775-130488876	Cxcr4	NM_009911	116268122	15.7258	0.82288	3.70233e-05	0.0523267
chr11:102291820-102298119	Grn	NM_008175	224967125	29.0852	1.51238	5.5141e-05	0.0519983
chr7:31844953-31861691	Lgi4	NM_144556	31981705	0.787296	0.0409113	0.00615931	0.0519643
chr8:90796301-90853860	Adcy7	NM_001037723	157951649	57.8479	3.00047	0.000336028	0.0518683
chr7:112702928-112706896	Smpd1	NM_011421	254750745	50.1824	2.60227	6.94887e-05	0.0518562
chr3:96025043-96027661	Hist2h2be	NM_178214	141801732	3.68828	0.189769	3.94771e-05	0.0514519
chr10:80165437-80168127	9030607L17Rik	NM_027829	89886472	50.2595	2.5758	3.84856e-05	0.05125
chr2:131012814-131024201	Cdc25b	NM_023117	327412388	111.779	5.71466	8.53523e-05	0.0511246
chr9:96096766-96224065	Tfdp2	NM_178667	182765447	7.29136	0.372452	4.84788e-05	0.0510813
chr16:48732022-48772248	Trat1	NM_198297	148747429	9.16611	0.468009	3.39872e-05	0.0510586
chr8:107788639-107793225	Fbxl8	NM_015821	255683410	51.531	2.62536	5.60352e-05	0.0509472
chr3:89240668-89252886	Pbxip1	NM_146131	256542300	146.878	7.48051	8.57295e-05	0.0509301
chr17:35998262-36002345	Nrm	NM_134122	142365394	45.1702	2.29012	4.61352e-05	0.0506998
chr1:69583963-69732395	Ikzf2	NM_011770	161484673	16.7737	0.849336	4.14874e-05	0.050635
chr12:101787987-101963238	Rps6ka5	NM_153587	118130094	3.56846	0.180262	2.71268e-05	0.0505153
chr19:4855128-4860912	Ctsf	NM_019861	9845245	1.58859	0.0801571	0.000837538	0.050458
chr7:90791572-90884000	Il16	NM_010551	118130040	89.0516	4.46224	8.63007e-05	0.0501085
chr11:118884342-118892584	Cbx2	NM_007623	31542345	3.47329	0.174038	2.73719e-05	0.0501075
chr19:11661095-11679294	Ms4a6d	NM_026835	119637843	45.2311	2.25631	3.90034e-05	0.049884
chr7:53652911-53694074	Kcnc1	NM_008421	163838649	1.52341	0.0759075	2.35529e-05	0.0498274
chr4:147451169-147462173	Agtrap	NM_009642	116268116	38.7522	1.93072	5.73405e-05	0.0498222
chr7:88679239-88711867	Fsd2	NM_172904	116063549	1.03369	0.0512263	0.000770041	0.0495567
chr15:9592490-9678561	C230086A09Rik	NM_177123	125991757	2.40163	0.118715	7.41994e-05	0.049431
chr3:87885972-87924970	Iqgap3	NM_001033484	118344445	3.50743	0.173045	2.12591e-05	0.0493367
chr4:44025514-44045718	Clta	NM_001080384	122939191	141.812	6.99437	0.000183789	0.0493214
chr17:74233247-74299522	Xdh	NM_011723	77682554	82.6446	4.07208	7.13887e-05	0.0492722
chr11:58762412-58763034	Hist3h2ba	NM_030082	260447093	18.4947	0.910592	4.27788e-05	0.0492353
chr12:109792929-109926726	Evl	NM_007965	254281244	254.978	12.5156	8.09254e-05	0.049085
chr4:47220883-47326037	Col15a1	NM_009928	134288881	1.51087	0.0740476	4.507e-05	0.0490099
chr19:11543961-11556682	Ms4a6c	NM_028595	261823996	33.9527	1.65856	3.31205e-05	0.0488491
chr4:131477685-131628012	LOC666480	XM_990133	94372617	4.17163	0.203224	0.0201013	0.0487157
chr7:25368856-25393944	Ethe1	NM_023154	62990178	12.145	0.591311	2.0703e-05	0.0486876
chr14:75402639-75452224	5031414D18Rik	NM_198642	156151397	0.829429	0.0403828	0.00419312	0.0486875
chr4:97444589-97779083	Nfia	NM_010905	171846257	3.04746	0.148373	4.30128e-05	0.0486874
chr8:125641273-125659085	Cpne7	NM_170684	92373430	3.53313	0.172019	4.30128e-05	0.0486874
chrX:8906100-8909733	LOC100042834	XM_001476540	149270958	1.07192	0.052189	0.0475227	0.0486874
chr15:76456666-76470341	Nfkbil2	NM_183091	187608796	18.1072	0.879095	3.79217e-05	0.0485495
chr17:53706639-53812045	Pcaf	NM_020005	300116312	6.97919	0.337399	2.05519e-05	0.0483436
chr7:28258858-28262383	Sertad3	NM_133210	40254112	17.6728	0.853351	1.87855e-05	0.0482861
chr3:96361879-96365789	Txnip	NM_001009935	118131130	349.865	16.8927	0.000111295	0.0482835
chr15:85662773-85688163	AW124722	NM_001033337	162138919	12.2406	0.590212	1.95978e-05	0.0482176
chr11:97943867-98010930	Fbxl20	NM_028149	111494220	25.8818	1.24532	5.03347e-05	0.0481157
chr4:59818521-59917612	Snx30	NM_172468	84781798	2.29181	0.110217	1.80265e-05	0.0480917
chr6:34334246-34346949	2310005E10Rik	NM_172398	71067101	31.1936	1.49757	2.22628e-05	0.0480089
chr18:61205094-61244713	Pdgfrb	NM_008809	226371751	1.40802	0.0675373	6.02623e-05	0.0479662
chr8:32222317-32241954	Rnf122	NM_175136	118129848	0.885434	0.0423663	0.000653727	0.0478481
chr11:59120431-59147054	Wnt9a	NM_139298	70778750	1.92258	0.0912057	8.78614e-05	0.0474392
chr5:141039142-141041021	Grifin	NM_030022	115749431	5.93473	0.281538	0.00380596	0.0474391
chr2:30122068-30137668	Phyhd1	NM_172267	357588420	5.30331	0.251584	8.78614e-05	0.0474391
chr14:63801281-63812362	Neil2	NM_201610	118130802	1.16661	0.0553428	0.00380596	0.047439
chr8:90796301-90853860	Adcy7	NM_007406	157951647	36.7069	1.73421	0.000165447	0.0472448
chr5:35925708-35956450	Acox3	NM_030721	34328333	30.3336	1.42573	3.57143e-05	0.0470017
chr14:52524955-52533026	Ndrg2	NM_013864	225543194	9.48859	0.445428	1.51834e-05	0.0469435
chr15:102065370-102087914	Rarg	NM_001042727	112181195	7.47587	0.350495	3.57897e-05	0.0468835
chr3:145812796-145858476	Mcoln2	NM_001005846	91754183	8.68989	0.406848	0.00015544	0.0468185
chr11:16851412-16854775	A630050E13Rik	NM_176982	31342516	4.25183	0.197897	3.15494e-05	0.046544
chr10:80858935-80889918	Nfic	NM_026756	84370350	19.7916	0.920109	0.000111058	0.0464899
chr11:70572021-70586430	Zfp3	NM_177565	83423531	8.85722	0.411745	2.83406e-05	0.0464869
chr8:26702131-26708461	D030041N04Rik	NM_173012	165905626	2.49708	0.115929	0.00016357	0.0464258
chr6:90554873-90596406	Slc41a3	NM_027868	82734230	5.48213	0.253566	1.97621e-05	0.0462532
chr2:165480797-165597131	Eya2	NM_010165	118129931	39.3174	1.81855	2.82118e-05	0.0462531
chr5:65344344-65351273	Tlr6	NM_011604	157057100	3.45382	0.159465	2.831e-05	0.0461706
chr10:33845874-33847778	A630077B13Rik	NM_175449	227430373	59.6877	2.75265	2.12035e-05	0.0461175
chr1:165992234-166010802	Sell	NM_011346	255708469	30.7977	1.38975	1.98023e-05	0.0451251
chr2:30744990-30758817	Ptges	NM_022415	258547108	0.609467	0.027498	0.00319084	0.0451181
chr6:88785910-88792448	Abtb1	NM_030251	172088122	85.7121	3.8649	2.81528e-05	0.0450916
chr2:150443846-150493965	Acss1	NM_080575	227452247	33.408	1.499	2.5333e-05	0.0448695
chr17:23863302-23877297	Paqr4	NM_023824	118130648	14.0032	0.626752	3.69003e-05	0.0447578
chr2:29952802-29981849	Zer1	NM_178694	31542270	41.4594	1.85147	6.13388e-05	0.0446574
chr14:60266577-60705671	Atp8a2	NM_015803	118131094	0.750531	0.0335063	0.0101047	0.0446435
chrX:72233859-72330244	Gab3	NM_181584	211065517	9.43011	0.420638	1.87855e-05	0.0446058
chr15:76491070-76498626	Kifc2	NM_010630	117168296	12.2917	0.547592	1.26303e-05	0.0445497
chr11:120140449-120153596	Bahcc1	NM_198423	169658368	1.08441	0.048166	2.49524e-05	0.0444168
chr4:154634228-154735500	Prkcz	NM_001039079	84872204	0.792731	0.0351841	0.00929984	0.0443834
chr9:50373472-50389942	Il18	NM_008360	6680412	1.62049	0.0713838	0.0381461	0.0440508
chr7:108727373-108729675	Art2b	NM_019915	110815850	1.61078	0.0709559	0.0381461	0.0440506
chr17:31523195-31613254	Pde9a	NM_008804	255003802	0.582875	0.025676	0.0381461	0.0440506
chr5:138334160-138362845	Cyp3a13	NM_007819	164518933	0.781747	0.0344364	0.00291476	0.0440506
chr18:38132281-38156769	Centd3	NM_139206	158937295	40.935	1.80185	2.68144e-05	0.0440173
chr9:88271612-88333767	Snx14	NM_172926	238814327	21.0018	0.923373	1.61447e-05	0.0439664
chr5:114268560-114280442	Selplg	NM_009151	159110802	2521.22	110.132	0.000327165	0.043682
chr10:80730984-80754012	Tjp3	NM_013769	114052810	22.6247	0.98786	1.59869e-05	0.0436629
chr2:93675609-93689933	2610203E10Rik	NM_183220	118130731	15.7109	0.685795	9.11705e-06	0.0436509
chr11:86749926-86807264	Ypel2	NM_001005341	115496192	2.08068	0.0906954	1.84424e-05	0.0435893
chr8:54672220-54724349	Neil3	NM_146208	256542294	13.1834	0.573907	8.74987e-06	0.0435325
chr9:68501608-69226838	Rora	NM_013646	7305438	11.3061	0.491796	8.92989e-06	0.0434983
chr12:87397693-87419484	Tgfb3	NM_009368	225637539	1.22509	0.0531225	0.00040208	0.0433621
chr17:56915467-56970386	Rfx2	NM_009056	226958464	4.56449	0.197157	9.35588e-06	0.0431937
chr7:135517138-135561686	Rgs10	NM_026418	142388581	160.109	6.76112	1.61956e-05	0.0422282
chr15:83314201-83341307	Ttll1	NM_178869	188219534	9.77414	0.412157	6.85154e-06	0.0421681
chrX:71099118-71126173	L1cam	NM_008478	112293278	19.0161	0.800864	1.52017e-05	0.042115
chr7:147362002-147362956	Olfr523	NM_146518	33239353	1.49884	0.0630239	0.0343963	0.0420485
chr1:65205201-65225688	Idh1	NM_010497	162417974	2.78719	0.117197	2.1594e-05	0.0420484
chr12:85487081-85489376	Pnma1	NM_027438	148287012	0.538257	0.0226328	0.0343963	0.0420483
chr1:172890688-172906202	Fcgr2b	NM_010187	116063577	2.93543	0.122973	0.000998329	0.0418927
chr2:29725013-29738360	Ceecam1	NM_207298	118131058	21.1505	0.885917	9.9246e-06	0.0418863
chr6:142513458-142519876	Kcnj8	NM_008428	145966749	16.1671	0.667872	6.23669e-06	0.0413106
chr9:123836661-123839661	LOC100043858	XM_001481149	309269388	32.4468	1.33599	6.23669e-06	0.0411748
chr2:79095582-79269145	Cerkl	NM_001048176	114326540	1.64021	0.0670578	0.00684226	0.0408837
chr8:64406885-64516492	BC013672	NM_001081215	124487048	0.60161	0.0245526	0.000298453	0.0408115
chr10:79482419-79494213	Hmha1	NM_027521	218156341	926.495	37.719	0.000146482	0.0407115
chr10:80965057-80986970	Gna15	NM_010304	34328487	65.5262	2.66473	1.26269e-05	0.0406666
chr17:43778848-43803964	Slc25a27	NM_028711	146141161	4.2242	0.171556	1.1067e-05	0.0406127
chr14:78304197-78402460	Epsti1	NM_029495	285402707	401.581	16.2566	6.74049e-05	0.0404815
chr10:79516254-79519184	Gpx4	NM_001037741	90903232	14.0508	0.568108	0.00017706	0.0404324
chr17:66460885-66469843	ORF19	NM_001037757	83649761	21.9991	0.888629	4.64079e-05	0.0403939
chr4:132338271-132352279	BC013712	NM_001033308	142385534	5.0331	0.202432	6.11741e-06	0.0402201
chr12:117316263-117383841	Vipr2	NM_009511	237513002	0.530046	0.0213185	0.0311207	0.0402201
chr10:80800506-80806011	Gipc3	NM_148951	22507362	8.60063	0.345918	2.98273e-05	0.0402201
chr2:31922404-31942355	A130092J06Rik	NM_175511	146198626	136.021	5.46454	5.07199e-05	0.0401742
chr10:5151833-5326349	Syne1	NM_001079686	119120864	21.5921	0.865759	6.03737e-05	0.0400961
chr8:114435917-114457691	4932417I16Rik	NM_001033321	75677479	3.52807	0.141132	1.07018e-05	0.0400026
chr5:138092069-138125921	Hrbl	NM_178162	31341133	16.8331	0.671806	1.34064e-05	0.0399098
chr11:108781679-108812097	Axin2	NM_015732	158966712	5.90439	0.234418	3.87268e-06	0.0397023
chr14:27852186-27920472	Il17rd	NM_134437	124378058	1.78788	0.0708816	4.72339e-06	0.0396456
chr13:24706478-24825675	6330500D04Rik	NM_178658	123314453	10.3334	0.409497	2.51586e-05	0.0396285
chr16:19946589-19983050	Klhl6	NM_183390	241982772	174.496	6.88172	1.61756e-05	0.0394377
chr2:91024218-91035192	Nr1h3	NM_013839	295148191	1.3738	0.0540788	0.00189908	0.0393644
chr4:120339167-120340425	Cited4	NM_019563	113866003	2.27976	0.0897413	0.00189908	0.0393644
chr9:21092906-21095463	Cdkn2d	NM_009878	154350216	46.6235	1.83301	4.72785e-06	0.0393152
chr3:102538692-102576215	Tspan2	NM_027533	341823655	3.87713	0.152372	4.19847e-06	0.0393002
chrX:137074066-137135061	Tsc22d3	NM_010286	116517341	44.8466	1.75814	3.19408e-05	0.0392034
chr14:59895750-59916353	Phf11	NM_172603	256222932	4.23481	0.165524	4.72522e-05	0.0390865
chr9:21931189-21935098	Acp5	NM_007388	156151431	89.5034	3.46978	8.3059e-06	0.038767
chr13:91600693-91843034	Ssbp2	NM_024186	255982508	39.5507	1.53093	1.23972e-05	0.038708
chr5:151374218-151397075	B230342M21Rik	NM_133898	164519081	37.9965	1.46808	5.80964e-06	0.0386372
chr2:83652884-83721515	D430039N05Rik	NM_175514	141803219	0.769969	0.0296779	0.00174688	0.0385443
chr7:38968834-38982581	1600014C10Rik	NM_028166	145864498	57.0944	2.19592	9.55816e-06	0.0384612
chr19:5495277-5510489	B930037P14Rik	NM_001024560	142356128	19.6651	0.752525	3.05771e-06	0.038267
chr15:85969558-86016571	Cerk	NM_145475	274316150	37.0836	1.41564	8.87567e-06	0.0381743
chr7:108570211-108661333	Pde2a	NM_001008548	344217713	23.3992	0.890528	6.69139e-06	0.0380581
chr19:41920467-41922622	Frat2	NM_177603	257471024	12.7695	0.485433	2.6969e-06	0.038015
chr11:31900458-31959202	Nsg2	NM_008741	145966865	1.85664	0.0696288	0.000194165	0.0375026
chr5:135408242-135418507	Wbscr27	NM_024479	50355998	8.32747	0.309594	2.31234e-06	0.0371774
chr13:109046860-109075251	Elovl7	NM_029001	227499997	1.2436	0.0460164	0.000180617	0.0370026
chr4:53675628-53676775	LOC666483	XR_032465	149252395	21.6826	0.802311	2.36106e-06	0.0370025
chr16:36694123-36726827	Ildr1	NM_134109	19527337	5.28121	0.19471	3.41214e-06	0.0368684
chr5:8966047-8997146	Crot	NM_023733	142387204	28.7622	1.05626	4.27895e-06	0.0367239
chr13:49326201-49343532	Susd3	NM_025491	118130318	93.1516	3.42069	4.80242e-06	0.0367218
chr16:17070403-17111306	Ypel1	NM_023249	158508597	8.93826	0.327952	4.22593e-06	0.0366908
chr10:17933490-17954787	Ccdc28a	NM_144820	142354973	14.7722	0.54071	3.21007e-06	0.0366032
chr9:103327253-103382658	Bfsp2	NM_001002896	118131084	1.90935	0.0692653	0.00137971	0.0362769
chr15:3220766-3230508	Sepp1	NM_009155	110735409	61.4774	2.22895	1.14348e-05	0.0362564
chr19:5878465-5885768	Slc25a45	NM_134154	146149102	85.7508	3.10793	5.66123e-06	0.0362437
chr6:39036793-39068348	Parp12	NM_172893	171543896	3.46659	0.125406	8.53072e-06	0.0361756
chr15:76346632-76352559	Scrt1	NM_130893	126722996	1.03532	0.0373145	0.000156389	0.0360415
chr11:99005512-99016391	Ccr7	NM_007719	116268120	24.4932	0.881728	2.30251e-06	0.0359989
chr2:172695186-172765794	Bmp7	NM_007557	31982486	3.74074	0.134125	6.94775e-06	0.0358552
chr11:115015498-115023542	Rab37	NM_021411	254939624	73.5931	2.61839	4.92407e-06	0.0355793
chr3:36472067-36512311	Bbs7	NM_027810	170650592	0.556355	0.0197947	0.0233323	0.0355793
chr10:59569004-59596662	Spock2	NM_052994	40254122	12.2145	0.433603	2.1106e-06	0.035499
chr17:26852594-26909832	A930001N09Rik	NM_029870	261599061	12.5818	0.44506	2.00677e-06	0.0353733
chr14:56197330-56204091	1500005A01Rik	NM_033146	14994309	11.1324	0.39306	6.23669e-06	0.0353078
chr19:41904605-41907073	Frat1	NM_008043	261824061	9.4911	0.334819	1.56203e-06	0.0352772
chr10:81038276-81053590	Tle2	NM_019725	356991190	7.92104	0.278964	1.59973e-06	0.0352181
chr6:65069357-65094724	Ptgds2	NM_019455	254281299	9.1951	0.323599	6.94356e-06	0.0351925
chr5:121203106-121227668	Oas3	NM_145226	118130089	27.4254	0.964888	4.16092e-06	0.0351823
chr15:98462650-98474961	Cacnb3	NM_007581	113680270	9.23	0.324371	2.9734e-06	0.0351431
chr9:22280158-22692724	Bbs9	NM_181316	189339275	8.07312	0.283253	1.43512e-06	0.0350859
chr5:141096593-141124978	Ttyh3	NM_175274	254588051	107.431	3.76793	7.96415e-06	0.035073
chr13:109444370-110741682	Pde4d	NM_011056	312922380	16.678	0.584084	1.68175e-06	0.0350212
chr17:46767579-46782093	Klc4	NM_029091	142366781	17.8985	0.625645	1.61675e-06	0.0349552
chr3:94943442-94946282	Tnfaip8l2	NM_027206	141802951	149.502	5.2023	4.02265e-06	0.0347975
chr14:59967568-59984280	D14Ertd668e	NM_199015	307746922	3.7938	0.131863	0.000128686	0.0347575
chr4:151356747-151363106	Thap3	NM_175152	225543556	99.1738	3.44354	3.101e-06	0.0347223
chr17:56418384-56429934	M6prbp1	NM_025836	146261991	42.2335	1.45237	2.6676e-06	0.0343891
chr1:193801269-193809795	3322402L07Rik	NM_023727	295444862	1.21952	0.0417827	0.0213778	0.0342616
chr16:91615970-91619238	ORF28	NM_138664	153267501	0.819137	0.0280649	0.0213778	0.0342615
chr10:5151833-5326349	Syne1	NM_022027	119120815	6.83965	0.234148	1.49251e-05	0.0342339
chr14:103375797-103381854	Kctd12	NM_177715	123701965	17.9698	0.614776	3.02112e-06	0.0342116
chr10:80961222-80962882	Edg6	NM_010102	289546498	221.576	7.57109	5.30741e-06	0.0341693
chr13:13450882-13485854	Gpr137b	NM_031999	148612871	5.63145	0.191057	4.85512e-06	0.0339268
chr17:34118436-34122303	AA388235	NM_001013793	142380530	2.66836	0.0904649	5.24769e-06	0.0339028
chr5:138172175-138181226	6430598A04Rik	NM_175521	37537543	5.06773	0.171511	1.28985e-06	0.0338438
chr15:79489656-79498090	Pgea1	NM_028634	118130505	21.5071	0.723471	1.03809e-06	0.0336387
chr9:45574811-45636722	Cep164	NM_001081373	160420303	13.8554	0.465648	2.20063e-06	0.0336077
chr1:97484258-97564171	St8sia4	NM_009183	229093140	16.2411	0.545338	2.22456e-06	0.0335777
chr11:100436288-100443039	Cnp1	NM_009923	226423906	115.482	3.86977	3.93344e-06	0.0335097
chr7:112527123-112548525	4632419K20Rik	NM_199009	334358875	49.3679	1.65316	3.19747e-06	0.0334865
chr6:48986623-49008107	Gpnmb	NM_053110	171846252	4.99279	0.166438	1.13121e-06	0.0333357
chr11:97864214-97884337	Cacnb1	NM_031173	226693329	6.75834	0.225009	1.91798e-05	0.0332935
chr13:91600693-91843034	Ssbp2	NM_024272	255982509	2.44386	0.0810664	3.42098e-05	0.0331715
chr16:55902375-55934961	Lrriq2	NM_028815	226823267	16.6467	0.551243	2.04618e-06	0.0331143
chrX:92834535-92853771	AK129302	NM_001003916	51491857	0.738337	0.0243931	0.019677	0.0330379
chr1:175653558-175671940	AI607873	XM_980696	309267518	1.84322	0.0608038	5.0564e-05	0.0329878
chr11:50624586-50641233	Zfp354c	NM_013922	113681198	1.12016	0.0366797	1.54976e-05	0.0327451
chr4:134301336-134323862	Ldlrap1	NM_145554	160333774	14.4963	0.473293	8.38644e-07	0.0326492
chr7:148381042-148404610	Lrrc56	NM_153777	285026457	6.00126	0.195649	2.19173e-06	0.0326013
chr11:3417525-3439242	Smtn	NM_013870	226529498	9.45931	0.307573	7.31486e-07	0.0325154
chr17:34264891-34266355	LOC100043522	XM_001480724	149268774	6.94079	0.225287	0.000882499	0.0324584
chr4:137869323-137882211	Pink1	NM_026880	126215544	97.3295	3.15071	2.83701e-06	0.0323716
chr7:53040749-53059514	Lmtk3	NM_001005511	148747242	19.4869	0.622288	1.55037e-06	0.0319337
chr1:60965868-60972674	Ctla4	NM_009843	118129863	91.907	2.93172	2.1953e-06	0.0318988
chr2:30450563-30464465	Cstad	NM_030137	115292434	2.41629	0.0770766	0.0180431	0.0318987
chr6:42265311-42274591	6330503C03Rik	NM_029528	164519054	0.783558	0.0249945	0.000820655	0.0318987
chr2:120289608-120330235	Capn3	NM_007601	295317369	0.655917	0.0209229	0.0180431	0.0318987
chr4:141349526-141381918	Casp9	NM_015733	118131034	8.87089	0.282086	6.18403e-07	0.0317991
chr9:74823917-74879892	BC031353	NM_153584	164452924	20.3212	0.645946	1.18854e-06	0.0317868
chr4:11083587-11101524	Trp53inp1	NM_021897	146149153	44.7575	1.41449	2.46736e-06	0.0316034
chr1:132335605-132359317	Cd55	NM_010016	114326521	9.05199	0.285234	5.90056e-07	0.0315106
chr10:19311763-19330031	Ifngr1	NM_010511	111154110	302.532	9.51432	4.10627e-06	0.031449
chr11:22913386-22923731	4930430E16Rik	NM_028672	255982595	1.75156	0.0549255	0.000763924	0.031358
chr11:77029926-77269050	Ssh2	NM_177710	342672078	30.541	0.955009	1.62068e-06	0.0312697
chr9:96336222-96338557	BC043934	NM_177770	142351520	11.4755	0.355332	5.14575e-07	0.0309644
chr9:14267024-14304926	Jmjd2d	NM_173433	116174755	6.2446	0.192555	6.81522e-07	0.0308354
chr4:43509013-43512502	E130306D19Rik	NM_001013377	225543123	13.2453	0.408423	5.76037e-07	0.0308353
chr11:48798831-48805750	Tgtp	NM_011579	158749627	23.272	0.717449	7.63864e-07	0.0308289
chr14:78304197-78402460	Epsti1	NM_178825	285402781	539.209	16.3847	8.95034e-06	0.0303865
chr2:32828508-32837576	Slc2a8	NM_019488	118130693	14.1296	0.428136	3.97121e-07	0.0303006
chr13:64393143-64414018	1110018J18Rik	NM_025370	142385356	24.4185	0.738594	4.86005e-07	0.0302473
chr16:33829844-33949232	Itgb5	NM_010580	225007616	2.83337	0.0856551	1.90702e-06	0.0302308
chr5:121250207-121262523	Oas1c	NM_033541	146149087	8.3299	0.250605	6.06741e-07	0.030085
chr11:102057060-102091486	Hdac5	NM_001077696	118136294	0.851987	0.0254995	0.0242579	0.0299294
chr11:102057060-102091486	Hdac5	NM_010412	118136298	55.1801	1.64877	6.4972e-06	0.0298798
chr6:49317824-49339276	D330028D13Rik	NM_172727	289063475	1.34672	0.0401872	0.0153483	0.0298408
chr4:137818165-137857407	Kif17	NM_010623	300795156	0.982232	0.0293105	0.000621022	0.0298407
chr1:90594799-90598766	Arl4c	NM_177305	237858614	128.718	3.82439	2.37767e-06	0.0297114
chr6:91106808-91124677	Hdac11	NM_144919	118130074	3.48527	0.103336	1.63475e-06	0.0296494
chr15:80502298-80530854	AW544981	NM_145986	156564375	1.16542	0.0342249	0.000580444	0.029367
chr2:172799208-172805037	LOC100043751	XM_001480886	149250141	4.84687	0.142338	0.000580444	0.029367
chr11:95198331-95243184	5730593F17Rik	NM_172543	262263416	38.9692	1.14334	6.45737e-07	0.0293396
chr7:148449087-148452300	Irf7	NM_016850	357588523	46.8708	1.36768	5.65744e-07	0.0291798
chr1:62867928-62878944	LOC100043070	XM_001479581	149233912	2.45085	0.0708498	0.0141351	0.0289083
chr13:24706478-24825675	6330500D04Rik	NM_029679	123314463	22.1623	0.63689	2.31848e-06	0.0287375
chr4:126169395-126210484	Eif2c4	NM_153177	219842350	0.840778	0.0241136	0.0118358	0.0286801
chr5:37442154-37516534	Jakmip1	NM_178394	254588015	78.8182	2.25892	9.34451e-07	0.0286599
chr4:153432952-153514317	Trp73	NM_011642	187826947	8.1512	0.231687	3.79767e-07	0.0284237
chr5:104418783-104450815	Hsd17b11	NM_053262	118131125	21.1765	0.601295	2.28748e-07	0.0283944
chr7:3958693-4014781	Lair1	NM_178611	164698420	2.84272	0.0806653	1.15562e-06	0.0283761
chr17:84230693-84246130	Haao	NM_025325	124249069	37.9409	1.06638	2.19748e-07	0.0281063
chr5:147656646-147659302	Rasl11a	NM_026864	110625727	1.82949	0.0512848	0.0130902	0.0280323
chr4:41464469-41516542	1700066J24Rik	XM_001473370	149252252	3.34256	0.0936992	0.0130902	0.0280322
chr9:25289181-25411695	2310005P05Rik	NM_026189	71043967	0.683847	0.0191697	0.0130902	0.0280321
chr15:100183630-100214866	Ubie	NM_199477	61098177	3.62637	0.100415	5.82878e-05	0.0276902
chr4:120602741-120622023	Zfp69	NM_001005788	238859628	9.76546	0.268859	2.46161e-07	0.0275316
chr11:68781632-68787322	Slc25a35	NM_028048	142354306	10.6915	0.292694	3.40758e-07	0.0273763
chr10:128143313-128181937	Si	NM_021882	142353045	13.4442	0.367928	1.67978e-06	0.027367
[truncated: 159 more rows]
