# Supplementary material for: Global Characterization of Differential Gene Expression Profiles in Mouse Vγ1+ and Vγ4+ γδ T Cells
Source: PLoS One. 2014 Nov 18;9(11):e112964. doi: 10.1371/journal.pone.0112964 (PMC4236085; doi:10.1371/journal.pone.0112964)
Supplement: Dataset S4 — Transcription factors related to Th cell differentiation and cytokine secretion. (XLSX) [file pone.0112964.s004.xlsx]

## Sheet: Sheet1
Gene_Name	Accession_Num	RPKM_r1	RPKM_r1-T	RPKM_r4	RPKM_r4-T	q-Value_r1-T_to_r4-T	q-Value_r1_to_r4	q-Value_r1_to_r1-T	q-Value_r4_to_r4-T
Gata3	NM_008091	49.9305	48.1601	51.4464	37.5879	0.999992	0.999992	0.999992	0.999992
Tbx21（T-bet）	NM_019507	74.7774	159.904	77.0052	143.72	0.999992	0.999992	0.670778	0.82992
Eomes	NM_010136	30.1705	49.2792	35.6649	62.0162	0.999992	0.999992	0.965548	0.901909
Foxp3	NM_054039	1.22744	0.167782	1.82122	0.155851	1	0.999992	0.0207452	0.00186527
Foxp1	NM_053202	63.648	142.692	76.7799	128.827	0.999992	0.999992	0.610876	0.94553
Rorc	NM_011281	0.0844492	0.0649851	0.761408	0.352175	1	0.023448	1	0.589422
Rora	NM_013646	8.75298	0.403327	11.3061	0.491796	0.999992	0.999992	1.74595e-05	8.92989e-06
Sox13	NM_011439	0.909818	0.612605	4.99875	2.33342	0.149991	0.0440954	0.999992	0.650379
Sox5	NM_011444	0	0.15468	0.0388357	0.0359255	1	1	1	1
Sox4	NM_009238	1.97189	2.48678	2.00007	1.13071	0.615376	0.999992	0.999992	0.868117
Bcl6	NM_009744	14.5399	5.61326	13.3198	4.54765	0.999992	0.999992	0.446067	0.333578
Stat1	NM_009283	33.4343	8.53305	33.3767	9.68439	0.999992	0.999992	0.1509	0.223846
Stat2	NM_019963	17.8636	3.39146	19.8476	2.8812	0.999992	0.999992	0.0582052	0.0202325
Stat3	NM_213659	1.67479	1.53678	1.75556	1.72619	0.999992	0.999992	0.999992	0.999992
Stat3	NM_213660	55.4917	50.9172	58.1725	57.1952	0.999992	0.999992	0.999992	0.999992
Stat4	NM_011487	92.8975	15.4904	86.9589	10.5403	0.999992	0.999992	0.0371558	0.00987718
Stat5a	NM_011488	20.2375	137.163	21.845	128.686	0.999992	0.999992	0.0264535	0.0475303
Stat5b	NM_011489	30.1592	46.788	33.0534	44.7825	0.999992	0.999992	0.999992	0.999992
Stat6	NM_009284	70.4676	65.664	77.9269	71.3582	0.999992	0.999992	0.999992	0.999992
Runx1	NM_009821	10.6315	12.1719	13.6519	10.0452	0.999992	0.999992	0.999992	0.999992
Runx3	NM_019732	129.536	15.0997	142.825	19.2977	0.999992	0.999992	0.00876603	0.0195549
Irf1	NM_008390	81.1941	5.10806	85.1759	8.25402	0.974868	0.999992	0.000247755	0.00308818
Irf4	NM_013674	15.6806	110.913	12.6715	79.7389	0.999992	0.999992	0.022133	0.0348212
Gfi1	NM_010278	23.7043	52.5985	29.3836	35.2632	0.999992	0.999992	0.611278	0.999992
Ikzf1（Ikaros）	NM_001025597	46.1871	33.053	59.4704	47.9302	0.999992	0.999992	0.999992	0.999992
Ikzf1（Ikaros）	NM_009578	51.8369	34.7932	46.1737	34.5003	0.999992	0.999992	0.999992	0.999992
Ikzf2（Helios）	NM_011770	21.0454	0.803711	16.7737	0.849336	0.999992	0.999992	4.22788e-06	4.14874e-05
Ikzf3（Aiolos）	NM_011771	121.273	75.7339	124.31	80.9425	0.999992	0.999992	0.999992	0.999992
Ikzf4（Eos）	NM_011772	3.72097	5.95093	4.35024	7.01087	0.999992	0.999992	0.985059	0.975796
Ikzf5（Pegasus）	NM_175115	9.00359	10.4622	8.72906	10.3368	0.999992	0.999992	0.999992	0.999992
Maf(c-Maf)	NM_001025577	18.9298	4.55636	19.3795	6.00329	0.999992	0.999992	0.123964	0.260836
Hlx1	NM_008250	5.63736	2.20434	7.69859	1.72299	0.999992	0.999992	0.459801	0.09804
Ets1	NM_011808	157.338	74.8633	149.341	62.0359	0.999992	0.999992	0.714831	0.578612
Junb	NM_008416	189.686	361.217	139.049	423.759	0.999992	0.999992	0.81761	0.353895
Prdm1（Blimp-1）	NM_007548	6.12697	7.88096	7.127	8.77502	0.999992	0.999992	0.999992	0.999992
Klf10	NM_013692	13.2373	4.38608	14.6426	5.16488	0.999992	0.999992	0.31209	0.361392
Ahr	NM_013464	0.185996	6.57284	0.145123	7.8311	0.999992	1	2.43605e-07	4.01307e-09
Batf	NM_016767	78.7913	65.3655	71.6721	54.8234	0.999992	0.999992	0.999992	0.999992
Bhlhb3（DEC2）	NM_024469	0	0.573767	0.0420164	0.116604	1	1	1	1
Lef1	NM_010703	53.5581	3.12265	58.8549	3.79711	0.999992	0.999992	0.000146284	0.000302546
